# Supplementary material for: Cardiovascular Disease Risk in Children With Chronic Kidney Disease: Impact of Apolipoprotein C-II and Apolipoprotein C-III
Source: Front Pediatr. 2021 Aug 12;9:706323. doi: 10.3389/fped.2021.706323 (PMC8397580; doi:10.3389/fped.2021.706323)
Supplement: Supplementary file 1 [file Table_1.XLSX]

## Sheet: PSM
Accession	Description	Exp. q-value: Combined	Coverage [%]	# Peptides	# PSMs	# Unique Peptides	# AAs	MW [kDa]	calc. pI	Score Mascot: Mascot	# Peptides (by Search Engine): Mascot	Biological Process	Cellular Component	Molecular Function	Pfam IDs	Entrez Gene ID	Gene Symbol	Chromosome	Reactome Pathways	Ensembl Gene ID	KEGG Pathways	WikiPathways	# Protein Pathway Groups	Abundance Ratio: (HBPCK-116) / (NBPGN-115)	Abundance Ratio: (HBPGN-117) / (NBPGN-115)	Abundance Ratio: (NBPCK-114) / (NBPGN-115)	Abundance Ratio (log2): (HBPCK-116) / (NBPGN-115)	Abundance Ratio (log2): (HBPGN-117) / (NBPGN-115)	Abundance Ratio (log2): (NBPCK-114) / (NBPGN-115)	Abundances (Grouped): HBPCK-116	Abundances (Grouped): HBPGN-117	Abundances (Grouped): NBPCK-114	Abundances (Grouped): NBPGN-115	Abundances Count: F1: 116, Sample, HBPCK-116	Abundances Count: F1: 117, Sample, HBPGN-117	Abundances Count: F1: 114, Control, NBPCK-114	Abundances Count: F1: 115, Sample, NBPGN-115	# Protein Groups
P04114	Apolipoprotein B-100 OS=Homo sapiens OX=9606 GN=APOB PE=1 SV=2	0	71	338	2373	338	4563	515.3	7.05	65196	338	cell organization and biogenesis;cellular component movement;metabolic process;regulation of biological process;response to stimulus;transport	cytoplasm;cytosol;endoplasmic reticulum;endosome;extracellular;membrane;organelle lumen	protein binding;transporter activity	Pf01347, Pf04286, Pf06448, Pf09172, Pf12491	338	APOB	2	Post-translational protein phosphorylation; Cargo recognition for clathrin-mediated endocytosis; Regulation of Insulin-like Growth Factor (IGF) transport and uptake by Insulin-like Growth Factor Binding Proteins (IGFBPs); LDL remodeling; Scavenging by Class H Receptors; VLDL clearance; Retinoid metabolism and transport; Chylomicron remodeling; Scavenging by Class A Receptors; LDL clearance; Plate…		Fat digestion and absorption; Vitamin digestion and absorption	Selenium Micronutrient Network; Vitamin B12 Metabolism; Folate Metabolism; Statin Pathway	46	1.031	1.507	0.969	0.04	0.59	-0.04	91.5	133.7	86	88.7	420	420	418	420	1
	Sequence	Annotated Sequence	Modifications	# Proteins	Master Protein Accessions	Master Protein Descriptions	Protein Accessions	# Missed Cleavages	Charge	DeltaScore	DeltaCn	Rank	Search Engine Rank	m/z [Da]	MH+ [Da]	Theo. MH+ [Da]	DeltaM [ppm]	Deltam/z [Da]	Isolation Interference [%]	Average Reporter S/N	Ion Inject Time [ms]	RT [min]	First Scan	Abundance: 114	Abundance: 115	Abundance: 116	Abundance: 117	Quan Info	Ions Score	# Protein Groups	Identity Strict	Identity Relaxed	Expectation Value	Percolator q-Value	Percolator PEP
	GVISIPR	[K].gVISIPR.[L]	N-Term(iTRAQ4plex)	1	P04114	Apolipoprotein B-100 OS=Homo sapiens OX=9606 GN=APOB PE=1 SV=2	P04114	0	2	0.6129	0	1	1	443.287	885.567	885.564	3.26	0.00144	5.86915	245.6	100	46.7854	20607	254.6	197.4	200.1	330.1		31	1	28	21	0.00558592	0.001753	0.01367
	GVISIPR	[K].gVISIPR.[L]	N-Term(iTRAQ4plex)	1	P04114	Apolipoprotein B-100 OS=Homo sapiens OX=9606 GN=APOB PE=1 SV=2	P04114	0	2	0.6667	0	1	1	443.287	885.568	885.564	4.29	0.0019	6.64097	127.7	12.903	46.2469	20314	104.9	107.8	116.6	181.4		42	1	28	21	0.000446781	0.001262	0.009182
	GVISIPR	[K].gVISIPR.[L]	N-Term(iTRAQ4plex)	1	P04114	Apolipoprotein B-100 OS=Homo sapiens OX=9606 GN=APOB PE=1 SV=2	P04114	0	2	0.697	0	1	1	443.287	885.568	885.564	4.36	0.00193	39.0066	97.8	66.789	46.3975	17476	132.6	69.7	61.4	127.5		33	1	28	21	0.00369909	0.0008075	0.004899
	GVISIPR	[K].gVISIPR.[L]	N-Term(iTRAQ4plex)	1	P04114	Apolipoprotein B-100 OS=Homo sapiens OX=9606 GN=APOB PE=1 SV=2	P04114	0	2	0.8	0	1	1	443.288	885.568	885.564	4.43	0.00196	22.3054	118.5	14.479	71.8279	30144	114.2	110.7	104.5	144.6		25	1	28	21	0.0270455	0.003782	0.05621
	AAIQALR	[K].aAIQALR.[K]	N-Term(iTRAQ4plex)	1	P04114	Apolipoprotein B-100 OS=Homo sapiens OX=9606 GN=APOB PE=1 SV=2	P04114	0	2	0	0	1	1	443.785	886.563	886.559	4.62	0.00205	12.2921	66.6	100	32.6869	11346	28.8	68.6	75.2	93.8		37	1	29	22	0.00154342	0.0004344	0.002208
	LNGESNLR	[R].LNGESNLR.[F]		1	P04114	Apolipoprotein B-100 OS=Homo sapiens OX=9606 GN=APOB PE=1 SV=2	P04114	0	2	0.8448	0	1	1	451.74	902.472	902.469	3.14	0.00141	8.30987	26.7	77.458	20.267	6013	31	23.7	25.8	26.1	No Quan Labels	58	1	31	24	2.3136e-05	0.001075	0.007322
	LLLMGAR	[K].lLLmGAR.[T]	N-Term(iTRAQ4plex); M4(Oxidation)	1	P04114	Apolipoprotein B-100 OS=Homo sapiens OX=9606 GN=APOB PE=1 SV=2	P04114	0	2	0.8571	0	1	1	467.289	933.57	933.567	3.53	0.00165	3.07165	78.9	10.516	46.1868	17377	55.2	59.1	67.8	133.6		28	1	30	23	0.0154671	0.001885	0.01756
	LLLMGAR	[K].lLLmGAR.[T]	N-Term(iTRAQ4plex); M4(Oxidation)	1	P04114	Apolipoprotein B-100 OS=Homo sapiens OX=9606 GN=APOB PE=1 SV=2	P04114	0	2	0.8261	0	1	1	467.289	933.57	933.567	3.53	0.00165	3.23154	92.9	19.629	46.6949	17612	64.9	67.3	86.2	153.2		23	1	30	23	0.0508638	0.002009	0.01977
	LLLMGAR	[K].lLLmGAR.[T]	N-Term(iTRAQ4plex); M4(Oxidation)	1	P04114	Apolipoprotein B-100 OS=Homo sapiens OX=9606 GN=APOB PE=1 SV=2	P04114	0	2	0.8	0	1	1	467.289	933.571	933.567	4.25	0.00198	8.69477	108.2	40.922	48.7165	18579	75.8	83.8	102.2	170.9		20	1	30	23	0.106014	0.008315	0.1778
	LLLMGAR	[K].lLLmGAR.[T]	N-Term(iTRAQ4plex); M4(Oxidation)	1	P04114	Apolipoprotein B-100 OS=Homo sapiens OX=9606 GN=APOB PE=1 SV=2	P04114	0	2	0.8421	0	1	1	467.289	933.571	933.567	4.51	0.00211	26.3233	94.5	66.75	60.3422	24076	74.2	74.1	89.7	140		19	1	30	23	0.146677	0.003036	0.03804
	LLLMGAR	[K].lLLmGAR.[T]	N-Term(iTRAQ4plex); M4(Oxidation)	1	P04114	Apolipoprotein B-100 OS=Homo sapiens OX=9606 GN=APOB PE=1 SV=2	P04114	0	2	0.75	0	1	1	467.289	933.571	933.567	4.58	0.00214	3.40367	104	40.503	48.2118	18339	70.9	79.5	92	173.7		24	1	30	23	0.0396609	0.004332	0.07145
	LLLMGAR	[K].lLLmGAR.[T]	N-Term(iTRAQ4plex); M4(Oxidation)	1	P04114	Apolipoprotein B-100 OS=Homo sapiens OX=9606 GN=APOB PE=1 SV=2	P04114	0	2	0.8462	0	1	1	467.289	933.572	933.567	4.71	0.0022	3.79374	102.8	31.999	47.201	17852	73.4	77.5	87.6	172.5		26	1	30	23	0.0266908	0.002499	0.02787
	LLLMGAR	[K].lLLmGAR.[T]	N-Term(iTRAQ4plex); M4(Oxidation)	1	P04114	Apolipoprotein B-100 OS=Homo sapiens OX=9606 GN=APOB PE=1 SV=2	P04114	0	2	0.7273	0	1	1	467.289	933.572	933.567	4.77	0.00223	24.8626	107.9	70.012	56.0344	22029	85.6	87.4	100.4	158.4		22	1	30	23	0.0764473	0.002545	0.02931
	LLLMGAR	[K].lLLmGAR.[T]	N-Term(iTRAQ4plex); M4(Oxidation)	1	P04114	Apolipoprotein B-100 OS=Homo sapiens OX=9606 GN=APOB PE=1 SV=2	P04114	0	2	0.7917	0	1	1	467.29	933.572	933.567	4.91	0.00229	24.3849	116.1	47.538	50.7499	19542	90.6	93.8	103	176.8		24	1	30	23	0.0416258	0.006	0.1083
	LLLMGAR	[K].lLLmGAR.[T]	N-Term(iTRAQ4plex); M4(Oxidation)	1	P04114	Apolipoprotein B-100 OS=Homo sapiens OX=9606 GN=APOB PE=1 SV=2	P04114	0	2	0.7222	0	1	1	467.29	933.572	933.567	4.91	0.00229	14.179	130.3	100	45.2448	18232	109.9	106	106.9	198.5		18	1	30	23	0.178387	0.002741	0.03339
	LLLMGAR	[K].lLLmGAR.[T]	N-Term(iTRAQ4plex); M4(Oxidation)	1	P04114	Apolipoprotein B-100 OS=Homo sapiens OX=9606 GN=APOB PE=1 SV=2	P04114	0	2	0.8261	0	1	1	467.29	933.572	933.567	5.1	0.00238	10.7426	108	41.493	49.224	18819	79.5	79	100.3	173		23	1	30	23	0.057064	0.00186	0.01587
	LLLMGAR	[K].lLLmGAR.[T]	N-Term(iTRAQ4plex); M4(Oxidation)	1	P04114	Apolipoprotein B-100 OS=Homo sapiens OX=9606 GN=APOB PE=1 SV=2	P04114	0	2	1	0	1	1	467.29	933.572	933.567	5.23	0.00244	31.5622	149.1	50.429	45.4037	17617	116.9	131.6	125.2	222.9		13	1	30	23	0.603062	0.007165	0.1424
	LLLMGAR	[K].lLLmGAR.[T]	N-Term(iTRAQ4plex); M4(Oxidation)	1	P04114	Apolipoprotein B-100 OS=Homo sapiens OX=9606 GN=APOB PE=1 SV=2	P04114	0	2	0.6842	0	1	1	467.29	933.572	933.567	5.36	0.0025	27.3149	102.3	53.344	52.3885	20317	89.9	77.7	92.4	149.3		19	1	29	22	0.125725	0.002386	0.02364
	LLLMGAR	[K].lLLmGAR.[T]	N-Term(iTRAQ4plex); M4(Oxidation)	1	P04114	Apolipoprotein B-100 OS=Homo sapiens OX=9606 GN=APOB PE=1 SV=2	P04114	0	2	0.7273	0	1	1	467.29	933.572	933.567	5.56	0.0026	38.8742	106.5	64.267	53.4076	20793	87.6	80.5	96.1	161.6		11	1	29	22	0.715564	0.00245	0.0274
	LLLMGAR	[K].lLLmGAR.[T]	N-Term(iTRAQ4plex); M4(Oxidation)	1	P04114	Apolipoprotein B-100 OS=Homo sapiens OX=9606 GN=APOB PE=1 SV=2	P04114	0	2	0.7222	0	1	1	467.29	933.572	933.567	5.56	0.0026	24.8011	132.8	100	64.3052	25975	105	104.9	125.2	196.2		18	1	29	22	0.134168	0.004332	0.06987
	LLLMGAR	[K].lLLmGAR.[T]	N-Term(iTRAQ4plex); M4(Oxidation)	1	P04114	Apolipoprotein B-100 OS=Homo sapiens OX=9606 GN=APOB PE=1 SV=2	P04114	0	2	0.7647	0	1	1	467.29	933.573	933.567	5.76	0.00269	22.9413	116.2	62.773	55.5261	21784	86.4	90.1	110.4	178		17	1	29	22	0.18778	0.006883	0.1325
	LLLMGAR	[K].lLLmGAR.[T]	N-Term(iTRAQ4plex); M4(Oxidation)	1	P04114	Apolipoprotein B-100 OS=Homo sapiens OX=9606 GN=APOB PE=1 SV=2	P04114	0	2	1	0	1	1	467.29	933.573	933.567	5.95	0.00278	23.4885	122.7	100	61.8811	24810	93.6	92.9	111.3	193.1		21	1	29	22	0.0720524	0.003322	0.0454
	LLLMGAR	[K].lLLmGAR.[T]	N-Term(iTRAQ4plex); M4(Oxidation)	1	P04114	Apolipoprotein B-100 OS=Homo sapiens OX=9606 GN=APOB PE=1 SV=2	P04114	0	2	0.8636	0	1	1	467.29	933.573	933.567	6.15	0.00287	22.7827	111.8	66.205	59.8286	23824	85.9	93.4	106	162		22	1	29	22	0.0606246	0.001802	0.01416
	LLLMGAR	[K].lLLmGAR.[T]	N-Term(iTRAQ4plex); M4(Oxidation)	1	P04114	Apolipoprotein B-100 OS=Homo sapiens OX=9606 GN=APOB PE=1 SV=2	P04114	0	2	1	0	1	1	467.29	933.574	933.567	6.8	0.00317	17.6218	107.5	79.027	62.3897	25054	76.4	92.5	92.7	168.3		21	1	28	21	0.0647234	0.003436	0.05004
	LLLMGAR	[K].lLLmGAR.[T]	N-Term(iTRAQ4plex); M4(Oxidation)	1	P04114	Apolipoprotein B-100 OS=Homo sapiens OX=9606 GN=APOB PE=1 SV=2	P04114	0	2	1	0	1	1	467.291	933.574	933.567	7	0.00327	22.1508	136.2	100	63.414	25546	101.4	109.4	126.4	207.7		25	1	28	21	0.0226496	0.001128	0.008106
	VSSFYAK	[R].VSSFYAk.[G]	K7(iTRAQ4plex)	1	P04114	Apolipoprotein B-100 OS=Homo sapiens OX=9606 GN=APOB PE=1 SV=2	P04114	0	2	0.8085	0	1	1	473.263	945.519	945.516	3	0.00142	74.7388	16.6	100	30.1464	10258	13.6	17.3	18.1	17.5		47	1	34	27	0.000565117	0.00129	0.00938
	VSSFYAK	[R].VSSFYAk.[G]	K7(iTRAQ4plex)	1	P04114	Apolipoprotein B-100 OS=Homo sapiens OX=9606 GN=APOB PE=1 SV=2	P04114	0	2	0.7736	0	1	1	473.263	945.519	945.516	3.45	0.00163	56.4007	18.7	100	30.1694	10269	16.4	17.2	17.2	24		53	1	34	27	0.000165471	0.0011	0.007784
	AQIPILR	[K].aQIPILR.[M]	N-Term(iTRAQ4plex)	1	P04114	Apolipoprotein B-100 OS=Homo sapiens OX=9606 GN=APOB PE=1 SV=2	P04114	0	2	0.2326	0	1	1	477.816	954.624	954.622	2.2	0.00105	5.49014	88.7	0.792	58.2948	24837	64.2	55.7	75.3	159.5		43	1	26	19	0.000203924	0.002386	0.02374
	AQIPILR	[K].aQIPILR.[M]	N-Term(iTRAQ4plex)	1	P04114	Apolipoprotein B-100 OS=Homo sapiens OX=9606 GN=APOB PE=1 SV=2	P04114	0	2	0.3529	0	1	1	477.816	954.624	954.622	2.72	0.0013	36.2118	417.1	100	57.7904	24579	399.6	392.1	404.3	472.2		17	1	26	19	0.0846191	0.009493	0.2088
	QIDDIDVR	[R].qIDDIDVR.[F]	N-Term(Gln->pyro-Glu)	1	P04114	Apolipoprotein B-100 OS=Homo sapiens OX=9606 GN=APOB PE=1 SV=2	P04114	0	2	1	0	1	1	478.739	956.471	956.468	3.27	0.00157	34.6228	7	11.739	107.974	52435	8.9	6	6.8	6.4	No Quan Labels	38	1	29	22	0.00141582	0.007522	0.152
	QIDDIDVR	[R].qIDDIDVR.[F]	N-Term(Gln->pyro-Glu)	1	P04114	Apolipoprotein B-100 OS=Homo sapiens OX=9606 GN=APOB PE=1 SV=2	P04114	0	2	0.9787	0	1	1	478.74	956.472	956.468	3.59	0.00172	16.0306	16.8	41.786	106.074	55006	21	16.1	16.5	13.4	No Quan Labels	47	1	29	22	0.000183235	0.002386	0.02413
	QIDDIDVR	[R].qIDDIDVR.[F]	N-Term(Gln->pyro-Glu)	1	P04114	Apolipoprotein B-100 OS=Homo sapiens OX=9606 GN=APOB PE=1 SV=2	P04114	0	2	1	0	1	1	478.74	956.472	956.468	3.98	0.0019	27.3404	7.4	18.373	110.606	57405	7.2	7	7.4	7.9	No Quan Labels	41	1	29	22	0.000629518	0.003946	0.06161
	QIDDIDVR	[R].qIDDIDVR.[F]	N-Term(Gln->pyro-Glu)	1	P04114	Apolipoprotein B-100 OS=Homo sapiens OX=9606 GN=APOB PE=1 SV=2	P04114	0	2	1	0	1	1	478.74	956.472	956.468	4.23	0.00202	13.0516	74.6	100	107.375	52115	73.7	79.5	77.1	68.3	No Quan Labels	45	1	29	22	0.00029038	0.002499	0.0283
	QIDDIDVR	[R].qIDDIDVR.[F]	N-Term(Gln->pyro-Glu)	1	P04114	Apolipoprotein B-100 OS=Homo sapiens OX=9606 GN=APOB PE=1 SV=2	P04114	0	2	0.9773	0	1	1	478.74	956.473	956.468	4.61	0.00221	3.93911	3.9	8.019	107.578	55806	4	4.4	3.1	4.1	No Quan Labels	44	1	29	22	0.000306878	0.003207	0.04227
	QIDDIDVR	[R].qIDDIDVR.[F]	N-Term(Gln->pyro-Glu)	1	P04114	Apolipoprotein B-100 OS=Homo sapiens OX=9606 GN=APOB PE=1 SV=2	P04114	0	2	1	0	1	1	478.74	956.473	956.468	5.06	0.00242	12.6001	23	47.421	107.065	55527	22.8	21.2	24.7	23.4	No Quan Labels	43	1	29	22	0.000444597	0.002397	0.02704
	QIDDIDVR	[R].qIDDIDVR.[F]	N-Term(Gln->pyro-Glu)	1	P04114	Apolipoprotein B-100 OS=Homo sapiens OX=9606 GN=APOB PE=1 SV=2	P04114	0	2	1	0	1	1	478.74	956.474	956.468	5.44	0.0026	52.7757	45.9	87.817	109.121	56620	46.9	42.4	49.1	45.1	No Quan Labels	43	1	29	22	0.000417798	0.002397	0.02655
	QIDDIDVR	[R].QIDDIDVR.[F]		1	P04114	Apolipoprotein B-100 OS=Homo sapiens OX=9606 GN=APOB PE=1 SV=2	P04114	0	2	0.963	0	1	1	487.253	973.499	973.495	3.97	0.00193	3.68703	12.8	52.394	39.6782	14421	14.3	13.9	11.1	11.9	No Quan Labels	54	1	32	25	7.07662e-05	0.001075	0.00647
	IGVELTGR	[K].iGVELTGR.[T]	N-Term(iTRAQ4plex)	1	P04114	Apolipoprotein B-100 OS=Homo sapiens OX=9606 GN=APOB PE=1 SV=2	P04114	0	2	0.725	0	1	1	494.801	988.594	988.591	3.39	0.00167	8.30933	145.5	2.75	48.9622	21803	106.8	114.4	137.8	222.8		40	1	35	28	0.0037831	0.0006129	0.003465
	IGVELTGR	[K].iGVELTGR.[T]	N-Term(iTRAQ4plex)	1	P04114	Apolipoprotein B-100 OS=Homo sapiens OX=9606 GN=APOB PE=1 SV=2	P04114	0	2	0.7568	0	1	1	494.801	988.595	988.591	4.19	0.00207	22.8986	194.1	1.433	74.8378	31797	142.2	162.5	171.3	300.3		37	1	35	28	0.00740044	0.001601	0.01238
	IGVELTGR	[K].iGVELTGR.[T]	N-Term(iTRAQ4plex)	1	P04114	Apolipoprotein B-100 OS=Homo sapiens OX=9606 GN=APOB PE=1 SV=2	P04114	0	2	0.75	0	1	1	494.801	988.595	988.591	4.25	0.0021	48.3124	109	10.901	48.8863	20882	85.8	98.1	96	156		16	1	35	28	1.02863	0.001186	0.008226
	IGVELTGR	[K].iGVELTGR.[T]	N-Term(iTRAQ4plex)	1	P04114	Apolipoprotein B-100 OS=Homo sapiens OX=9606 GN=APOB PE=1 SV=2	P04114	0	2	0.6552	0	1	1	494.802	988.596	988.591	5.18	0.00256	30.8159	115.7	31.758	49.1662	20171	104.4	95.2	95.5	167.9		29	1	35	28	0.0512949	0.0006697	0.00393
	SHDELPR	[K].sHDELPR.[T]	N-Term(iTRAQ4plex)	1	P04114	Apolipoprotein B-100 OS=Homo sapiens OX=9606 GN=APOB PE=1 SV=2	P04114	0	2	1	0	1	1	499.264	997.522	997.518	3.22	0.00161	9.90906	120.5	19.806	27.8494	9932	108	103.6	106.1	164.3		35	1	32	25	0.00584624	0.001753	0.01361
	SHDELPR	[K].sHDELPR.[T]	N-Term(iTRAQ4plex)	1	P04114	Apolipoprotein B-100 OS=Homo sapiens OX=9606 GN=APOB PE=1 SV=2	P04114	0	2	1	0	1	1	499.265	997.522	997.518	3.83	0.00191	0	94.6	100	28.2211	9252	86.7	90.4	88.1	113.4		32	1	32	25	0.0121547	0.0008075	0.005023
	ITLPDFR	[R].iTLPDFR.[L]	N-Term(iTRAQ4plex)	1	P04114	Apolipoprotein B-100 OS=Homo sapiens OX=9606 GN=APOB PE=1 SV=2	P04114	0	2	0.7576	0	1	1	503.297	1005.59	1005.58	1.77	0.00089	3.09385	155.8	0.161	81.906	36425	101.9	106.5	136.5	278.1		33	1	35	28	0.0166169	0.006859	0.1305
	ITLPDFR	[R].iTLPDFR.[L]	N-Term(iTRAQ4plex)	1	P04114	Apolipoprotein B-100 OS=Homo sapiens OX=9606 GN=APOB PE=1 SV=2	P04114	0	2	0.6471	0	1	1	503.298	1005.59	1005.58	2.8	0.00141	0	181.1	100	81.729	34598	134.5	164.4	166.7	259		17	1	34	28	0.627606	0.002545	0.02947
	ITLPDFR	[R].iTLPDFR.[L]	N-Term(iTRAQ4plex)	1	P04114	Apolipoprotein B-100 OS=Homo sapiens OX=9606 GN=APOB PE=1 SV=2	P04114	0	2	0.56	0	1	1	503.298	1005.59	1005.58	3.4	0.00171	7.15404	155.9	20.033	78.392	35259	95	114	136	278.7		25	1	35	28	0.105003	0.004332	0.0698
	ITLPDFR	[R].iTLPDFR.[L]	N-Term(iTRAQ4plex)	1	P04114	Apolipoprotein B-100 OS=Homo sapiens OX=9606 GN=APOB PE=1 SV=2	P04114	0	2	0.8182	0	1	1	503.298	1005.59	1005.58	3.95	0.00199	4.89802	231.3	100	78.5248	34654	180.3	203.5	213.4	327.9		22	1	35	28	0.215207	0.00323	0.04284
	ITLPDFR	[R].iTLPDFR.[L]	N-Term(iTRAQ4plex)	1	P04114	Apolipoprotein B-100 OS=Homo sapiens OX=9606 GN=APOB PE=1 SV=2	P04114	0	2	0.64	0	1	1	503.299	1005.59	1005.58	5.65	0.00284	23.9944	171	60.078	78.367	32926	115.7	134.6	152.7	281.1		25	1	35	28	0.13276	0.002163	0.02064
	SQAIATK	[K].sQAIATk.[K]	N-Term(iTRAQ4plex); K7(iTRAQ4plex)	1	P04114	Apolipoprotein B-100 OS=Homo sapiens OX=9606 GN=APOB PE=1 SV=2	P04114	0	2	0.82	0	1	1	503.811	1006.62	1006.61	1.64	0.00083	31.169	126.2	60.59	30.1028	9521	106.8	90.7	117.5	189.9		50	1	32	25	0.000185354	0.000754	0.004072
	SQAIATK	[K].sQAIATk.[K]	N-Term(iTRAQ4plex); K7(iTRAQ4plex)	1	P04114	Apolipoprotein B-100 OS=Homo sapiens OX=9606 GN=APOB PE=1 SV=2	P04114	0	2	0.9615	0	1	1	503.812	1006.62	1006.61	2.25	0.00113	78.5857	36.5	0.3	44.5501	18197	20.1	31.7	41.8	52.6		26	1	32	25	0.0430289	0.005281	0.09182
	SQAIATK	[K].sQAIATk.[K]	N-Term(iTRAQ4plex); K7(iTRAQ4plex)	1	P04114	Apolipoprotein B-100 OS=Homo sapiens OX=9606 GN=APOB PE=1 SV=2	P04114	0	2	0.8039	0	1	1	503.812	1006.62	1006.61	2.86	0.00144	29.855	215.2	8.639	33.4004	13044	136.6	173.4	200.1	350.6		51	1	32	25	0.000138599	0.001481	0.01026
	SQAIATK	[K].sQAIATk.[K]	N-Term(iTRAQ4plex); K7(iTRAQ4plex)	1	P04114	Apolipoprotein B-100 OS=Homo sapiens OX=9606 GN=APOB PE=1 SV=2	P04114	0	2	0.8367	0	1	1	503.812	1006.62	1006.61	3.22	0.00162	42.715	93.8	0.611	45.0607	18428	82.6	74.2	80.7	137.8		49	1	32	25	0.000195062	0.001734	0.01321
	SQAIATK	[K].sQAIATk.[K]	N-Term(iTRAQ4plex); K7(iTRAQ4plex)	1	P04114	Apolipoprotein B-100 OS=Homo sapiens OX=9606 GN=APOB PE=1 SV=2	P04114	0	2	0.7619	0	1	1	503.812	1006.62	1006.61	3.22	0.00162	54.3457	108.1	78.64	20.2315	5994	96.2	86.5	98.4	151.5		21	1	32	25	0.118624	0.001753	0.01337
	SQAIATK	[K].sQAIATk.[K]	N-Term(iTRAQ4plex); K7(iTRAQ4plex)	1	P04114	Apolipoprotein B-100 OS=Homo sapiens OX=9606 GN=APOB PE=1 SV=2	P04114	0	2	0.8636	0	1	1	503.812	1006.62	1006.61	3.34	0.00168	62.2824	116.9	36.493	20.4888	6412	108.3	87.3	109.2	162.9		22	1	32	25	0.0998131	0.00186	0.01735
	SQAIATK	[K].sQAIATk.[K]	N-Term(iTRAQ4plex); K7(iTRAQ4plex)	1	P04114	Apolipoprotein B-100 OS=Homo sapiens OX=9606 GN=APOB PE=1 SV=2	P04114	0	2	0.7727	0	1	1	503.813	1006.62	1006.61	4.55	0.00229	25.8956	116.7	100	20.8394	6518	125	109.1	107.7	125		44	1	32	25	0.000659899	0.0008075	0.004854
	DLGQCDR	[R].dLGQcDR.[F]	N-Term(iTRAQ4plex); C5(Carbamidomethyl)	1	P04114	Apolipoprotein B-100 OS=Homo sapiens OX=9606 GN=APOB PE=1 SV=2	P04114	0	2	0.3636	0	1	1	504.239	1007.47	1007.47	1.88	0.00094	36.1587	104	12.381	37.0156	15119	97.5	93.1	90.9	134.6		11	1	30	23	0.792804	0.009426	0.2063
	DLGQCDR	[R].dLGQcDR.[F]	N-Term(iTRAQ4plex); C5(Carbamidomethyl)	1	P04114	Apolipoprotein B-100 OS=Homo sapiens OX=9606 GN=APOB PE=1 SV=2	P04114	0	2	1	0	1	1	504.24	1007.47	1007.47	2.54	0.00128	43.3391	149.2	100	32.5722	11428	127.9	116.6	167.3	185		25	1	29	22	0.0314777	0.001065	0.00621
	DLGQCDR	[R].dLGQcDR.[F]	N-Term(iTRAQ4plex); C5(Carbamidomethyl)	1	P04114	Apolipoprotein B-100 OS=Homo sapiens OX=9606 GN=APOB PE=1 SV=2	P04114	0	2	0.8333	0	1	1	504.24	1007.47	1007.47	2.78	0.0014	5.85719	79	1.359	40.7201	16480	52	71	69.4	123.4		36	1	29	22	0.00245473	0.003416	0.0489
	DLGQCDR	[R].dLGQcDR.[F]	N-Term(iTRAQ4plex); C5(Carbamidomethyl)	1	P04114	Apolipoprotein B-100 OS=Homo sapiens OX=9606 GN=APOB PE=1 SV=2	P04114	0	2	0.7407	0	1	1	504.24	1007.47	1007.47	3.33	0.00168	26.8077	181.7	35.095	42.1422	17106	146.9	146	162.9	271.1		27	1	30	23	0.0237452	0.001262	0.009044
	DLGQCDR	[R].dLGQcDR.[F]	N-Term(iTRAQ4plex); C5(Carbamidomethyl)	1	P04114	Apolipoprotein B-100 OS=Homo sapiens OX=9606 GN=APOB PE=1 SV=2	P04114	0	2	0.8857	0	1	1	504.24	1007.47	1007.47	3.39	0.00171	5.30686	86.8	2.451	41.2247	16699	64.4	68.4	76.9	137.6		35	1	30	23	0.00382451	0.001574	0.01189
	DLGQCDR	[R].dLGQcDR.[F]	N-Term(iTRAQ4plex); C5(Carbamidomethyl)	1	P04114	Apolipoprotein B-100 OS=Homo sapiens OX=9606 GN=APOB PE=1 SV=2	P04114	0	2	1	0	1	1	504.24	1007.47	1007.47	3.75	0.00189	58.7095	84.1	100	20.2075	6294	67.8	69	69.4	130.1		6	1	30	23	3.23527	0.005064	0.08544
	DLGQCDR	[R].dLGQcDR.[F]	N-Term(iTRAQ4plex); C5(Carbamidomethyl)	1	P04114	Apolipoprotein B-100 OS=Homo sapiens OX=9606 GN=APOB PE=1 SV=2	P04114	0	2	0.7692	0	1	1	504.241	1007.47	1007.47	4.3	0.00217	21.8622	102.6	4.414	40.2145	16247	76.6	82.4	93.4	158.2		26	1	31	24	0.0321078	0.003182	0.04197
	ETLEDTR	[R].eTLEDTR.[D]	N-Term(iTRAQ4plex)	1	P04114	Apolipoprotein B-100 OS=Homo sapiens OX=9606 GN=APOB PE=1 SV=2	P04114	0	2	0.7	0	1	1	504.26	1007.51	1007.51	0.12	6e-05	12.68	137.9	100	38.2082	12884	154.1	122.4	125.7	149.5		30	1	33	26	0.0244333	0.002397	0.0263
	ETLEDTR	[R].eTLEDTR.[D]	N-Term(iTRAQ4plex)	1	P04114	Apolipoprotein B-100 OS=Homo sapiens OX=9606 GN=APOB PE=1 SV=2	P04114	0	2	0.5556	0	1	1	504.261	1007.51	1007.51	1.39	0.0007	26.5991	101.3	100	39.3933	13579	88.9	87.8	94.1	134.4		18	1	33	26	0.423347	0.0011	0.007963
	ETLEDTR	[R].eTLEDTR.[D]	N-Term(iTRAQ4plex)	1	P04114	Apolipoprotein B-100 OS=Homo sapiens OX=9606 GN=APOB PE=1 SV=2	P04114	0	2	0.6471	0	1	1	504.261	1007.51	1007.51	1.39	0.0007	21.342	164	38.145	38.3363	14315	146	143.4	151.1	215.7		34	1	33	26	0.0110077	0.001075	0.006815
	ETLEDTR	[R].eTLEDTR.[D]	N-Term(iTRAQ4plex)	1	P04114	Apolipoprotein B-100 OS=Homo sapiens OX=9606 GN=APOB PE=1 SV=2	P04114	0	2	0.6471	0	1	1	504.261	1007.51	1007.51	1.81	0.00091	2.77595	82.1	0.266	53.5027	22278	55.9	67.2	76.7	128.7		34	1	33	26	0.00932342	0.003436	0.05073
	ETLEDTR	[R].eTLEDTR.[D]	N-Term(iTRAQ4plex)	1	P04114	Apolipoprotein B-100 OS=Homo sapiens OX=9606 GN=APOB PE=1 SV=2	P04114	0	2	0.8095	0	1	1	504.261	1007.52	1007.51	2.54	0.00128	37.1041	333.1	60.333	52.9973	22052	296	295.2	348.1	392.9		21	1	34	27	0.200042	0.001622	0.01292
	ETLEDTR	[R].eTLEDTR.[D]	N-Term(iTRAQ4plex)	1	P04114	Apolipoprotein B-100 OS=Homo sapiens OX=9606 GN=APOB PE=1 SV=2	P04114	0	2	0.5769	0	1	1	504.262	1007.52	1007.51	3.21	0.00161	46.2629	417.5	72.555	38.2255	15786	371.9	412.8	386.5	498.9		26	1	33	26	0.0551161	0.002062	0.01986
	ETLEDTR	[R].eTLEDTR.[D]	N-Term(iTRAQ4plex)	1	P04114	Apolipoprotein B-100 OS=Homo sapiens OX=9606 GN=APOB PE=1 SV=2	P04114	0	2	0.7857	0	1	1	504.263	1007.52	1007.51	6.3	0.00317	12.5704	108.1	13.314	54.0137	22518	109.9	88.5	97.3	136.5		28	1	34	27	0.0444721	0.00186	0.01673
	LAIPEGK	[K].lAIPEGk.[Q]	N-Term(iTRAQ4plex); K7(iTRAQ4plex)	1	P04114	Apolipoprotein B-100 OS=Homo sapiens OX=9606 GN=APOB PE=1 SV=2	P04114	0	2	0.7778	0	1	1	508.325	1015.64	1015.64	3.82	0.00194	57.9443	200	12.624	47.2976	20056	136.3	192	200.7	270.9		27	1	34	27	0.0541946	0.003655	0.05474
	DNVFDGLVR	[K].DNVFDGLVR.[V]		1	P04114	Apolipoprotein B-100 OS=Homo sapiens OX=9606 GN=APOB PE=1 SV=2	P04114	0	2	1	0	1	1	517.768	1034.53	1034.53	2.95	0.00153	27.145	57.1	100	111.126	54086	66.5	51.9	60.5	49.3	No Quan Labels	26	1	34	27	0.0670474	0.002386	0.02392
	DNVFDGLVR	[K].DNVFDGLVR.[V]		1	P04114	Apolipoprotein B-100 OS=Homo sapiens OX=9606 GN=APOB PE=1 SV=2	P04114	0	2	1	0	1	1	517.769	1034.53	1034.53	3.9	0.00202	28.8238	62	100	110.594	53807	59.9	57.4	56.4	74.2	No Quan Labels	40	1	34	27	0.00248861	0.002315	0.02274
	QAEAVLK	[K].qAEAVLk.[T]	N-Term(iTRAQ4plex); K7(iTRAQ4plex)	1	P04114	Apolipoprotein B-100 OS=Homo sapiens OX=9606 GN=APOB PE=1 SV=2	P04114	0	2	0.4444	0	1	1	523.827	1046.65	1046.64	1.77	0.00092	50.3126	521.4	77.558	47.1963	21111	415.5	680.3	443.3	546.4		18	1	34	27	0.399715	0.005499	0.09593
	QAEAVLK	[K].qAEAVLk.[T]	N-Term(iTRAQ4plex); K7(iTRAQ4plex)	1	P04114	Apolipoprotein B-100 OS=Homo sapiens OX=9606 GN=APOB PE=1 SV=2	P04114	0	2	0.4722	0	1	1	523.827	1046.65	1046.64	2.7	0.00141	7.56581	68.3	100	27.3537	9090	57.8	52	62.1	101.2		36	1	34	27	0.00706248	0.0005231	0.002857
	VSQEGLK	[K].vSQEGLk.[L]	N-Term(iTRAQ4plex); K7(iTRAQ4plex)	1	P04114	Apolipoprotein B-100 OS=Homo sapiens OX=9606 GN=APOB PE=1 SV=2	P04114	0	2	0.7368	0	1	1	524.817	1048.63	1048.62	2.68	0.0014	35.1276	385	73.195	45.0852	17848	373.1	333.3	329.6	503.9		38	1	34	27	0.00527891	0.001065	0.00632
	VSQEGLK	[K].vSQEGLk.[L]	N-Term(iTRAQ4plex); K7(iTRAQ4plex)	1	P04114	Apolipoprotein B-100 OS=Homo sapiens OX=9606 GN=APOB PE=1 SV=2	P04114	0	2	0.6857	0	1	1	524.817	1048.63	1048.62	3.38	0.00177	31.4522	208	1.237	44.4308	19386	153.8	167.6	188.7	321.9		35	1	34	27	0.0103279	0.002397	0.02603
	VSQEGLK	[K].vSQEGLk.[L]	N-Term(iTRAQ4plex); K7(iTRAQ4plex)	1	P04114	Apolipoprotein B-100 OS=Homo sapiens OX=9606 GN=APOB PE=1 SV=2	P04114	0	2	0.6429	0	1	1	524.818	1048.63	1048.62	3.73	0.00195	59.2616	92.7	100	44.8573	16120	101.3	78	86	105.3		14	1	35	28	1.24464	0.002621	0.03046
	VSQEGLK	[K].vSQEGLk.[L]	N-Term(iTRAQ4plex); K7(iTRAQ4plex)	1	P04114	Apolipoprotein B-100 OS=Homo sapiens OX=9606 GN=APOB PE=1 SV=2	P04114	0	2	0.6667	0	1	1	524.818	1048.63	1048.62	3.96	0.00208	34.4372	358.7	63.128	44.3666	17468	314.4	309.7	294.4	516.3		30	1	35	28	0.0355995	0.0011	0.00794
	SLWDFLK	[K].SLWDFLk.[L]	K7(iTRAQ4plex)	1	P04114	Apolipoprotein B-100 OS=Homo sapiens OX=9606 GN=APOB PE=1 SV=2	P04114	0	2	0.7778	0	1	1	526.8	1052.59	1052.59	2.28	0.0012	9.66532	68	100	112.537	53172	49.6	63.7	68.2	90.4		45	1	34	27	0.00084986	0.003132	0.04122
	SLWDFLK	[K].SLWDFLk.[L]	K7(iTRAQ4plex)	1	P04114	Apolipoprotein B-100 OS=Homo sapiens OX=9606 GN=APOB PE=1 SV=2	P04114	0	2	0.7955	0	1	1	526.8	1052.59	1052.59	3.67	0.00193	0	75.7	100	113.056	53431	62.1	65.3	68	107.3		44	1	34	27	0.000967789	0.00477	0.08116
	VEDIPLAR	[K].vEDIPLAR.[I]	N-Term(iTRAQ4plex)	1	P04114	Apolipoprotein B-100 OS=Homo sapiens OX=9606 GN=APOB PE=1 SV=2	P04114	0	2	0.8214	0	1	1	528.813	1056.62	1056.62	2.56	0.00135	21.5786	133.4	14.934	55.1153	25149	111.7	105.2	125	191.6		28	1	33	26	0.0353932	0.0008075	0.005067
	VEDIPLAR	[K].vEDIPLAR.[I]	N-Term(iTRAQ4plex)	1	P04114	Apolipoprotein B-100 OS=Homo sapiens OX=9606 GN=APOB PE=1 SV=2	P04114	0	2	0.7619	0	1	1	528.814	1056.62	1056.62	2.68	0.00141	5.8953	124.7	0.924	81.9107	38328	100.9	95.6	106.3	196.1		42	1	33	26	0.00138013	0.0007824	0.004726
	VEDIPLAR	[K].vEDIPLAR.[I]	N-Term(iTRAQ4plex)	1	P04114	Apolipoprotein B-100 OS=Homo sapiens OX=9606 GN=APOB PE=1 SV=2	P04114	0	2	1	0	1	1	528.814	1056.62	1056.62	3.49	0.00184	33.4569	117.7	27.404	59.5129	26493	106.9	95.8	108.4	159.5		23	1	33	26	0.0947164	0.002009	0.01963
	VEDIPLAR	[K].vEDIPLAR.[I]	N-Term(iTRAQ4plex)	1	P04114	Apolipoprotein B-100 OS=Homo sapiens OX=9606 GN=APOB PE=1 SV=2	P04114	0	2	0.25	0	1	1	528.815	1056.62	1056.62	4.76	0.00251	30.8992	445	100	82.4861	38645	386	427.9	429.5	536.7		12	1	33	26	1.401	0.003036	0.03679
	VEDIPLAR	[K].vEDIPLAR.[I]	N-Term(iTRAQ4plex)	1	P04114	Apolipoprotein B-100 OS=Homo sapiens OX=9606 GN=APOB PE=1 SV=2	P04114	0	2	1	0	1	1	528.815	1056.62	1056.62	6.03	0.00318	28.2795	245.6	100	55.7574	24507	204.8	217.8	244.4	315.5		18	1	33	26	0.363424	0.001939	0.01779
	INPLALK	[K].iNPLALk.[E]	N-Term(iTRAQ4plex); K7(iTRAQ4plex)	1	P04114	Apolipoprotein B-100 OS=Homo sapiens OX=9606 GN=APOB PE=1 SV=2	P04114	0	2	0.6585	0	1	1	528.857	1056.71	1056.7	4.18	0.00221	23.6299	131	2.797	64.3079	27249	92.2	110.5	124.5	196.8		41	1	28	21	0.000694816	0.0011	0.007681
	NLLVALK	[K].nLLVALk.[D]	N-Term(iTRAQ4plex); K7(iTRAQ4plex)	1	P04114	Apolipoprotein B-100 OS=Homo sapiens OX=9606 GN=APOB PE=1 SV=2	P04114	0	2	0.3721	0	1	1	529.864	1058.72	1058.72	2.54	0.00134	14.0637	190.3	15.409	69.132	30423	116	144.4	167.7	333.3		43	1	24	17	0.000160809	0.001262	0.009282
	QHIEAIDVR	[K].qHIEAIDVR.[V]	N-Term(Gln->pyro-Glu)	1	P04114	Apolipoprotein B-100 OS=Homo sapiens OX=9606 GN=APOB PE=1 SV=2	P04114	0	2	1	0	1	1	532.28	1063.55	1063.55	0.29	0.00015	22.7883	167.1	100	77.5458	35919	163.7	154.7	173.9	176.1	No Quan Labels	23	1	34	27	0.158998	0.002397	0.02551
	QHIEAIDVR	[K].qHIEAIDVR.[V]	N-Term(Gln->pyro-Glu)	1	P04114	Apolipoprotein B-100 OS=Homo sapiens OX=9606 GN=APOB PE=1 SV=2	P04114	0	2	0.9697	0	1	1	532.281	1063.55	1063.55	1.44	0.00076	7.39406	179.1	92.439	77.5585	39240	193.9	185.7	183.4	153.6	No Quan Labels	33	1	34	27	0.0156404	0.001885	0.01766
	NFATSNK	[K].nFATSNk.[M]	N-Term(iTRAQ4plex); K7(iTRAQ4plex)	1	P04114	Apolipoprotein B-100 OS=Homo sapiens OX=9606 GN=APOB PE=1 SV=2	P04114	0	2	0.8	0	1	1	535.3	1069.59	1069.59	3.58	0.00191	12.9482	241.7	11.343	35.0539	13980	151	200.1	235.6	380.2		35	1	33	26	0.00788528	0.002524	0.02846
	FFGEGTK	[R].fFGEGTk.[K]	N-Term(iTRAQ4plex); K7(iTRAQ4plex)	1	P04114	Apolipoprotein B-100 OS=Homo sapiens OX=9606 GN=APOB PE=1 SV=2	P04114	0	2	1	0	1	1	537.299	1073.59	1073.59	3.76	0.00202	21.4577	136.2	15.986	40.8314	16720	111.8	111.2	130.3	191.6		35	1	35	28	0.0119568	0.0009577	0.005386
	FFGEGTK	[R].fFGEGTk.[K]	N-Term(iTRAQ4plex); K7(iTRAQ4plex)	1	P04114	Apolipoprotein B-100 OS=Homo sapiens OX=9606 GN=APOB PE=1 SV=2	P04114	0	2	1	0	1	1	537.299	1073.59	1073.59	4.33	0.00232	11.8566	338.8	100	52.4013	23696	281.2	294.9	311.4	467.8		50	1	35	28	0.000409438	0.001075	0.007409
	FFGEGTK	[R].fFGEGTk.[K]	N-Term(iTRAQ4plex); K7(iTRAQ4plex)	1	P04114	Apolipoprotein B-100 OS=Homo sapiens OX=9606 GN=APOB PE=1 SV=2	P04114	0	2	1	0	1	1	537.3	1073.59	1073.59	5.01	0.00269	36.9907	352.5	100	45.9532	19394	288.4	322.4	340.7	458.6		33	1	35	28	0.0162595	0.001983	0.0187
	FFGEGTK	[R].fFGEGTk.[K]	N-Term(iTRAQ4plex); K7(iTRAQ4plex)	1	P04114	Apolipoprotein B-100 OS=Homo sapiens OX=9606 GN=APOB PE=1 SV=2	P04114	0	2	1	0	1	1	537.3	1073.59	1073.59	5.46	0.00293	0	39.7	100	40.9596	15017	37.6	36.9	38.3	45.9		36	1	35	28	0.00918156	0.004941	0.084
	FFGEGTK	[R].fFGEGTk.[K]	N-Term(iTRAQ4plex); K7(iTRAQ4plex)	1	P04114	Apolipoprotein B-100 OS=Homo sapiens OX=9606 GN=APOB PE=1 SV=2	P04114	0	2	1	0	1	1	537.301	1073.6	1073.59	8.08	0.00434	29.295	542.2	100	46.2257	20302	429.5	471.5	530.8	737.1		34	1	35	28	0.0139311	0.001481	0.01028
	FIIPGLK	[K].fIIPGLk.[L]	N-Term(iTRAQ4plex); K7(iTRAQ4plex)	1	P04114	Apolipoprotein B-100 OS=Homo sapiens OX=9606 GN=APOB PE=1 SV=2	P04114	0	2	0.9677	0	1	1	538.361	1075.71	1075.71	1.89	0.00101	0	236.8	87.772	87.5629	37516	179.9	192.9	240.7	333.6		31	1	30	23	0.00951012	0.002214	0.02154
	FIIPGLK	[K].fIIPGLk.[L]	N-Term(iTRAQ4plex); K7(iTRAQ4plex)	1	P04114	Apolipoprotein B-100 OS=Homo sapiens OX=9606 GN=APOB PE=1 SV=2	P04114	0	2	1	0	1	1	538.362	1075.72	1075.71	3.93	0.00211	38.9362	260.4	100	87.3477	39305	210.3	226.4	255.3	349.7		19	1	30	23	0.150033	0.003036	0.03787
	FIIPGLK	[K].fIIPGLk.[L]	N-Term(iTRAQ4plex); K7(iTRAQ4plex)	1	P04114	Apolipoprotein B-100 OS=Homo sapiens OX=9606 GN=APOB PE=1 SV=2	P04114	0	2	0.8529	0	1	1	538.362	1075.72	1075.71	4.5	0.00242	20.8523	160.3	0.554	87.8576	39571	141.8	126.2	136.6	236.5		34	1	30	23	0.0045101	0.006672	0.1253
	IEDGTLASK	[K].IEDGTLASk.[T]	K9(iTRAQ4plex)	1	P04114	Apolipoprotein B-100 OS=Homo sapiens OX=9606 GN=APOB PE=1 SV=2	P04114	0	2	0.619	0	1	1	539.3	1077.59	1077.59	2.43	0.00131	0	99	100	77.5812	33353	93.2	90.7	103.7	108.5		42	1	35	28	0.00270873	0.001496	0.01098
	VSSFYAK	[R].vSSFYAk.[G]	N-Term(iTRAQ4plex); K7(iTRAQ4plex)	1	P04114	Apolipoprotein B-100 OS=Homo sapiens OX=9606 GN=APOB PE=1 SV=2	P04114	0	2	0.8298	0	1	1	545.315	1089.62	1089.62	4.22	0.0023	13.9024	181.5	25.697	63.5484	25647	159.4	148	153.2	265.6		47	1	36	29	0.000965018	0.000754	0.004286
	VSSFYAK	[R].vSSFYAk.[G]	N-Term(iTRAQ4plex); K7(iTRAQ4plex)	1	P04114	Apolipoprotein B-100 OS=Homo sapiens OX=9606 GN=APOB PE=1 SV=2	P04114	0	2	0.84	0	1	1	545.315	1089.62	1089.62	4.66	0.00254	0	312.8	100	38.9614	16329	284.6	273.9	256.5	436.3		50	1	36	29	0.000456278	0.00186	0.0157
	VSSFYAK	[R].vSSFYAk.[G]	N-Term(iTRAQ4plex); K7(iTRAQ4plex)	1	P04114	Apolipoprotein B-100 OS=Homo sapiens OX=9606 GN=APOB PE=1 SV=2	P04114	0	2	0.7872	0	1	1	545.316	1089.62	1089.62	5.9	0.00321	48.2898	375.3	72.914	38.816	15657	378	334.2	315.1	474		47	1	35	28	0.000829707	0.000754	0.004415
	FIIPSPK	[K].fIIPSPk.[R]	N-Term(iTRAQ4plex); K7(iTRAQ4plex)	1	P04114	Apolipoprotein B-100 OS=Homo sapiens OX=9606 GN=APOB PE=1 SV=2	P04114	0	2	0.875	0	1	1	545.351	1089.7	1089.69	3.75	0.00204	30.2881	78.4	100	67.1129	27352	69.5	67.3	70.6	106.1		40	1	33	26	0.00241797	0.001262	0.009254
	FIIPSPK	[K].fIIPSPk.[R]	N-Term(iTRAQ4plex); K7(iTRAQ4plex)	1	P04114	Apolipoprotein B-100 OS=Homo sapiens OX=9606 GN=APOB PE=1 SV=2	P04114	0	2	0.825	0	1	1	545.351	1089.7	1089.69	4.09	0.00223	37.0322	158.5	24.061	66.7866	29187	119.4	124.4	153.2	236.9		40	1	33	26	0.00270599	0.001707	0.01309
	FIIPSPK	[K].fIIPSPk.[R]	N-Term(iTRAQ4plex); K7(iTRAQ4plex)	1	P04114	Apolipoprotein B-100 OS=Homo sapiens OX=9606 GN=APOB PE=1 SV=2	P04114	0	2	0.8261	0	1	1	545.352	1089.7	1089.69	4.54	0.00247	7.02899	99.5	0.787	67.304	29461	86.3	81.3	85.7	144.9		46	1	33	26	0.000619907	0.002818	0.03431
	FIIPSPK	[K].fIIPSPk.[R]	N-Term(iTRAQ4plex); K7(iTRAQ4plex)	1	P04114	Apolipoprotein B-100 OS=Homo sapiens OX=9606 GN=APOB PE=1 SV=2	P04114	0	2	0.8889	0	1	1	545.352	1089.7	1089.69	4.98	0.00272	32.7696	195.3	9.73	66.772	28522	140.5	162	180.1	298.5		36	1	33	26	0.00592006	0.002896	0.03527
	FIIPSPK	[K].fIIPSPk.[R]	N-Term(iTRAQ4plex); K7(iTRAQ4plex)	1	P04114	Apolipoprotein B-100 OS=Homo sapiens OX=9606 GN=APOB PE=1 SV=2	P04114	0	2	0.7959	0	1	1	545.352	1089.7	1089.69	5.1	0.00278	7.28967	124.1	7.404	67.2865	28794	114.7	94.8	103.3	183.5		49	1	33	26	0.000296024	0.001601	0.0124
	FVTQAEGAK	[K].fVTQAEGAK.[Q]	N-Term(iTRAQ4plex)	1	P04114	Apolipoprotein B-100 OS=Homo sapiens OX=9606 GN=APOB PE=1 SV=2	P04114	0	2	1	0	1	1	547.803	1094.6	1094.6	2.35	0.00128	51.8281	268	83.814	50.1038	20599	295	263.2	239.3	274.5		26	1	35	28	0.0994235	0.000165	0.0006933
	TPALHFK	[R].tPALHFk.[S]	N-Term(iTRAQ4plex); K7(iTRAQ4plex)	1	P04114	Apolipoprotein B-100 OS=Homo sapiens OX=9606 GN=APOB PE=1 SV=2	P04114	0	2	0.8611	0	1	1	551.338	1101.67	1101.67	3.49	0.00192	23.6986	171.9	25.96	34.0115	13625	145.3	147.7	153.5	241.1		36	1	35	28	0.00822655	0.001939	0.0178
	TPALHFK	[R].tPALHFk.[S]	N-Term(iTRAQ4plex); K7(iTRAQ4plex)	1	P04114	Apolipoprotein B-100 OS=Homo sapiens OX=9606 GN=APOB PE=1 SV=2	P04114	0	2	0.925	0	1	1	551.339	1101.67	1101.67	3.83	0.00211	23.4461	132.9	61	56.9824	22214	108	112.6	124	186.8		40	1	35	28	0.00361591	0.001983	0.0187
	SPSQADINK	[R].SPSQADINk.[I]	K9(iTRAQ4plex)	1	P04114	Apolipoprotein B-100 OS=Homo sapiens OX=9606 GN=APOB PE=1 SV=2	P04114	0	2	1	0	1	1	552.297	1103.59	1103.58	4.01	0.00221	0	133.2	88.547	55.1595	23050	158.8	121.2	124.3	128.4		35	1	35	28	0.0102548	0.003436	0.05063
	SPSQADINK	[R].SPSQADINk.[I]	K9(iTRAQ4plex)	1	P04114	Apolipoprotein B-100 OS=Homo sapiens OX=9606 GN=APOB PE=1 SV=2	P04114	0	2	0.9512	0	1	1	552.297	1103.59	1103.58	4.23	0.00234	22.5955	14	100	21.2145	6468	9.2	7.1	20.7	18.9		41	1	35	28	0.00269429	0.001496	0.01158
	SPSQADINK	[R].SPSQADINk.[I]	K9(iTRAQ4plex)	1	P04114	Apolipoprotein B-100 OS=Homo sapiens OX=9606 GN=APOB PE=1 SV=2	P04114	0	2	0.9778	0	1	1	552.297	1103.59	1103.58	4.9	0.0027	0	181.5	96.526	38.1265	15735	160.2	160.9	169.2	235.9		45	1	35	28	0.00117216	0.00229	0.02251
	LDVTTSIGR	[K].lDVTTSIGR.[R]	N-Term(iTRAQ4plex)	1	P04114	Apolipoprotein B-100 OS=Homo sapiens OX=9606 GN=APOB PE=1 SV=2	P04114	0	2	0.9615	0	1	1	553.322	1105.64	1105.63	2.32	0.00128	3.24105	58.5	0.173	54.6645	24900	50.3	49.6	48.6	85.4		52	1	36	29	0.000279797	0.001065	0.006329
	LDVTTSIGR	[K].lDVTTSIGR.[R]	N-Term(iTRAQ4plex)	1	P04114	Apolipoprotein B-100 OS=Homo sapiens OX=9606 GN=APOB PE=1 SV=2	P04114	0	2	0.3125	0	1	1	553.322	1105.64	1105.63	2.87	0.00159	60.8864	264.2	83.444	55.7377	25496	229.8	240.6	250.1	336.3		16	1	35	28	1.09412	0.001622	0.01258
	LDVTTSIGR	[K].lDVTTSIGR.[R]	N-Term(iTRAQ4plex)	1	P04114	Apolipoprotein B-100 OS=Homo sapiens OX=9606 GN=APOB PE=1 SV=2	P04114	0	2	0.4	0	1	1	553.322	1105.64	1105.63	2.98	0.00165	29.3498	188	22.125	86.8604	38455	155.6	158.4	176.5	261.5		20	1	36	29	0.372444	0.001481	0.01023
	LDVTTSIGR	[K].lDVTTSIGR.[R]	N-Term(iTRAQ4plex)	1	P04114	Apolipoprotein B-100 OS=Homo sapiens OX=9606 GN=APOB PE=1 SV=2	P04114	0	2	0.9592	0	1	1	553.322	1105.64	1105.63	3.86	0.00214	7.73179	108.4	3.006	81.1944	35278	84.8	93.9	96.7	158.2		49	1	36	29	0.000491455	0.0002677	0.001297
	LDVTTSIGR	[K].lDVTTSIGR.[R]	N-Term(iTRAQ4plex)	1	P04114	Apolipoprotein B-100 OS=Homo sapiens OX=9606 GN=APOB PE=1 SV=2	P04114	0	2	0.0909	0	1	1	553.322	1105.64	1105.63	3.86	0.00214	54.9852	162.8	41.046	81.9263	35698	159.2	157.9	152.8	181.4		11	1	36	29	3.81491	0.001574	0.01234
	LDVTTSIGR	[K].lDVTTSIGR.[R]	N-Term(iTRAQ4plex)	1	P04114	Apolipoprotein B-100 OS=Homo sapiens OX=9606 GN=APOB PE=1 SV=2	P04114	0	2	0.8837	0	1	1	553.323	1105.64	1105.63	4.2	0.00232	23.1713	125.8	7.6	80.6654	34987	88.1	106.1	129	180.2		43	1	35	28	0.00172835	0.0003412	0.001668
	LDVTTSIGR	[K].lDVTTSIGR.[R]	N-Term(iTRAQ4plex)	1	P04114	Apolipoprotein B-100 OS=Homo sapiens OX=9606 GN=APOB PE=1 SV=2	P04114	0	2	0.625	0	1	1	553.323	1105.64	1105.63	4.42	0.00244	28.6993	175.8	19.609	55.1674	25179	158	161.7	154.1	229.4		32	1	35	28	0.0250398	0.0004344	0.002117
	LDVTTSIGR	[K].lDVTTSIGR.[R]	N-Term(iTRAQ4plex)	1	P04114	Apolipoprotein B-100 OS=Homo sapiens OX=9606 GN=APOB PE=1 SV=2	P04114	0	2	0.6452	0	1	1	553.323	1105.64	1105.63	4.86	0.00269	45.1416	188.3	26.382	78.4669	33795	192.4	171.6	158.2	231.1		31	1	35	28	0.029575	0.0003412	0.001645
	LDVTTSIGR	[K].lDVTTSIGR.[R]	N-Term(iTRAQ4plex)	1	P04114	Apolipoprotein B-100 OS=Homo sapiens OX=9606 GN=APOB PE=1 SV=2	P04114	0	2	0.1667	0	1	1	553.323	1105.64	1105.63	5.08	0.00281	47.3179	114.2	17.711	60.3666	28047	104.1	94.4	108.9	149.5		12	1	35	28	2.54701	0.00186	0.01527
	LDVTTSIGR	[K].lDVTTSIGR.[R]	N-Term(iTRAQ4plex)	1	P04114	Apolipoprotein B-100 OS=Homo sapiens OX=9606 GN=APOB PE=1 SV=2	P04114	0	2	0.5833	0	1	1	553.324	1105.64	1105.63	5.96	0.0033	52.8163	159.1	48.953	54.7518	23024	166.9	143.1	130.9	195.7		24	1	35	28	0.159598	0.0004102	0.001893
	LDVTTSIGR	[K].lDVTTSIGR.[R]	N-Term(iTRAQ4plex)	1	P04114	Apolipoprotein B-100 OS=Homo sapiens OX=9606 GN=APOB PE=1 SV=2	P04114	0	2	1	0	1	1	553.324	1105.64	1105.63	6.73	0.00372	28.7609	75.3	100	54.4983	21298	56	57.2	69.4	118.6		37	1	35	28	0.0079746	0.0004344	0.001918
	LSLPDFK	[K].lSLPDFk.[E]	N-Term(iTRAQ4plex); K7(iTRAQ4plex)	1	P04114	Apolipoprotein B-100 OS=Homo sapiens OX=9606 GN=APOB PE=1 SV=2	P04114	0	2	0.7857	0	1	1	554.338	1107.67	1107.67	2.43	0.00134	39.6719	497.1	100	74.1389	34357	370	413.7	470	734.7		56	1	33	26	5.2458e-05	0.0011	0.007857
	LSLPDFK	[K].lSLPDFk.[E]	N-Term(iTRAQ4plex); K7(iTRAQ4plex)	1	P04114	Apolipoprotein B-100 OS=Homo sapiens OX=9606 GN=APOB PE=1 SV=2	P04114	0	2	0.7895	0	1	1	554.339	1107.67	1107.67	4.3	0.00238	11.3275	218.7	13.511	79.4753	35844	114.4	162.2	221.1	377		57	1	33	26	4.94123e-05	0.001371	0.009778
	LSLPDFK	[K].lSLPDFk.[E]	N-Term(iTRAQ4plex); K7(iTRAQ4plex)	1	P04114	Apolipoprotein B-100 OS=Homo sapiens OX=9606 GN=APOB PE=1 SV=2	P04114	0	2	0.5333	0	1	1	554.34	1107.67	1107.67	7.16	0.00397	47.3383	276	100	79.7663	35289	265.7	246.1	250.5	341.7		30	1	32	25	0.0202228	0.002397	0.02545
	LGNNPVSK	[K].lGNNPVSk.[G]	N-Term(iTRAQ4plex); K8(iTRAQ4plex)	1	P04114	Apolipoprotein B-100 OS=Homo sapiens OX=9606 GN=APOB PE=1 SV=2	P04114	0	2	0.8824	0	1	1	558.837	1116.67	1116.66	4.18	0.00233	0	14.1	100	28.5235	9588	12.1	11.7	14.4	18.2		17	1	35	28	0.726212	0.00877	0.1862
	QIDDIDVR	[R].qIDDIDVR.[F]	N-Term(iTRAQ4plex)	1	P04114	Apolipoprotein B-100 OS=Homo sapiens OX=9606 GN=APOB PE=1 SV=2	P04114	0	2	1	0	1	1	559.303	1117.6	1117.6	2.19	0.00122	40.7981	214.3	36.704	71.4495	35718	246.2	188.4	189.6	232.9		36	1	34	27	0.0079572	0.001622	0.01283
	QIDDIDVR	[R].qIDDIDVR.[F]	N-Term(iTRAQ4plex)	1	P04114	Apolipoprotein B-100 OS=Homo sapiens OX=9606 GN=APOB PE=1 SV=2	P04114	0	2	0.9216	0	1	1	559.304	1117.6	1117.6	3.61	0.00202	5.23289	124.8	6.3	71.3026	32492	96.7	103.7	111	187.6		51	1	34	28	0.00027227	0.0003738	0.001743
	QIDDIDVR	[R].qIDDIDVR.[F]	N-Term(iTRAQ4plex)	1	P04114	Apolipoprotein B-100 OS=Homo sapiens OX=9606 GN=APOB PE=1 SV=2	P04114	0	2	0.9375	0	1	1	559.304	1117.6	1117.6	3.94	0.0022	12.1236	108.3	7.204	70.6114	35220	93.6	90.8	96	152.9		48	1	35	28	0.000553526	0.0004344	0.002133
	QIDDIDVR	[R].qIDDIDVR.[F]	N-Term(iTRAQ4plex)	1	P04114	Apolipoprotein B-100 OS=Homo sapiens OX=9606 GN=APOB PE=1 SV=2	P04114	0	2	1	0	1	1	559.307	1117.61	1117.6	8.75	0.00489	35.4419	328.7	91.605	71.9319	32833	346.5	287.7	314.5	366.2		40	1	35	28	0.00342756	0.0002677	0.001262
	FLDSNIK	[K].fLDSNIk.[F]	N-Term(iTRAQ4plex); K7(iTRAQ4plex)	1	P04114	Apolipoprotein B-100 OS=Homo sapiens OX=9606 GN=APOB PE=1 SV=2	P04114	0	3	0.7	0	1	1	375.557	1124.66	1124.66	1.87	0.0007	52.4382	178.5	100	51.8349	23382	166.8	160.8	161.7	224.8		20	1	34	27	0.342224	0.009867	0.2215
	FLDSNIK	[K].fLDSNIk.[F]	N-Term(iTRAQ4plex); K7(iTRAQ4plex)	1	P04114	Apolipoprotein B-100 OS=Homo sapiens OX=9606 GN=APOB PE=1 SV=2	P04114	0	2	0.7857	0	1	1	562.833	1124.66	1124.66	3.75	0.00211	1.45033	164.6	1.282	51.1927	23040	165	129.2	129.6	234.7		42	1	34	27	0.00175145	0.002238	0.02197
	FLDSNIK	[K].fLDSNIk.[F]	N-Term(iTRAQ4plex); K7(iTRAQ4plex)	1	P04114	Apolipoprotein B-100 OS=Homo sapiens OX=9606 GN=APOB PE=1 SV=2	P04114	0	2	0.7692	0	1	1	562.834	1124.66	1124.66	3.97	0.00223	14.9501	150.3	1.2	77.1594	33088	113.1	119.8	146.1	222.2		39	1	34	27	0.00369315	0.001885	0.01763
	FLDSNIK	[K].fLDSNIk.[F]	N-Term(iTRAQ4plex); K7(iTRAQ4plex)	1	P04114	Apolipoprotein B-100 OS=Homo sapiens OX=9606 GN=APOB PE=1 SV=2	P04114	0	2	0.7647	0	1	1	562.834	1124.66	1124.66	4.08	0.00229	23.7003	144.4	12.163	51.813	23371	128.3	116.9	134.7	197.5		34	1	34	27	0.0112046	0.002397	0.02654
	FLDSNIK	[K].fLDSNIk.[F]	N-Term(iTRAQ4plex); K7(iTRAQ4plex)	1	P04114	Apolipoprotein B-100 OS=Homo sapiens OX=9606 GN=APOB PE=1 SV=2	P04114	0	3	0.8333	0	1	1	375.558	1124.66	1124.66	4.15	0.00156	29.3229	118.4	100	78.0086	33539	104.1	113.7	106.4	149.5		24	1	34	27	0.120892	0.008082	0.1703
	FLDSNIK	[K].fLDSNIk.[F]	N-Term(iTRAQ4plex); K7(iTRAQ4plex)	1	P04114	Apolipoprotein B-100 OS=Homo sapiens OX=9606 GN=APOB PE=1 SV=2	P04114	0	2	0.7647	0	1	1	562.834	1124.66	1124.66	4.95	0.00278	33.9465	137	10.402	78.1282	33606	132.9	116	121	178.3		34	1	34	27	0.0116471	0.002973	0.03569
	TSQCTLK	[K].tSQcTLk.[E]	N-Term(iTRAQ4plex); C4(Carbamidomethyl); K7(iTRAQ4plex)	1	P04114	Apolipoprotein B-100 OS=Homo sapiens OX=9606 GN=APOB PE=1 SV=2	P04114	0	2	0.8889	0	1	1	563.314	1125.62	1125.62	1.95	0.0011	0	93.1	100	20.4751	6331	84.4	81	83.4	123.5		36	1	35	28	0.00751373	0.0006371	0.003613
	TSQCTLK	[K].tSQcTLk.[E]	N-Term(iTRAQ4plex); C4(Carbamidomethyl); K7(iTRAQ4plex)	1	P04114	Apolipoprotein B-100 OS=Homo sapiens OX=9606 GN=APOB PE=1 SV=2	P04114	0	2	0.8824	0	1	1	563.314	1125.62	1125.62	3.25	0.00183	16.5112	159.6	100	30.6667	9774	160.9	120.7	119.2	237.8		34	1	35	28	0.0139261	0.001075	0.007402
	TSQCTLK	[K].tSQcTLk.[E]	N-Term(iTRAQ4plex); C4(Carbamidomethyl); K7(iTRAQ4plex)	1	P04114	Apolipoprotein B-100 OS=Homo sapiens OX=9606 GN=APOB PE=1 SV=2	P04114	0	2	0.8537	0	1	1	563.315	1125.62	1125.62	4.12	0.00232	7.40091	142.8	83.614	20.2652	6012	116.5	104.5	109.9	240.4		41	1	35	28	0.00234345	0.0005472	0.002991
	TSQCTLK	[K].tSQcTLk.[E]	N-Term(iTRAQ4plex); C4(Carbamidomethyl); K7(iTRAQ4plex)	1	P04114	Apolipoprotein B-100 OS=Homo sapiens OX=9606 GN=APOB PE=1 SV=2	P04114	0	2	0.8684	0	1	1	563.315	1125.62	1125.62	4.33	0.00244	4.59435	124.2	2.696	33.8892	13316	82	91.9	99.3	223.7		38	1	35	28	0.00554884	0.001186	0.008333
	TSQCTLK	[K].tSQcTLk.[E]	N-Term(iTRAQ4plex); C4(Carbamidomethyl); K7(iTRAQ4plex)	1	P04114	Apolipoprotein B-100 OS=Homo sapiens OX=9606 GN=APOB PE=1 SV=2	P04114	0	2	1	0	1	1	563.315	1125.62	1125.62	4.33	0.00244	20.0583	216.9	82.596	33.1312	12890	204.7	197.9	196.2	268.8		18	1	35	28	0.462597	0.002397	0.02545
	TSQCTLK	[K].tSQcTLk.[E]	N-Term(iTRAQ4plex); C4(Carbamidomethyl); K7(iTRAQ4plex)	1	P04114	Apolipoprotein B-100 OS=Homo sapiens OX=9606 GN=APOB PE=1 SV=2	P04114	0	3	0.9	0	1	1	375.879	1125.62	1125.62	4.86	0.00183	77.7041	43.9	100	20.2772	6018	39.3	44.6	42.6	49		10	1	35	28	3.49303	0.006744	0.1278
	TSQCTLK	[K].tSQcTLk.[E]	N-Term(iTRAQ4plex); C4(Carbamidomethyl); K7(iTRAQ4plex)	1	P04114	Apolipoprotein B-100 OS=Homo sapiens OX=9606 GN=APOB PE=1 SV=2	P04114	0	2	0.875	0	1	1	563.315	1125.62	1125.62	5.09	0.00287	21.1501	151.4	13.795	34.3941	13614	165.2	121.2	115.7	203.6		48	1	35	28	0.000467229	0.000754	0.004383
	TSQCTLK	[K].tSQcTLk.[E]	N-Term(iTRAQ4plex); C4(Carbamidomethyl); K7(iTRAQ4plex)	1	P04114	Apolipoprotein B-100 OS=Homo sapiens OX=9606 GN=APOB PE=1 SV=2	P04114	0	2	0.9032	0	1	1	563.316	1125.62	1125.62	5.64	0.00317	31.5837	106.3	9.814	46.2372	18969	111.1	83.1	78.9	152.2		31	1	34	27	0.0276599	0.001496	0.01084
	TSQCTLK	[K].tSQcTLk.[E]	N-Term(iTRAQ4plex); C4(Carbamidomethyl); K7(iTRAQ4plex)	1	P04114	Apolipoprotein B-100 OS=Homo sapiens OX=9606 GN=APOB PE=1 SV=2	P04114	0	2	0.9	0	1	1	563.316	1125.62	1125.62	5.85	0.00329	51.5884	119.4	18.643	45.7279	18735	95.3	102.2	107.5	172.6		20	1	34	27	0.289435	0.001496	0.01069
	TSQCTLK	[K].tSQcTLk.[E]	N-Term(iTRAQ4plex); C4(Carbamidomethyl); K7(iTRAQ4plex)	1	P04114	Apolipoprotein B-100 OS=Homo sapiens OX=9606 GN=APOB PE=1 SV=2	P04114	0	2	0.8788	0	1	1	563.316	1125.62	1125.62	6.29	0.00354	40.1524	109.5	36.484	34.0119	12120	94.5	91.3	88.6	163.5		33	1	34	27	0.0156959	0.001075	0.006816
	TSQCTLK	[K].tSQcTLk.[E]	N-Term(iTRAQ4plex); C4(Carbamidomethyl); K7(iTRAQ4plex)	1	P04114	Apolipoprotein B-100 OS=Homo sapiens OX=9606 GN=APOB PE=1 SV=2	P04114	0	2	0.7805	0	1	1	563.316	1125.63	1125.62	6.83	0.00384	26.1691	29.2	100	20.2955	6335	24.3	24.8	24.5	43.1		41	1	34	27	0.00206712	0.000754	0.004273
	SLHMYANR	[K].sLHMYANR.[L]	N-Term(iTRAQ4plex)	1	P04114	Apolipoprotein B-100 OS=Homo sapiens OX=9606 GN=APOB PE=1 SV=2	P04114	0	3	1	0	1	1	379.2	1135.58	1135.58	3.73	0.00141	29.7903	31.3	100	21.6477	7092	33.1	27	34.6	30.7		20	1	34	27	0.282567	0.002569	0.03003
	SLHMYANR	[K].sLHMYANR.[L]	N-Term(iTRAQ4plex)	1	P04114	Apolipoprotein B-100 OS=Homo sapiens OX=9606 GN=APOB PE=1 SV=2	P04114	0	2	0.9677	0	1	1	568.296	1135.58	1135.58	3.98	0.00226	8.10076	113.4	100	22.2467	7381	109.7	94.8	104.7	144.4		31	1	34	27	0.0212873	0.000165	0.0008016
	SLHMYANR	[K].sLHMYANR.[L]	N-Term(iTRAQ4plex)	1	P04114	Apolipoprotein B-100 OS=Homo sapiens OX=9606 GN=APOB PE=1 SV=2	P04114	0	3	1	0	1	1	379.2	1135.59	1135.58	4.86	0.00184	18.8583	28.7	100	21.5557	6901	30.4	23.8	28	32.8		23	1	35	28	0.154935	0.0008075	0.004956
	SLHMYANR	[K].sLHMYANR.[L]	N-Term(iTRAQ4plex)	1	P04114	Apolipoprotein B-100 OS=Homo sapiens OX=9606 GN=APOB PE=1 SV=2	P04114	0	2	0.7586	0	1	1	568.297	1135.59	1135.58	6.03	0.00342	15.0353	24.2	100	21.9974	7097	28.1	15.8	23.2	29.7		29	1	35	28	0.0396708	0.001044	0.005946
	SLHMYANR	[K].sLHMYANR.[L]	N-Term(iTRAQ4plex)	1	P04114	Apolipoprotein B-100 OS=Homo sapiens OX=9606 GN=APOB PE=1 SV=2	P04114	0	2	0.5652	0	1	1	568.298	1135.59	1135.58	8.61	0.00489	0	40.9	100	38.9995	13266	44	36.5	35.5	47.6		23	1	35	28	0.160398	0.001622	0.01253
	EAQEVFK	[K].eAQEVFk.[A]	N-Term(iTRAQ4plex); K7(iTRAQ4plex)	1	P04114	Apolipoprotein B-100 OS=Homo sapiens OX=9606 GN=APOB PE=1 SV=2	P04114	0	3	0.4571	0	1	1	380.217	1138.64	1138.63	2.74	0.00104	24.6517	175.3	20.084	54.4632	25564	114.3	149.1	171.2	266.5		35	1	35	28	0.0115684	0.00877	0.1863
	EAQEVFK	[K].eAQEVFk.[A]	N-Term(iTRAQ4plex); K7(iTRAQ4plex)	1	P04114	Apolipoprotein B-100 OS=Homo sapiens OX=9606 GN=APOB PE=1 SV=2	P04114	0	2	0.4	0	1	1	569.823	1138.64	1138.63	4.34	0.00247	36.3768	188.5	4.303	54.4376	25547	132.2	157.1	183.4	281.5		35	1	35	28	0.0109317	0.001574	0.01197
	LNELSFK	[K].lNELSFk.[T]	N-Term(iTRAQ4plex); K7(iTRAQ4plex)	1	P04114	Apolipoprotein B-100 OS=Homo sapiens OX=9606 GN=APOB PE=1 SV=2	P04114	0	2	0.7931	0	1	1	569.842	1138.68	1138.67	5.4	0.00308	38.4034	163.9	12.831	87.3245	38719	120.1	142.1	152.3	240.9		29	1	34	27	0.0360287	0.00186	0.01595
	LHVAGNLK	[K].lHVAGNLk.[G]	N-Term(iTRAQ4plex); K8(iTRAQ4plex)	1	P04114	Apolipoprotein B-100 OS=Homo sapiens OX=9606 GN=APOB PE=1 SV=2	P04114	0	3	1	0	1	1	380.577	1139.72	1139.71	1.83	0.0007	43.1647	22.8	100	27.7457	9702	23.5	19.2	21.7	26.7		16	1	30	23	0.251864	0.009075	0.1967
	LHVAGNLK	[K].lHVAGNLk.[G]	N-Term(iTRAQ4plex); K8(iTRAQ4plex)	1	P04114	Apolipoprotein B-100 OS=Homo sapiens OX=9606 GN=APOB PE=1 SV=2	P04114	0	3	1	0	1	1	380.577	1139.72	1139.71	2.47	0.00094	75.3617	135.4	62.934	27.5899	9845	122.8	123.4	122.3	172.9		17	1	29	22	0.197244	0.001496	0.01136
	LHVAGNLK	[K].lHVAGNLk.[G]	N-Term(iTRAQ4plex); K8(iTRAQ4plex)	1	P04114	Apolipoprotein B-100 OS=Homo sapiens OX=9606 GN=APOB PE=1 SV=2	P04114	0	2	0.925	0	1	1	570.363	1139.72	1139.71	3.56	0.00203	52.8285	71.1	100	27.6142	9857	67.2	57.9	66.6	92.8		40	1	29	22	0.000928296	0.0005231	0.002847
	LHVAGNLK	[K].lHVAGNLk.[G]	N-Term(iTRAQ4plex); K8(iTRAQ4plex)	1	P04114	Apolipoprotein B-100 OS=Homo sapiens OX=9606 GN=APOB PE=1 SV=2	P04114	0	3	0.8889	0	1	1	380.578	1139.72	1139.71	3.68	0.0014	71.0816	89.6	45.244	48.5232	17970	85.3	83.7	91.3	97.9		9	1	29	22	1.11033	0.002844	0.0345
	SVGFHLPSR	[K].sVGFHLPSR.[E]	N-Term(iTRAQ4plex)	1	P04114	Apolipoprotein B-100 OS=Homo sapiens OX=9606 GN=APOB PE=1 SV=2	P04114	0	3	0.7949	0	1	1	381.885	1143.64	1143.64	2.48	0.00095	66.5181	107.1	100	64.5754	26201	112.1	105.2	105.8	105.2		39	1	35	28	0.00398377	0.0005231	0.002697
	SVGFHLPSR	[K].sVGFHLPSR.[E]	N-Term(iTRAQ4plex)	1	P04114	Apolipoprotein B-100 OS=Homo sapiens OX=9606 GN=APOB PE=1 SV=2	P04114	0	3	0.85	0	1	1	381.886	1143.64	1143.64	2.8	0.00107	6.19603	14.8	0.367	39.8522	15562	12.1	12.2	10.3	24.6		40	1	35	28	0.00379043	0.001236	0.00847
	SVGFHLPSR	[K].sVGFHLPSR.[E]	N-Term(iTRAQ4plex)	1	P04114	Apolipoprotein B-100 OS=Homo sapiens OX=9606 GN=APOB PE=1 SV=2	P04114	0	3	0.8667	0	1	1	381.886	1143.64	1143.64	3.12	0.00119	5.62648	19.3	0.769	39.7009	16120	13.5	17.1	16.6	30		45	1	35	28	0.000969683	0.000754	0.004514
	SVGFHLPSR	[K].sVGFHLPSR.[E]	N-Term(iTRAQ4plex)	1	P04114	Apolipoprotein B-100 OS=Homo sapiens OX=9606 GN=APOB PE=1 SV=2	P04114	0	2	1	0	1	1	572.326	1143.64	1143.64	4.25	0.00243	54.0384	48.4	100	39.4997	15382	50.3	45.8	36.1	61.5		32	1	35	28	0.0207108	0.0002384	0.001162
	SVGFHLPSR	[K].sVGFHLPSR.[E]	N-Term(iTRAQ4plex)	1	P04114	Apolipoprotein B-100 OS=Homo sapiens OX=9606 GN=APOB PE=1 SV=2	P04114	0	3	0.9677	0	1	1	381.886	1143.64	1143.64	4.4	0.00168	29.7501	66.8	94.663	39.6406	14772	61.3	58	72.8	75		31	1	35	28	0.0271231	0.0003048	0.001609
	SVGFHLPSR	[K].sVGFHLPSR.[E]	N-Term(iTRAQ4plex)	1	P04114	Apolipoprotein B-100 OS=Homo sapiens OX=9606 GN=APOB PE=1 SV=2	P04114	0	3	0.875	0	1	1	381.886	1143.64	1143.64	4.48	0.00171	6.54319	35.6	22.502	39.1965	15860	28	35.1	33.7	45.5		48	1	35	28	0.000560195	0.0002677	0.001398
	SVGFHLPSR	[K].sVGFHLPSR.[E]	N-Term(iTRAQ4plex)	1	P04114	Apolipoprotein B-100 OS=Homo sapiens OX=9606 GN=APOB PE=1 SV=2	P04114	0	3	0.875	0	1	1	381.886	1143.64	1143.64	4.8	0.00183	57.6183	26.1	100	43.4216	17330	28.4	23.7	23.2	29.2		16	1	35	28	0.921169	0.008482	0.1808
	SVGFHLPSR	[K].sVGFHLPSR.[E]	N-Term(iTRAQ4plex)	1	P04114	Apolipoprotein B-100 OS=Homo sapiens OX=9606 GN=APOB PE=1 SV=2	P04114	0	3	0.7368	0	1	1	381.886	1143.64	1143.64	4.88	0.00186	68.5725	131.8	100	39.6543	16709	147.2	129.1	121.5	129.2		19	1	35	28	0.44873	0.003036	0.03907
	SVGFHLPSR	[K].sVGFHLPSR.[E]	N-Term(iTRAQ4plex)	1	P04114	Apolipoprotein B-100 OS=Homo sapiens OX=9606 GN=APOB PE=1 SV=2	P04114	0	3	0.9	0	1	1	381.887	1143.65	1143.64	6.72	0.00256	42.7879	41.5	100	39.3478	15304	35	36.9	41.4	52.5		20	1	34	27	0.301193	0.001065	0.006065
	MDMTFSK	[K].mDMTFSk.[Q]	N-Term(iTRAQ4plex); K7(iTRAQ4plex)	1	P04114	Apolipoprotein B-100 OS=Homo sapiens OX=9606 GN=APOB PE=1 SV=2	P04114	0	2	1	0	1	1	574.292	1147.58	1147.57	4.01	0.0023	24.3089	110.7	8.067	53.1836	24130	89.7	96.5	109.1	147.7		39	1	33	26	0.00321404	0.0005472	0.003177
	LDFSSQADLR	[K].LDFSSQADLR.[N]		1	P04114	Apolipoprotein B-100 OS=Homo sapiens OX=9606 GN=APOB PE=1 SV=2	P04114	0	2	1	0	1	1	576.29	1151.57	1151.57	2.55	0.00147	0	152.1	100	84.5177	39748	178.9	140.2	138.7	150.8	No Quan Labels	49	1	33	26	0.000275583	0.0009577	0.005533
	SLHMYANR	[K].sLHmYANR.[L]	N-Term(iTRAQ4plex); M4(Oxidation)	1	P04114	Apolipoprotein B-100 OS=Homo sapiens OX=9606 GN=APOB PE=1 SV=2	P04114	0	3	1	0	1	1	384.53	1151.58	1151.57	0.41	0.00016	50.2329	87.9	57.347	25.8454	7744	83.3	77.7	90.4	100		21	1	33	26	0.201051	0.003346	0.04729
	SLHMYANR	[K].sLHmYANR.[L]	N-Term(iTRAQ4plex); M4(Oxidation)	1	P04114	Apolipoprotein B-100 OS=Homo sapiens OX=9606 GN=APOB PE=1 SV=2	P04114	0	3	1	0	1	1	384.53	1151.58	1151.57	0.57	0.00022	18.8535	54.2	7.107	26.3542	7952	50.4	44.4	40.8	81.2		23	1	33	26	0.123682	0.004675	0.0781
	SLHMYANR	[K].sLHmYANR.[L]	N-Term(iTRAQ4plex); M4(Oxidation)	1	P04114	Apolipoprotein B-100 OS=Homo sapiens OX=9606 GN=APOB PE=1 SV=2	P04114	0	3	1	0	1	1	384.53	1151.58	1151.57	0.81	0.00031	29.3837	40.1	9.059	30.7708	9815	35.9	34.5	37.8	52.1		26	1	33	26	0.0605767	0.00168	0.01302
	SLHMYANR	[K].sLHmYANR.[L]	N-Term(iTRAQ4plex); M4(Oxidation)	1	P04114	Apolipoprotein B-100 OS=Homo sapiens OX=9606 GN=APOB PE=1 SV=2	P04114	0	3	1	0	1	1	384.53	1151.58	1151.57	0.89	0.00034	31.9546	57.9	25.845	24.8454	7362	58.6	51.8	51.4	70		22	1	33	26	0.166075	0.001802	0.01404
	SLHMYANR	[K].sLHmYANR.[L]	N-Term(iTRAQ4plex); M4(Oxidation)	1	P04114	Apolipoprotein B-100 OS=Homo sapiens OX=9606 GN=APOB PE=1 SV=2	P04114	0	3	1	0	1	1	384.53	1151.58	1151.57	1.05	0.0004	14.4332	39.1	10.125	24.3372	7172	34.5	34.1	33.1	54.9		26	1	33	26	0.0581173	0.001426	0.0101
	SLHMYANR	[K].sLHmYANR.[L]	N-Term(iTRAQ4plex); M4(Oxidation)	1	P04114	Apolipoprotein B-100 OS=Homo sapiens OX=9606 GN=APOB PE=1 SV=2	P04114	0	3	1	0	1	1	384.53	1151.58	1151.57	1.76	0.00068	54.3132	53.7	12.058	23.8309	6981	52.5	51.6	48.2	62.5		17	1	34	27	0.464492	0.002386	0.02361
	SLHMYANR	[K].sLHmYANR.[L]	N-Term(iTRAQ4plex); M4(Oxidation)	1	P04114	Apolipoprotein B-100 OS=Homo sapiens OX=9606 GN=APOB PE=1 SV=2	P04114	0	3	1	0	1	1	384.531	1151.58	1151.57	2.32	0.00089	8.64287	46.3	89.972	29.5589	9086	43.3	44.2	41.5	56		24	1	34	27	0.116004	0.0007824	0.004602
	SLHMYANR	[K].sLHmYANR.[L]	N-Term(iTRAQ4plex); M4(Oxidation)	1	P04114	Apolipoprotein B-100 OS=Homo sapiens OX=9606 GN=APOB PE=1 SV=2	P04114	0	3	1	0	1	1	384.531	1151.58	1151.57	2.32	0.00089	53.4294	62.8	100	19.4127	6073	64.3	58.7	68.2	60		18	1	34	27	0.426061	0.001825	0.01501
	SLHMYANR	[K].sLHmYANR.[L]	N-Term(iTRAQ4plex); M4(Oxidation)	1	P04114	Apolipoprotein B-100 OS=Homo sapiens OX=9606 GN=APOB PE=1 SV=2	P04114	0	2	1	0	1	1	576.293	1151.58	1151.57	2.83	0.00163	0	39.9	100	24.2903	7154	35	33.6	33.6	57.3		23	1	34	27	0.12767	0.00409	0.06497
	SLHMYANR	[K].sLHmYANR.[L]	N-Term(iTRAQ4plex); M4(Oxidation)	1	P04114	Apolipoprotein B-100 OS=Homo sapiens OX=9606 GN=APOB PE=1 SV=2	P04114	0	3	1	0	1	1	384.531	1151.58	1151.57	2.87	0.0011	24.5511	48.8	16.704	30.2323	10250	50.7	51.7	40.4	52.2		23	1	34	27	0.139665	0.001426	0.0101
	SLHMYANR	[K].sLHmYANR.[L]	N-Term(iTRAQ4plex); M4(Oxidation)	1	P04114	Apolipoprotein B-100 OS=Homo sapiens OX=9606 GN=APOB PE=1 SV=2	P04114	0	3	0.8889	0	1	1	384.531	1151.58	1151.57	3.03	0.00116	18.4846	42.5	10.647	19.2954	5754	38.7	39.4	38.3	53.4		27	1	34	27	0.0567137	0.001782	0.014
	SLHMYANR	[K].sLHmYANR.[L]	N-Term(iTRAQ4plex); M4(Oxidation)	1	P04114	Apolipoprotein B-100 OS=Homo sapiens OX=9606 GN=APOB PE=1 SV=2	P04114	0	3	1	0	1	1	384.531	1151.58	1151.57	3.19	0.00123	33.9472	41.6	21.455	30.7887	10529	42.6	36.8	38.8	48.3		23	1	33	26	0.135606	0.002397	0.02457
	SLHMYANR	[K].sLHmYANR.[L]	N-Term(iTRAQ4plex); M4(Oxidation)	1	P04114	Apolipoprotein B-100 OS=Homo sapiens OX=9606 GN=APOB PE=1 SV=2	P04114	0	3	1	0	1	1	384.531	1151.58	1151.57	3.19	0.00123	37.7085	71.7	16.049	29.5138	10846	80	74.7	64.9	67.3		15	1	33	26	0.78213	0.002672	0.03136
	SLHMYANR	[K].sLHmYANR.[L]	N-Term(iTRAQ4plex); M4(Oxidation)	1	P04114	Apolipoprotein B-100 OS=Homo sapiens OX=9606 GN=APOB PE=1 SV=2	P04114	0	2	1	0	1	1	576.293	1151.58	1151.57	3.26	0.00188	30.537	66.7	100	29.717	9982	61.7	62.1	60.7	82.2		29	1	33	26	0.0278221	0.001496	0.01156
	SLHMYANR	[K].sLHmYANR.[L]	N-Term(iTRAQ4plex); M4(Oxidation)	1	P04114	Apolipoprotein B-100 OS=Homo sapiens OX=9606 GN=APOB PE=1 SV=2	P04114	0	2	0.8333	0	1	1	576.293	1151.58	1151.57	4	0.0023	0	27.6	100	19.2212	5715	26.6	22.2	24	37.7		24	1	33	26	0.10297	0.008648	0.1837
	SLHMYANR	[K].sLHmYANR.[L]	N-Term(iTRAQ4plex); M4(Oxidation)	1	P04114	Apolipoprotein B-100 OS=Homo sapiens OX=9606 GN=APOB PE=1 SV=2	P04114	0	3	1	0	1	1	384.531	1151.58	1151.57	4.31	0.00165	17.749	51.5	11.236	29.7283	9989	52.4	53.2	43.7	56.8		27	1	33	26	0.0499686	0.001825	0.01489
	SLHMYANR	[K].sLHmYANR.[L]	N-Term(iTRAQ4plex); M4(Oxidation)	1	P04114	Apolipoprotein B-100 OS=Homo sapiens OX=9606 GN=APOB PE=1 SV=2	P04114	0	3	1	0	1	1	384.531	1151.58	1151.57	4.38	0.00168	30.4699	56.2	100	30.1125	9323	61.4	55	52.2	56.3		24	1	33	26	0.0932603	0.001075	0.006571
	SLHMYANR	[K].sLHmYANR.[L]	N-Term(iTRAQ4plex); M4(Oxidation)	1	P04114	Apolipoprotein B-100 OS=Homo sapiens OX=9606 GN=APOB PE=1 SV=2	P04114	0	2	1	0	1	1	576.294	1151.58	1151.57	4.85	0.00279	2.22745	61.9	30.474	30.4495	10362	45.3	60.3	56.3	85.9		36	1	34	27	0.0061941	0.0007824	0.004698
	SLHMYANR	[K].sLHmYANR.[L]	N-Term(iTRAQ4plex); M4(Oxidation)	1	P04114	Apolipoprotein B-100 OS=Homo sapiens OX=9606 GN=APOB PE=1 SV=2	P04114	0	3	1	0	1	1	384.532	1151.58	1151.57	5.1	0.00196	67.1307	95.6	100	39.072	13306	97.2	87.5	86.2	111.4		6	1	33	26	5.73175	0.00414	0.06598
	SPAFTDLHLR	[K].SPAFTDLHLR.[Y]		1	P04114	Apolipoprotein B-100 OS=Homo sapiens OX=9606 GN=APOB PE=1 SV=2	P04114	0	3	1	0	1	1	386.21	1156.61	1156.61	3.33	0.00128	43.0682	33.1	41.449	51.0262	22951	37.9	33.9	32.2	28.5	No Quan Labels	53	1	34	27	0.000134225	8.771e-05	0.0004916
	SPAFTDLHLR	[K].SPAFTDLHLR.[Y]		1	P04114	Apolipoprotein B-100 OS=Homo sapiens OX=9606 GN=APOB PE=1 SV=2	P04114	0	3	1	0	1	1	386.21	1156.62	1156.61	4.59	0.00177	0	52.3	100	77.1643	33091	50.9	56.2	48.2	54	No Quan Labels	56	1	34	27	7.95875e-05	8.771e-05	0.0002367
	TGISPLALIK	[R].TGISPLALIk.[G]	K10(iTRAQ4plex)	1	P04114	Apolipoprotein B-100 OS=Homo sapiens OX=9606 GN=APOB PE=1 SV=2	P04114	0	2	1	0	1	1	578.88	1156.75	1156.74	8.5	0.00491	83.394	78.1	6.11	87.2975	39277	78.5	81.4	70.3	82.1		21	1	28	21	0.0457678	0.00961	0.2118
	TGISPLALIK	[R].TGISPLALIk.[G]	K10(iTRAQ4plex)	1	P04114	Apolipoprotein B-100 OS=Homo sapiens OX=9606 GN=APOB PE=1 SV=2	P04114	0	3	0.3333	0	1	1	386.256	1156.75	1156.74	9.94	0.00383	5.20276	90.8	69.837	87.1983	39223	87.8	89.9	90.4	95.1		18	1	28	21	0.121235	0.002741	0.03361
	LRLEPLK	[K].lRLEPLk.[L]	N-Term(iTRAQ4plex); K7(iTRAQ4plex)	1	P04114	Apolipoprotein B-100 OS=Homo sapiens OX=9606 GN=APOB PE=1 SV=2	P04114	1	3	0.5556	0	1	1	386.261	1156.77	1156.77	3.38	0.0013	13.6958	50.9	100	42.9285	17084	40.8	47.4	42.4	73.2		18	1	27	20	0.0964977	0.001065	0.006032
	AAIQALRK	[K].aAIQALRk.[M]	N-Term(iTRAQ4plex); K8(iTRAQ4plex)	1	P04114	Apolipoprotein B-100 OS=Homo sapiens OX=9606 GN=APOB PE=1 SV=2	P04114	1	3	0.1111	0	1	1	386.926	1158.76	1158.76	5.31	0.00205	77.2344	87.5	100	26.1018	9095	69.8	97.4	89.4	93.5		18	1	28	21	0.12299	0.001262	0.00929
	VSTAFVYTK	[R].VSTAFVYTk.[N]	K9(iTRAQ4plex)	1	P04114	Apolipoprotein B-100 OS=Homo sapiens OX=9606 GN=APOB PE=1 SV=2	P04114	0	2	0.86	0	1	1	580.331	1159.65	1159.65	5.74	0.00333	29.8278	32.1	100	46.6393	17587	34	29.4	28.2	36.9		50	1	35	28	0.000381161	0.001065	0.006204
	LATALSLSNK	[K].LATALSLSNk.[F]	K10(iTRAQ4plex)	1	P04114	Apolipoprotein B-100 OS=Homo sapiens OX=9606 GN=APOB PE=1 SV=2	P04114	0	2	0.8375	0	1	1	581.354	1161.7	1161.7	4.33	0.00251	9.43318	106.8	100	47.1131	19958	109.9	98.5	101.1	117.7		80	1	35	28	4.14592e-07	0.0001304	0.0006409
	LATALSLSNK	[K].LATALSLSNk.[F]	K10(iTRAQ4plex)	1	P04114	Apolipoprotein B-100 OS=Homo sapiens OX=9606 GN=APOB PE=1 SV=2	P04114	0	3	0.9565	0	1	1	387.905	1161.7	1161.7	4.42	0.00171	79.5618	93.6	100	47.0071	19901	56.3	62.3	144.7	111.2		23	1	35	28	0.165388	0.001523	0.01169
	MDMTFSK	[K].mDMTFSk.[Q]	N-Term(iTRAQ4plex); M1(Oxidation); K7(iTRAQ4plex)	1	P04114	Apolipoprotein B-100 OS=Homo sapiens OX=9606 GN=APOB PE=1 SV=2	P04114	0	2	0.3939	0	1	1	582.29	1163.57	1163.57	4.65	0.00271	14.7515	246.3	78.359	36.0917	14768	195.6	229.1	247.9	312.4		33	1	33	26	0.0126516	0.001622	0.01291
	MDMTFSK	[K].mDmTFSk.[Q]	N-Term(iTRAQ4plex); M3(Oxidation); K7(iTRAQ4plex)	1	P04114	Apolipoprotein B-100 OS=Homo sapiens OX=9606 GN=APOB PE=1 SV=2	P04114	0	2	0.3571	0	1	1	582.29	1163.57	1163.57	4.76	0.00277	18.2146	367.7	75.012	60.146	23855	309.9	334.9	359.7	466.2		28	1	33	26	0.0328206	0.00518	0.09024
	MDMTFSK	[K].mDMTFSk.[Q]	N-Term(iTRAQ4plex); M1(Oxidation); K7(iTRAQ4plex)	1	P04114	Apolipoprotein B-100 OS=Homo sapiens OX=9606 GN=APOB PE=1 SV=2	P04114	0	2	0.8182	0	1	1	582.291	1163.57	1163.57	5.18	0.00301	9.56913	251.7	81.947	59.9328	26110	234.2	239.8	199.9	333		33	1	33	26	0.0125046	0.001496	0.01159
	MDMTFSK	[K].mDmTFSk.[Q]	N-Term(iTRAQ4plex); M3(Oxidation); K7(iTRAQ4plex)	1	P04114	Apolipoprotein B-100 OS=Homo sapiens OX=9606 GN=APOB PE=1 SV=2	P04114	0	2	0.8065	0	1	1	582.291	1163.58	1163.57	6.33	0.00368	0	117.4	100	59.6376	23582	90.9	151	104.5	123.3		31	1	33	26	0.0171939	0.002998	0.03595
	LFLEETK	[K].lFLEETk.[A]	N-Term(iTRAQ4plex); K7(iTRAQ4plex)	1	P04114	Apolipoprotein B-100 OS=Homo sapiens OX=9606 GN=APOB PE=1 SV=2	P04114	0	2	0.7188	0	1	1	584.35	1167.69	1167.69	5.85	0.00341	0	505.1	93.541	86.1088	38034	365	447.1	476.8	731.6		32	1	34	27	0.0169702	0.001236	0.008632
	FLDMLIK	[K].fLDMLIk.[K]	N-Term(iTRAQ4plex); K7(iTRAQ4plex)	1	P04114	Apolipoprotein B-100 OS=Homo sapiens OX=9606 GN=APOB PE=1 SV=2	P04114	0	3	0.6364	0	1	1	389.909	1167.71	1167.7	5.15	0.002	5.75988	122.3	100	102.018	47249	76.4	97.8	108.1	206.8		22	1	32	25	0.11078	0.002499	0.02766
	FLDMLIK	[K].fLDMLIk.[K]	N-Term(iTRAQ4plex); K7(iTRAQ4plex)	1	P04114	Apolipoprotein B-100 OS=Homo sapiens OX=9606 GN=APOB PE=1 SV=2	P04114	0	2	1	0	1	1	584.361	1167.71	1167.7	7.56	0.00441	83.4931	123.8	8.491	102.053	47272	85	110.5	130.4	169.3		4	1	32	25	7.41389	0.006146	0.1116
	DNVFDGLVR	[K].dNVFDGLVR.[V]	N-Term(iTRAQ4plex)	1	P04114	Apolipoprotein B-100 OS=Homo sapiens OX=9606 GN=APOB PE=1 SV=2	P04114	0	3	0.7826	0	1	1	393.549	1178.63	1178.63	2.36	0.00093	34.8836	42.5	100	66.2461	30084	39.6	44.9	35.6	50		23	1	36	29	0.215178	0.001075	0.006712
	DNVFDGLVR	[K].dNVFDGLVR.[V]	N-Term(iTRAQ4plex)	1	P04114	Apolipoprotein B-100 OS=Homo sapiens OX=9606 GN=APOB PE=1 SV=2	P04114	0	2	0.9143	0	1	1	589.821	1178.63	1178.63	4.76	0.0028	47.4904	265	100	81.1748	39477	195.8	284.5	230.2	349.4		35	1	36	29	0.0127342	0.000754	0.004462
	DNVFDGLVR	[K].dNVFDGLVR.[V]	N-Term(iTRAQ4plex)	1	P04114	Apolipoprotein B-100 OS=Homo sapiens OX=9606 GN=APOB PE=1 SV=2	P04114	0	2	0.875	0	1	1	589.821	1178.63	1178.63	4.86	0.00286	26.6291	91.3	12.878	66.2021	30062	76.2	77.1	78	133.8		40	1	36	29	0.00397167	0.0003048	0.001604
	DNVFDGLVR	[K].dNVFDGLVR.[V]	N-Term(iTRAQ4plex)	1	P04114	Apolipoprotein B-100 OS=Homo sapiens OX=9606 GN=APOB PE=1 SV=2	P04114	0	3	0.7419	0	1	1	393.55	1178.64	1178.63	5.55	0.00218	0	106.5	100	92.7059	44258	87.2	98	93.4	147.3		31	1	36	29	0.0345192	0.001983	0.01834
	DNVFDGLVR	[K].dNVFDGLVR.[V]	N-Term(iTRAQ4plex)	1	P04114	Apolipoprotein B-100 OS=Homo sapiens OX=9606 GN=APOB PE=1 SV=2	P04114	0	2	0.9524	0	1	1	589.821	1178.64	1178.63	5.58	0.00329	29.9209	74.1	21.623	92.5822	44188	65.5	67.1	66.3	97.5		42	1	36	29	0.00263063	0.0004344	0.001968
	DNVFDGLVR	[K].dNVFDGLVR.[V]	N-Term(iTRAQ4plex)	1	P04114	Apolipoprotein B-100 OS=Homo sapiens OX=9606 GN=APOB PE=1 SV=2	P04114	0	2	0.7742	0	1	1	589.821	1178.64	1178.63	5.69	0.00335	46.9432	179.3	52.387	76.0183	35361	159	167	177.6	213.7		31	1	36	29	0.0331228	0.0006129	0.003403
	DNVFDGLVR	[K].dNVFDGLVR.[V]	N-Term(iTRAQ4plex)	1	P04114	Apolipoprotein B-100 OS=Homo sapiens OX=9606 GN=APOB PE=1 SV=2	P04114	0	2	0.9459	0	1	1	589.821	1178.64	1178.63	5.89	0.00347	8.44806	299.5	90.723	107.49	50013	233.6	303.2	252.3	409		37	1	36	29	0.0080973	0.0004991	0.002446
	MDMTFSK	[K].mDmTFSk.[Q]	N-Term(iTRAQ4plex); M1(Oxidation); M3(Oxidation); K7(iTRAQ4plex)	1	P04114	Apolipoprotein B-100 OS=Homo sapiens OX=9606 GN=APOB PE=1 SV=2	P04114	0	2	1	0	1	1	590.288	1179.57	1179.56	4.45	0.00262	0	183.2	100	44.8924	17749	189.8	165.7	148.2	229.2		14	1	32	25	0.695078	0.007429	0.1487
	MDMTFSK	[K].mDmTFSk.[Q]	N-Term(iTRAQ4plex); M1(Oxidation); M3(Oxidation); K7(iTRAQ4plex)	1	P04114	Apolipoprotein B-100 OS=Homo sapiens OX=9606 GN=APOB PE=1 SV=2	P04114	0	2	1	0	1	1	590.288	1179.57	1179.56	4.66	0.00275	5.00984	229.8	45.045	44.3726	17472	240.5	193.1	170.3	315.3		28	1	32	25	0.0289355	0.00557	0.09845
	MDMTFSK	[K].mDmTFSk.[Q]	N-Term(iTRAQ4plex); M1(Oxidation); M3(Oxidation); K7(iTRAQ4plex)	1	P04114	Apolipoprotein B-100 OS=Homo sapiens OX=9606 GN=APOB PE=1 SV=2	P04114	0	2	1	0	1	1	590.288	1179.57	1179.56	4.76	0.00281	21.8028	78.7	100	44.1742	15764	81.2	65.8	76.8	90.9		16	1	32	25	0.520512	0.005425	0.09513
	MDMTFSK	[K].mDmTFSk.[Q]	N-Term(iTRAQ4plex); M1(Oxidation); M3(Oxidation); K7(iTRAQ4plex)	1	P04114	Apolipoprotein B-100 OS=Homo sapiens OX=9606 GN=APOB PE=1 SV=2	P04114	0	2	1	0	1	1	590.289	1179.57	1179.56	6.42	0.00378	0	170.8	100	44.948	17779	169.4	152.8	137.1	223.8		27	1	32	25	0.0335021	0.003372	0.04758
	QSWSVCK	[R].qSWSVck.[Q]	N-Term(iTRAQ4plex); C6(Carbamidomethyl); K7(iTRAQ4plex)	1	P04114	Apolipoprotein B-100 OS=Homo sapiens OX=9606 GN=APOB PE=1 SV=2	P04114	0	2	1	0	1	1	591.818	1182.63	1182.62	8.49	0.00502	0	83.8	100	33.3291	12761	72.2	66.4	74	122.7		27	1	34	27	0.0621907	0.00129	0.009358
	QTEATMTFK	[K].qTEATMTFk.[Y]	N-Term(Gln->pyro-Glu); K9(iTRAQ4plex)	1	P04114	Apolipoprotein B-100 OS=Homo sapiens OX=9606 GN=APOB PE=1 SV=2	P04114	0	2	1	0	1	1	592.296	1183.58	1183.58	4.85	0.00287	21.937	66.9	10.608	94.8822	45428	61.2	62.2	59.2	85.2		47	1	33	26	0.000515591	0.002238	0.02204
	GTYGLSCQR	[K].gTYGLScQR.[D]	N-Term(iTRAQ4plex); C7(Carbamidomethyl)	1	P04114	Apolipoprotein B-100 OS=Homo sapiens OX=9606 GN=APOB PE=1 SV=2	P04114	0	3	1	0	1	1	395.866	1185.58	1185.58	2.6	0.00103	54.6466	201.9	19.863	46.8075	20861	202.9	158.8	173.4	272.6		14	1	32	25	0.783165	0.002315	0.02277
	GTYGLSCQR	[K].gTYGLScQR.[D]	N-Term(iTRAQ4plex); C7(Carbamidomethyl)	1	P04114	Apolipoprotein B-100 OS=Homo sapiens OX=9606 GN=APOB PE=1 SV=2	P04114	0	2	1	0	1	1	593.296	1185.59	1185.58	4.1	0.00243	9.15048	61.1	100	46.7827	17073	60	54.2	56.5	73.8		41	1	32	25	0.00146799	8.771e-05	8.251e-05
	GTYGLSCQR	[K].gTYGLScQR.[D]	N-Term(iTRAQ4plex); C7(Carbamidomethyl)	1	P04114	Apolipoprotein B-100 OS=Homo sapiens OX=9606 GN=APOB PE=1 SV=2	P04114	0	2	1	0	1	1	593.296	1185.59	1185.58	4.41	0.00261	2.47356	83.2	2.893	46.7321	20810	61.7	74.7	77.3	119.2		44	1	32	25	0.000664473	0.000165	0.0007902
	GTYGLSCQR	[K].gTYGLScQR.[D]	N-Term(iTRAQ4plex); C7(Carbamidomethyl)	1	P04114	Apolipoprotein B-100 OS=Homo sapiens OX=9606 GN=APOB PE=1 SV=2	P04114	0	2	1	0	1	1	593.296	1185.59	1185.58	4.51	0.00268	22.3187	77.1	100	26.8006	9811	72.9	69.9	69.5	96.1		28	1	32	25	0.0277637	8.771e-05	0.0004603
	GTYGLSCQR	[K].gTYGLScQR.[D]	N-Term(iTRAQ4plex); C7(Carbamidomethyl)	1	P04114	Apolipoprotein B-100 OS=Homo sapiens OX=9606 GN=APOB PE=1 SV=2	P04114	0	2	1	0	1	1	593.297	1185.59	1185.58	6.16	0.00365	0	51	100	26.6086	9354	47.7	50.4	50.8	55.2		21	1	32	25	0.151313	0.0006371	0.003524
	SLWDFLK	[K].sLWDFLk.[L]	N-Term(iTRAQ4plex); K7(iTRAQ4plex)	1	P04114	Apolipoprotein B-100 OS=Homo sapiens OX=9606 GN=APOB PE=1 SV=2	P04114	0	3	0.3438	0	1	1	399.57	1196.7	1196.69	3.94	0.00157	39.8844	213.3	100	108.834	50938	139	174.1	202.5	337.4		32	1	34	27	0.0183551	0.001075	0.006798
	SLWDFLK	[K].sLWDFLk.[L]	N-Term(iTRAQ4plex); K7(iTRAQ4plex)	1	P04114	Apolipoprotein B-100 OS=Homo sapiens OX=9606 GN=APOB PE=1 SV=2	P04114	0	2	0.7105	0	1	1	598.852	1196.7	1196.69	4.44	0.00266	24.092	684.9	100	108.778	50911	417.7	581.3	699.4	1041.2		38	1	34	27	0.00436397	0.0008075	0.004928
	SLWDFLK	[K].sLWDFLk.[L]	N-Term(iTRAQ4plex); K7(iTRAQ4plex)	1	P04114	Apolipoprotein B-100 OS=Homo sapiens OX=9606 GN=APOB PE=1 SV=2	P04114	0	3	0.52	0	1	1	399.571	1196.7	1196.69	4.79	0.00191	6.40464	122	39.691	109.355	51207	117.5	96.3	96.8	177.4		25	1	34	27	0.0869212	0.001399	0.01002
	SLWDFLK	[K].sLWDFLk.[L]	N-Term(iTRAQ4plex); K7(iTRAQ4plex)	1	P04114	Apolipoprotein B-100 OS=Homo sapiens OX=9606 GN=APOB PE=1 SV=2	P04114	0	2	0.8182	0	1	1	598.853	1196.7	1196.69	5.36	0.00321	9.54179	114.3	63.326	95.7369	44391	91.8	100.7	100.7	163.8		55	1	34	27	9.90679e-05	0.0003412	0.001626
	SLWDFLK	[K].sLWDFLk.[L]	N-Term(iTRAQ4plex); K7(iTRAQ4plex)	1	P04114	Apolipoprotein B-100 OS=Homo sapiens OX=9606 GN=APOB PE=1 SV=2	P04114	0	2	0.7143	0	1	1	598.853	1196.7	1196.69	5.36	0.00321	14.765	100.9	100	101.719	47553	85.5	85.9	95.8	136.5		42	1	34	27	0.00194506	0.0004344	0.001896
	SLWDFLK	[K].sLWDFLk.[L]	N-Term(iTRAQ4plex); K7(iTRAQ4plex)	1	P04114	Apolipoprotein B-100 OS=Homo sapiens OX=9606 GN=APOB PE=1 SV=2	P04114	0	2	0.8043	0	1	1	598.853	1196.7	1196.69	5.87	0.00351	16.2954	155.2	100	95.7157	45959	130.2	125.3	142.7	222.7		46	1	33	26	0.00060092	0.0004344	0.001896
	SLWDFLK	[K].sLWDFLk.[L]	N-Term(iTRAQ4plex); K7(iTRAQ4plex)	1	P04114	Apolipoprotein B-100 OS=Homo sapiens OX=9606 GN=APOB PE=1 SV=2	P04114	0	2	0.6977	0	1	1	598.853	1196.7	1196.69	6.07	0.00363	7.33511	206.7	1.813	109.296	51175	192.9	152.9	172.2	308.8		43	1	34	27	0.00140003	0.0011	0.007828
	SLWDFLK	[K].sLWDFLk.[L]	N-Term(iTRAQ4plex); K7(iTRAQ4plex)	1	P04114	Apolipoprotein B-100 OS=Homo sapiens OX=9606 GN=APOB PE=1 SV=2	P04114	0	2	0.8571	0	1	1	598.854	1196.7	1196.69	7.6	0.00455	0	160.4	100	95.5652	41546	113.6	138.4	160.6	229.1		49	1	33	26	0.000310805	0.0004344	0.002208
	GMALFGEGK	[K].gMALFGEGk.[A]	N-Term(iTRAQ4plex); K9(iTRAQ4plex)	1	P04114	Apolipoprotein B-100 OS=Homo sapiens OX=9606 GN=APOB PE=1 SV=2	P04114	0	3	0.8056	0	1	1	399.891	1197.66	1197.65	2.78	0.00111	11.3567	165.4	100	57.7548	26622	131	161.2	159.8	209.5		36	1	34	27	0.00851847	0.001262	0.009087
	GMALFGEGK	[K].gMALFGEGk.[A]	N-Term(iTRAQ4plex); K9(iTRAQ4plex)	1	P04114	Apolipoprotein B-100 OS=Homo sapiens OX=9606 GN=APOB PE=1 SV=2	P04114	0	2	0.9091	0	1	1	599.333	1197.66	1197.65	3.86	0.00231	0	292.7	90.686	57.7582	26625	235.2	274	275.3	386.4		55	1	34	27	9.41943e-05	8.771e-05	0.0001445
	GMALFGEGK	[K].gMALFGEGk.[A]	N-Term(iTRAQ4plex); K9(iTRAQ4plex)	1	P04114	Apolipoprotein B-100 OS=Homo sapiens OX=9606 GN=APOB PE=1 SV=2	P04114	0	3	0.7872	0	1	1	399.891	1197.66	1197.65	3.93	0.00157	0	204.1	99.449	84.1156	36940	162.1	200.7	200.5	253		47	1	34	27	0.000533365	0.001075	0.007196
	GMALFGEGK	[K].gMALFGEGk.[A]	N-Term(iTRAQ4plex); K9(iTRAQ4plex)	1	P04114	Apolipoprotein B-100 OS=Homo sapiens OX=9606 GN=APOB PE=1 SV=2	P04114	0	2	0.9107	0	1	1	599.334	1197.66	1197.65	5.19	0.00311	5.38365	84	7.411	84.247	37010	68.9	77.7	72	117.4		56	1	35	28	9.81064e-05	8.771e-05	0.0001358
	QTEATMTFK	[K].qTEATmTFk.[Y]	N-Term(Gln->pyro-Glu); M6(Oxidation); K9(iTRAQ4plex)	1	P04114	Apolipoprotein B-100 OS=Homo sapiens OX=9606 GN=APOB PE=1 SV=2	P04114	0	2	1	0	1	1	600.292	1199.58	1199.57	3.53	0.00212	12.0033	227.9	91.083	74.2393	34103	216.9	223.6	205	266.1		43	1	32	25	0.00077633	0.002386	0.02436
	QTEATMTFK	[K].qTEATmTFk.[Y]	N-Term(Gln->pyro-Glu); M6(Oxidation); K9(iTRAQ4plex)	1	P04114	Apolipoprotein B-100 OS=Homo sapiens OX=9606 GN=APOB PE=1 SV=2	P04114	0	2	1	0	1	1	600.294	1199.58	1199.57	5.26	0.00315	17.1983	37.4	4.473	74.7457	34380	34.3	36.2	33.8	45.4		39	1	32	25	0.00258589	0.003899	0.05948
	QTEATMTFK	[K].qTEATmTFk.[Y]	N-Term(Gln->pyro-Glu); M6(Oxidation); K9(iTRAQ4plex)	1	P04114	Apolipoprotein B-100 OS=Homo sapiens OX=9606 GN=APOB PE=1 SV=2	P04114	0	2	1	0	1	1	600.294	1199.58	1199.57	5.36	0.00322	50.0951	60.9	29.177	75.2828	34676	57.6	57.4	60.8	67.8		31	1	32	25	0.0167344	0.004288	0.06911
	LTISEQNIQR	[K].LTISEQNIQR.[A]		1	P04114	Apolipoprotein B-100 OS=Homo sapiens OX=9606 GN=APOB PE=1 SV=2	P04114	0	2	1	0	1	1	601.334	1201.66	1201.65	5.56	0.00334	20.3126	112.5	100	64.7253	28781	117.2	111	107.3	114.4	No Quan Labels	58	1	34	27	4.94231e-05	0.0008075	0.004818
	SKEVPEAR	[K].skEVPEAR.[A]	N-Term(iTRAQ4plex); K2(iTRAQ4plex)	1	P04114	Apolipoprotein B-100 OS=Homo sapiens OX=9606 GN=APOB PE=1 SV=2	P04114	1	3	0.4737	0	1	1	401.904	1203.7	1203.69	2.31	0.00093	35.7786	38.6	6.32	19.1847	5477	29.8	38.3	35.2	51.3		19	1	35	28	0.508379	0.0008075	0.004788
	SKEVPEAR	[K].skEVPEAR.[A]	N-Term(iTRAQ4plex); K2(iTRAQ4plex)	1	P04114	Apolipoprotein B-100 OS=Homo sapiens OX=9606 GN=APOB PE=1 SV=2	P04114	1	3	0.6923	0	1	1	401.904	1203.7	1203.69	4.06	0.00163	47.2761	58.4	4.572	29.9386	11079	53.5	56.9	58.3	65.1		13	1	35	28	1.74182	0.002569	0.03024
	SKEVPEAR	[K].skEVPEAR.[A]	N-Term(iTRAQ4plex); K2(iTRAQ4plex)	1	P04114	Apolipoprotein B-100 OS=Homo sapiens OX=9606 GN=APOB PE=1 SV=2	P04114	1	2	0.8125	0	1	1	602.353	1203.7	1203.69	4.14	0.00249	56.4197	132.2	83.646	38.9189	15674	122.5	123.7	131.5	151.1		16	1	35	28	0.994526	0.003558	0.05295
	SKEVPEAR	[K].skEVPEAR.[A]	N-Term(iTRAQ4plex); K2(iTRAQ4plex)	1	P04114	Apolipoprotein B-100 OS=Homo sapiens OX=9606 GN=APOB PE=1 SV=2	P04114	1	3	0.7059	0	1	1	401.904	1203.7	1203.69	4.21	0.00169	23.0372	51.4	2.07	39.1131	15761	47.8	57.2	50.2	50.3		17	1	35	28	0.763161	0.001236	0.008693
	SKEVPEAR	[K].skEVPEAR.[A]	N-Term(iTRAQ4plex); K2(iTRAQ4plex)	1	P04114	Apolipoprotein B-100 OS=Homo sapiens OX=9606 GN=APOB PE=1 SV=2	P04114	1	2	0.75	0	1	1	602.353	1203.7	1203.69	4.75	0.00286	30.4489	137.8	100	29.9756	11102	136	127.2	130	158.2		24	1	35	28	0.146442	0.00186	0.01575
	DFSLWEK	[K].dFSLWEk.[T]	N-Term(iTRAQ4plex); K7(iTRAQ4plex)	1	P04114	Apolipoprotein B-100 OS=Homo sapiens OX=9606 GN=APOB PE=1 SV=2	P04114	0	3	0.5833	0	1	1	404.889	1212.65	1212.65	1.95	0.00079	34.6887	73.8	100	84.0527	41062	61.5	67.5	70.2	96.2		12	1	34	27	1.81256	0.009123	0.1978
	DFSLWEK	[K].dFSLWEk.[T]	N-Term(iTRAQ4plex); K7(iTRAQ4plex)	1	P04114	Apolipoprotein B-100 OS=Homo sapiens OX=9606 GN=APOB PE=1 SV=2	P04114	0	2	0.8571	0	1	1	606.831	1212.66	1212.65	4.15	0.00252	13.706	170.3	91.615	84.228	39799	169.2	162.5	142.7	207		49	1	34	27	0.000369578	0.003394	0.04866
	DFSLWEK	[K].dFSLWEk.[T]	N-Term(iTRAQ4plex); K7(iTRAQ4plex)	1	P04114	Apolipoprotein B-100 OS=Homo sapiens OX=9606 GN=APOB PE=1 SV=2	P04114	0	3	0.5455	0	1	1	404.89	1212.66	1212.65	4.37	0.00177	32.1923	133.2	100	110.32	51606	133	143.3	109.4	147.1		11	1	34	27	2.24237	0.007543	0.1534
	DFSLWEK	[K].dFSLWEk.[T]	N-Term(iTRAQ4plex); K7(iTRAQ4plex)	1	P04114	Apolipoprotein B-100 OS=Homo sapiens OX=9606 GN=APOB PE=1 SV=2	P04114	0	2	1	0	1	1	606.832	1212.66	1212.65	5.16	0.00313	6.80277	113.4	52.565	84.0691	38274	89.7	101.4	103.5	158.9		42	1	34	27	0.00196969	0.003513	0.05144
	DFSLWEK	[K].dFSLWEk.[T]	N-Term(iTRAQ4plex); K7(iTRAQ4plex)	1	P04114	Apolipoprotein B-100 OS=Homo sapiens OX=9606 GN=APOB PE=1 SV=2	P04114	0	2	0.84	0	1	1	606.832	1212.66	1212.65	6.07	0.00368	7.40362	300.7	80.852	101.056	46427	260.1	256.5	262.4	423.9		50	1	34	27	0.000306282	0.003581	0.05375
	DFSLWEK	[K].dFSLWEk.[T]	N-Term(iTRAQ4plex); K7(iTRAQ4plex)	1	P04114	Apolipoprotein B-100 OS=Homo sapiens OX=9606 GN=APOB PE=1 SV=2	P04114	0	2	0.8367	0	1	1	606.832	1212.66	1212.65	6.07	0.00368	22.1958	288	100	74.4985	35834	237.9	248.7	253.8	411.7		49	1	34	27	0.000313416	0.003581	0.05421
	DFSLWEK	[K].dFSLWEk.[T]	N-Term(iTRAQ4plex); K7(iTRAQ4plex)	1	P04114	Apolipoprotein B-100 OS=Homo sapiens OX=9606 GN=APOB PE=1 SV=2	P04114	0	2	0.8571	0	1	1	606.833	1212.66	1212.65	6.27	0.0038	24.1831	127.7	40.677	74.517	34562	102.9	114.4	113.1	180.5		49	1	34	27	0.000312848	0.003322	0.04543
	GMALFGEGK	[K].gmALFGEGk.[A]	N-Term(iTRAQ4plex); M2(Oxidation); K9(iTRAQ4plex)	1	P04114	Apolipoprotein B-100 OS=Homo sapiens OX=9606 GN=APOB PE=1 SV=2	P04114	0	2	0.9268	0	1	1	607.33	1213.65	1213.65	3.38	0.00205	16.2608	210.4	69.7	63.9406	25863	150.9	181	191.3	318.5		41	1	34	27	0.00264947	0.0002677	0.001232
	GMALFGEGK	[K].gmALFGEGk.[A]	N-Term(iTRAQ4plex); M2(Oxidation); K9(iTRAQ4plex)	1	P04114	Apolipoprotein B-100 OS=Homo sapiens OX=9606 GN=APOB PE=1 SV=2	P04114	0	3	0.6538	0	1	1	405.223	1213.66	1213.65	5.3	0.00214	43.9994	67	10.533	39.4735	16610	69.6	64.9	57.6	76		26	1	35	28	0.096145	0.001236	0.008804
	GMALFGEGK	[K].gmALFGEGk.[A]	N-Term(iTRAQ4plex); M2(Oxidation); K9(iTRAQ4plex)	1	P04114	Apolipoprotein B-100 OS=Homo sapiens OX=9606 GN=APOB PE=1 SV=2	P04114	0	2	0.875	0	1	1	607.333	1213.66	1213.65	7.5	0.00455	22.9173	34.4	100	43.7039	17473	38.5	30.8	30.6	37.8		40	1	35	28	0.00348902	0.001622	0.01292
	IEIPLPFGGK	[K].IEIPLPFGGk.[S]	K10(iTRAQ4plex)	1	P04114	Apolipoprotein B-100 OS=Homo sapiens OX=9606 GN=APOB PE=1 SV=2	P04114	0	2	1	0	1	1	607.87	1214.73	1214.73	4.8	0.00291	42.0476	63.4	100	99.815	46547	71	58.3	58.3	66.2		44	1	33	26	0.00107081	0.000754	0.004444
	IEIPLPFGGK	[K].IEIPLPFGGk.[S]	K10(iTRAQ4plex)	1	P04114	Apolipoprotein B-100 OS=Homo sapiens OX=9606 GN=APOB PE=1 SV=2	P04114	0	3	0.8537	0	1	1	405.583	1214.73	1214.73	5.49	0.00222	0	44.1	100	99.9134	46598	47.2	37.9	40.4	51		41	1	34	27	0.00214006	0.001075	0.00664
	HVAEAICK	[K].hVAEAIck.[E]	N-Term(iTRAQ4plex); C7(Carbamidomethyl); K8(iTRAQ4plex)	1	P04114	Apolipoprotein B-100 OS=Homo sapiens OX=9606 GN=APOB PE=1 SV=2	P04114	0	3	0.7429	0	1	1	405.897	1215.68	1215.68	1.23	0.0005	24.3016	74.3	9.763	37.7834	12877	63.3	57.8	66.3	109.6		35	1	35	28	0.011596	0.0004344	0.002236
	HVAEAICK	[K].hVAEAIck.[E]	N-Term(iTRAQ4plex); C7(Carbamidomethyl); K8(iTRAQ4plex)	1	P04114	Apolipoprotein B-100 OS=Homo sapiens OX=9606 GN=APOB PE=1 SV=2	P04114	0	3	0.6579	0	1	1	405.898	1215.68	1215.68	2.73	0.00111	34.1907	34.9	100	37.2799	12680	35.7	32.2	27.5	44.3		38	1	35	28	0.00628496	0.000754	0.004552
	HVAEAICK	[K].hVAEAIck.[E]	N-Term(iTRAQ4plex); C7(Carbamidomethyl); K8(iTRAQ4plex)	1	P04114	Apolipoprotein B-100 OS=Homo sapiens OX=9606 GN=APOB PE=1 SV=2	P04114	0	3	0.7667	0	1	1	405.898	1215.68	1215.68	2.96	0.0012	38.1289	162.7	28.773	39.4956	16464	145.5	147.6	152.5	205.3		30	1	35	28	0.0399303	0.001236	0.008782
	HVAEAICK	[K].hVAEAIck.[E]	N-Term(iTRAQ4plex); C7(Carbamidomethyl); K8(iTRAQ4plex)	1	P04114	Apolipoprotein B-100 OS=Homo sapiens OX=9606 GN=APOB PE=1 SV=2	P04114	0	2	0.7843	0	1	1	608.344	1215.68	1215.68	3.35	0.00203	8.78607	144.9	27.783	38.112	14208	89.9	115	135	239.6		51	1	35	28	0.000266961	8.771e-05	0.0005725
	HVAEAICK	[K].hVAEAIck.[E]	N-Term(iTRAQ4plex); C7(Carbamidomethyl); K8(iTRAQ4plex)	1	P04114	Apolipoprotein B-100 OS=Homo sapiens OX=9606 GN=APOB PE=1 SV=2	P04114	0	3	0.8462	0	1	1	405.898	1215.68	1215.68	3.41	0.00138	76.3824	82.6	7.108	38.0403	14179	76.5	66	83.5	104.4		13	1	35	28	1.90742	0.008105	0.1708
	HVAEAICK	[K].hVAEAIck.[E]	N-Term(iTRAQ4plex); C7(Carbamidomethyl); K8(iTRAQ4plex)	1	P04114	Apolipoprotein B-100 OS=Homo sapiens OX=9606 GN=APOB PE=1 SV=2	P04114	0	2	0.7463	0	1	1	608.344	1215.68	1215.68	4.35	0.00264	23.9562	251.3	100	39.5438	16491	185.1	220	219	381.3		67	1	35	28	8.0655e-06	8.771e-05	0.0005081
	HVAEAICK	[K].hVAEAIck.[E]	N-Term(iTRAQ4plex); C7(Carbamidomethyl); K8(iTRAQ4plex)	1	P04114	Apolipoprotein B-100 OS=Homo sapiens OX=9606 GN=APOB PE=1 SV=2	P04114	0	2	0.5	0	1	1	608.345	1215.68	1215.68	5.96	0.00362	0	19.9	100	37.6948	12840	19.5	17.6	19.9	22.7		42	1	35	28	0.00247446	0.001622	0.01273
	IEDGTLASK	[K].iEDGTLASk.[T]	N-Term(iTRAQ4plex); K9(iTRAQ4plex)	1	P04114	Apolipoprotein B-100 OS=Homo sapiens OX=9606 GN=APOB PE=1 SV=2	P04114	0	2	0.5854	0	1	1	611.35	1221.69	1221.69	0.63	0.00039	41.7939	191.3	100	62.4261	30403	191.4	182.4	177.6	213.8		41	1	35	28	0.00285047	8.771e-05	0.0004166
	IEDGTLASK	[K].iEDGTLASk.[T]	N-Term(iTRAQ4plex); K9(iTRAQ4plex)	1	P04114	Apolipoprotein B-100 OS=Homo sapiens OX=9606 GN=APOB PE=1 SV=2	P04114	0	3	0.5405	0	1	1	407.903	1221.7	1221.69	2.22	0.0009	15.4038	427.5	100	61.3651	29798	268	373.8	453.2	615.1		37	1	36	29	0.00813069	0.002716	0.03273
	IEDGTLASK	[K].iEDGTLASk.[T]	N-Term(iTRAQ4plex); K9(iTRAQ4plex)	1	P04114	Apolipoprotein B-100 OS=Homo sapiens OX=9606 GN=APOB PE=1 SV=2	P04114	0	2	0.6042	0	1	1	611.352	1221.7	1221.69	3.63	0.00222	44.8417	260.3	74.806	62.877	27752	184	219.7	270.1	367.4		48	1	36	29	0.00062152	8.771e-05	0.0001885
	IEDGTLASK	[K].iEDGTLASk.[T]	N-Term(iTRAQ4plex); K9(iTRAQ4plex)	1	P04114	Apolipoprotein B-100 OS=Homo sapiens OX=9606 GN=APOB PE=1 SV=2	P04114	0	2	0.5556	0	1	1	611.353	1221.7	1221.69	4.43	0.00271	10.4349	150.3	3.305	61.3821	29808	73.6	122.3	169.2	236		55	1	35	28	0.000138909	8.771e-05	0.0002284
	IEDGTLASK	[K].iEDGTLASk.[T]	N-Term(iTRAQ4plex); K9(iTRAQ4plex)	1	P04114	Apolipoprotein B-100 OS=Homo sapiens OX=9606 GN=APOB PE=1 SV=2	P04114	0	3	0.5	0	1	1	407.904	1221.7	1221.69	4.69	0.00191	67.0387	216.1	100	63.6442	28187	188.5	195.3	217.2	263.4		22	1	35	28	0.224884	0.002386	0.02447
	IEDGTLASK	[K].iEDGTLASk.[T]	N-Term(iTRAQ4plex); K9(iTRAQ4plex)	1	P04114	Apolipoprotein B-100 OS=Homo sapiens OX=9606 GN=APOB PE=1 SV=2	P04114	0	3	0.6222	0	1	1	407.904	1221.7	1221.69	4.77	0.00194	10.4318	78.2	14.44	63.6726	31138	65.3	70.3	69.5	107.6		45	1	35	28	0.00126171	0.001802	0.0144
	IEDGTLASK	[K].iEDGTLASk.[T]	N-Term(iTRAQ4plex); K9(iTRAQ4plex)	1	P04114	Apolipoprotein B-100 OS=Homo sapiens OX=9606 GN=APOB PE=1 SV=2	P04114	0	3	0.6111	0	1	1	407.905	1221.7	1221.69	4.99	0.00203	13.5019	93.4	9.469	61.6986	27096	69.7	80.6	84	139.5		54	1	35	28	0.000161049	0.001481	0.0104
	IEDGTLASK	[K].iEDGTLASk.[T]	N-Term(iTRAQ4plex); K9(iTRAQ4plex)	1	P04114	Apolipoprotein B-100 OS=Homo sapiens OX=9606 GN=APOB PE=1 SV=2	P04114	0	2	0.6418	0	1	1	611.353	1221.7	1221.69	5.23	0.00319	6.67349	93.9	2.459	63.6109	31098	68.7	69.6	89.5	147.6		67	1	35	28	8.29605e-06	8.771e-05	9.386e-05
	IEDGTLASK	[K].iEDGTLASk.[T]	N-Term(iTRAQ4plex); K9(iTRAQ4plex)	1	P04114	Apolipoprotein B-100 OS=Homo sapiens OX=9606 GN=APOB PE=1 SV=2	P04114	0	2	0.5962	0	1	1	611.353	1221.7	1221.69	5.53	0.00338	21.4533	228.8	94.199	63.586	28154	161.5	191.2	229.5	333.1		52	1	35	28	0.000243631	8.771e-05	0.0001681
	IEDGTLASK	[K].iEDGTLASk.[T]	N-Term(iTRAQ4plex); K9(iTRAQ4plex)	1	P04114	Apolipoprotein B-100 OS=Homo sapiens OX=9606 GN=APOB PE=1 SV=2	P04114	0	2	0.5918	0	1	1	611.354	1221.7	1221.69	6.23	0.0038	0	264.5	77.096	63.106	30800	236.6	233.2	246.3	341.8		49	1	35	28	0.000543471	0.0001304	0.0006512
	IEDGTLASK	[K].iEDGTLASk.[T]	N-Term(iTRAQ4plex); K9(iTRAQ4plex)	1	P04114	Apolipoprotein B-100 OS=Homo sapiens OX=9606 GN=APOB PE=1 SV=2	P04114	0	2	0.5849	0	1	1	611.355	1221.7	1221.69	7.93	0.00484	30.5166	178.2	100	61.546	27004	133.6	151.4	174.3	253.6		53	1	35	28	0.000216966	8.771e-05	0.0002652
	ESDEETQIK	[R].ESDEETQIk.[V]	K9(iTRAQ4plex)	1	P04114	Apolipoprotein B-100 OS=Homo sapiens OX=9606 GN=APOB PE=1 SV=2	P04114	0	2	0.9184	0	1	1	611.801	1222.6	1222.59	2.72	0.00166	20.5467	44.7	24.379	59.4627	25101	33.9	36	40.9	68		49	1	32	25	0.000263916	0.0004991	0.002413
	ESDEETQIK	[R].ESDEETQIk.[V]	K9(iTRAQ4plex)	1	P04114	Apolipoprotein B-100 OS=Homo sapiens OX=9606 GN=APOB PE=1 SV=2	P04114	0	2	1	0	1	1	611.805	1222.6	1222.59	8.31	0.00508	22.0599	140.1	83.915	40.833	17265	118.3	143.4	159.4	139.2		12	1	33	26	1.4579	0.00323	0.04347
	GSTSHHLVSR	[K].gSTSHHLVSR.[K]	N-Term(iTRAQ4plex)	1	P04114	Apolipoprotein B-100 OS=Homo sapiens OX=9606 GN=APOB PE=1 SV=2	P04114	0	3	1	0	1	1	408.892	1224.66	1224.66	3.25	0.00133	53.2191	15.7	100	18.4481	5335	12.8	14	17.3	18.6		12	1	35	28	2.17263	0.005475	0.09561
	GSTSHHLVSR	[K].gSTSHHLVSR.[K]	N-Term(iTRAQ4plex)	1	P04114	Apolipoprotein B-100 OS=Homo sapiens OX=9606 GN=APOB PE=1 SV=2	P04114	0	3	1	0	1	1	408.892	1224.66	1224.66	3.33	0.00136	35.2869	42	3.554	13.9435	4063	42.5	44.3	34.8	46.4		21	1	35	28	0.244397	0.004576	0.07614
	GSTSHHLVSR	[K].gSTSHHLVSR.[K]	N-Term(iTRAQ4plex)	1	P04114	Apolipoprotein B-100 OS=Homo sapiens OX=9606 GN=APOB PE=1 SV=2	P04114	0	2	1	0	1	1	612.834	1224.66	1224.66	3.69	0.00226	30.2847	93.8	100	13.9591	4075	120.4	81.3	91.7	81.6		13	1	35	28	1.53302	0.0011	0.007992
	GSTSHHLVSR	[K].gSTSHHLVSR.[K]	N-Term(iTRAQ4plex)	1	P04114	Apolipoprotein B-100 OS=Homo sapiens OX=9606 GN=APOB PE=1 SV=2	P04114	0	3	1	0	1	1	408.892	1224.66	1224.66	4.07	0.00166	48.8802	54.2	1.515	13.9668	4171	47.3	56.1	43.4	70		22	1	35	28	0.209887	0.002366	0.02333
	GSTSHHLVSR	[K].gSTSHHLVSR.[K]	N-Term(iTRAQ4plex)	1	P04114	Apolipoprotein B-100 OS=Homo sapiens OX=9606 GN=APOB PE=1 SV=2	P04114	0	2	1	0	1	1	612.835	1224.66	1224.66	4.48	0.00275	34.4011	124	76.68	13.9705	4175	116.8	113.6	111.2	154.4		41	1	34	27	0.00237771	8.771e-05	0.0002222
	QHIEAIDVR	[K].qHIEAIDVR.[V]	N-Term(iTRAQ4plex)	1	P04114	Apolipoprotein B-100 OS=Homo sapiens OX=9606 GN=APOB PE=1 SV=2	P04114	0	3	1	0	1	1	408.9	1224.69	1224.68	3.87	0.00158	52.0148	13.8	100	28.7337	9672	13.7	11.3	14.9	15.5		15	1	35	28	0.977713	0.001075	0.007504
	QHIEAIDVR	[K].qHIEAIDVR.[V]	N-Term(iTRAQ4plex)	1	P04114	Apolipoprotein B-100 OS=Homo sapiens OX=9606 GN=APOB PE=1 SV=2	P04114	0	3	1	0	1	1	408.901	1224.69	1224.68	5.74	0.00234	44.6052	122.6	84.919	29.0423	11000	126.3	129.6	116.5	117.9		23	1	35	28	0.174754	0.0004344	0.002043
	QHIEAIDVR	[K].qHIEAIDVR.[V]	N-Term(iTRAQ4plex)	1	P04114	Apolipoprotein B-100 OS=Homo sapiens OX=9606 GN=APOB PE=1 SV=2	P04114	0	3	1	0	1	1	408.901	1224.69	1224.68	6.26	0.00256	77.8324	110.8	100	50.369	18871	120	102.7	111.3	109.3		24	1	35	28	0.141822	0.000165	0.0009274
	LAAYLMLMR	[R].lAAYLMLMR.[S]	N-Term(iTRAQ4plex)	1	P04114	Apolipoprotein B-100 OS=Homo sapiens OX=9606 GN=APOB PE=1 SV=2	P04114	0	3	0.8409	0	1	1	409.237	1225.7	1225.69	3.1	0.00127	0	46.6	100	109.429	48634	33.3	44.2	42.9	66		44	1	35	28	0.00127117	0.0009851	0.005756
	LAAYLMLMR	[R].lAAYLMLMR.[S]	N-Term(iTRAQ4plex)	1	P04114	Apolipoprotein B-100 OS=Homo sapiens OX=9606 GN=APOB PE=1 SV=2	P04114	0	2	0.3793	0	1	1	613.352	1225.7	1225.69	4.85	0.00297	27.4194	170.3	78.362	109.693	48769	144.1	143.2	175.1	218.6		29	1	34	27	0.0374454	0.0005231	0.002935
	LTLDIQNK	[R].lTLDIQNk.[K]	N-Term(iTRAQ4plex); K8(iTRAQ4plex)	1	P04114	Apolipoprotein B-100 OS=Homo sapiens OX=9606 GN=APOB PE=1 SV=2	P04114	0	3	0.7027	0	1	1	411.587	1232.75	1232.75	1.58	0.00065	0	102.4	21.405	86.2429	38109	94.6	85.7	79.3	150		37	1	35	28	0.00664428	0.004529	0.07463
	LTLDIQNK	[R].lTLDIQNk.[K]	N-Term(iTRAQ4plex); K8(iTRAQ4plex)	1	P04114	Apolipoprotein B-100 OS=Homo sapiens OX=9606 GN=APOB PE=1 SV=2	P04114	0	3	0.5926	0	1	1	411.587	1232.75	1232.75	2.17	0.00089	39.1491	230	98.952	59.7682	27718	220.4	192.2	170.2	337.1		27	1	35	28	0.071008	0.0054	0.09468
	LTLDIQNK	[R].lTLDIQNk.[K]	N-Term(iTRAQ4plex); K8(iTRAQ4plex)	1	P04114	Apolipoprotein B-100 OS=Homo sapiens OX=9606 GN=APOB PE=1 SV=2	P04114	0	3	0.75	0	1	1	411.588	1232.75	1232.75	2.47	0.00102	47.369	58.7	100	59.4853	25453	48.6	56.1	55.3	74.7		36	1	35	28	0.0101228	0.002741	0.03353
	LTLDIQNK	[R].lTLDIQNk.[K]	N-Term(iTRAQ4plex); K8(iTRAQ4plex)	1	P04114	Apolipoprotein B-100 OS=Homo sapiens OX=9606 GN=APOB PE=1 SV=2	P04114	0	2	0.5484	0	1	1	616.878	1232.75	1232.75	2.7	0.00167	41.9862	219.8	100	59.2174	27412	166.7	200	207.6	304.9		31	1	35	28	0.0261941	0.0003738	0.001681
	LTLDIQNK	[R].lTLDIQNk.[K]	N-Term(iTRAQ4plex); K8(iTRAQ4plex)	1	P04114	Apolipoprotein B-100 OS=Homo sapiens OX=9606 GN=APOB PE=1 SV=2	P04114	0	2	0.7778	0	1	1	616.878	1232.75	1232.75	3.1	0.00191	44.8622	186.3	100	85.6922	37798	152.2	164.2	181.9	246.8		36	1	35	28	0.0081054	0.0006371	0.003515
	LTLDIQNK	[R].lTLDIQNk.[K]	N-Term(iTRAQ4plex); K8(iTRAQ4plex)	1	P04114	Apolipoprotein B-100 OS=Homo sapiens OX=9606 GN=APOB PE=1 SV=2	P04114	0	3	0.5312	0	1	1	411.588	1232.75	1232.75	3.29	0.00135	11.8261	328.3	76.67	85.7215	37817	190.6	286.4	324.9	511.5		32	1	35	28	0.0224789	0.003394	0.04868
	LTLDIQNK	[R].lTLDIQNk.[K]	N-Term(iTRAQ4plex); K8(iTRAQ4plex)	1	P04114	Apolipoprotein B-100 OS=Homo sapiens OX=9606 GN=APOB PE=1 SV=2	P04114	0	3	0.5312	0	1	1	411.588	1232.75	1232.75	4.03	0.00166	0	335.7	100	59.2456	27427	194.9	282.2	327.4	538.3		32	1	35	28	0.0209093	0.003084	0.03996
	LTLDIQNK	[R].lTLDIQNk.[K]	N-Term(iTRAQ4plex); K8(iTRAQ4plex)	1	P04114	Apolipoprotein B-100 OS=Homo sapiens OX=9606 GN=APOB PE=1 SV=2	P04114	0	2	0.6	0	1	1	616.879	1232.75	1232.75	4.69	0.00289	37.7744	127.1	100	59.5245	25472	121.2	109.5	108.7	168.9		35	1	35	28	0.00967521	0.0002025	0.001044
	LTLDIQNK	[R].lTLDIQNk.[K]	N-Term(iTRAQ4plex); K8(iTRAQ4plex)	1	P04114	Apolipoprotein B-100 OS=Homo sapiens OX=9606 GN=APOB PE=1 SV=2	P04114	0	2	0.7143	0	1	1	616.879	1232.75	1232.75	4.69	0.00289	51.3763	191.3	100	59.5986	26536	187	162.1	169.5	246.7		42	1	35	28	0.00196183	0.0004344	0.001991
	LTLDIQNK	[R].lTLDIQNk.[K]	N-Term(iTRAQ4plex); K8(iTRAQ4plex)	1	P04114	Apolipoprotein B-100 OS=Homo sapiens OX=9606 GN=APOB PE=1 SV=2	P04114	0	2	0.6667	0	1	1	616.879	1232.75	1232.75	5.18	0.00319	49.8227	425.9	45.663	59.7428	27705	407.5	356.3	350.8	589		48	1	35	28	0.000531693	0.0002677	0.001303
	LTLDIQNK	[R].lTLDIQNk.[K]	N-Term(iTRAQ4plex); K8(iTRAQ4plex)	1	P04114	Apolipoprotein B-100 OS=Homo sapiens OX=9606 GN=APOB PE=1 SV=2	P04114	0	2	0.875	0	1	1	616.88	1232.75	1232.75	5.48	0.00338	70.8264	183.2	100	63.5594	27542	188	179.5	167.7	197.6		16	1	35	28	0.939543	0.001371	0.009813
	LTLDIQNK	[R].lTLDIQNk.[K]	N-Term(iTRAQ4plex); K8(iTRAQ4plex)	1	P04114	Apolipoprotein B-100 OS=Homo sapiens OX=9606 GN=APOB PE=1 SV=2	P04114	0	2	0.6415	0	1	1	616.88	1232.75	1232.75	5.58	0.00344	0	254.1	20.218	86.2621	38120	235.7	191.5	205.5	383.8		53	1	35	28	0.000177385	0.0002677	0.001453
	LTLDIQNK	[R].lTLDIQNk.[K]	N-Term(iTRAQ4plex); K8(iTRAQ4plex)	1	P04114	Apolipoprotein B-100 OS=Homo sapiens OX=9606 GN=APOB PE=1 SV=2	P04114	0	3	1	0	1	1	411.589	1232.75	1232.75	5.59	0.0023	59.3824	88.5	100	59.5586	24778	75.6	80	76.4	122		10	1	35	28	3.12548	0.007543	0.1536
	VPQTDMTFR	[R].vPQTDMTFR.[H]	N-Term(iTRAQ4plex)	1	P04114	Apolipoprotein B-100 OS=Homo sapiens OX=9606 GN=APOB PE=1 SV=2	P04114	0	2	1	0	1	1	619.824	1238.64	1238.63	6.73	0.00417	45.0242	179.5	82.369	80.0101	34634	166.1	167.7	166.9	217.1		17	1	34	27	0.64736	0.001983	0.01896
	FVTQAEGAK	[K].fVTQAEGAk.[Q]	N-Term(iTRAQ4plex); K9(iTRAQ4plex)	1	P04114	Apolipoprotein B-100 OS=Homo sapiens OX=9606 GN=APOB PE=1 SV=2	P04114	0	3	1	0	1	1	413.573	1238.7	1238.7	3.78	0.00156	16.0332	119	7.593	56.3364	24092	63.8	99.8	123.9	188.3		38	1	35	28	0.00623317	0.001075	0.007019
	FVTQAEGAK	[K].fVTQAEGAk.[Q]	N-Term(iTRAQ4plex); K9(iTRAQ4plex)	1	P04114	Apolipoprotein B-100 OS=Homo sapiens OX=9606 GN=APOB PE=1 SV=2	P04114	0	2	1	0	1	1	619.855	1238.7	1238.7	3.84	0.00238	25.3773	101.9	1.3	56.3611	24107	56.5	83.9	110.4	156.8		64	1	35	28	1.44447e-05	0.001075	0.006704
	FVTQAEGAK	[K].fVTQAEGAk.[Q]	N-Term(iTRAQ4plex); K9(iTRAQ4plex)	1	P04114	Apolipoprotein B-100 OS=Homo sapiens OX=9606 GN=APOB PE=1 SV=2	P04114	0	2	1	0	1	1	619.855	1238.7	1238.7	4.13	0.00256	28.94	119.3	9.832	56.3063	24073	77.9	96	128.7	174.5		49	1	35	28	0.000436212	0.001399	0.009937
	FVTQAEGAK	[K].fVTQAEGAk.[Q]	N-Term(iTRAQ4plex); K9(iTRAQ4plex)	1	P04114	Apolipoprotein B-100 OS=Homo sapiens OX=9606 GN=APOB PE=1 SV=2	P04114	0	2	0.9423	0	1	1	619.856	1238.71	1238.7	5.81	0.0036	9.49217	99.7	100	55.351	21396	80.3	75.2	91.3	152.1		52	1	35	28	0.000244535	0.000754	0.004268
	FVTQAEGAK	[K].fVTQAEGAk.[Q]	N-Term(iTRAQ4plex); K9(iTRAQ4plex)	1	P04114	Apolipoprotein B-100 OS=Homo sapiens OX=9606 GN=APOB PE=1 SV=2	P04114	0	2	0.8958	0	1	1	619.856	1238.71	1238.7	5.81	0.0036	34.6003	284.5	64.626	55.5971	23665	253.6	235.2	239.8	409.3		48	1	35	28	0.000552512	0.001622	0.01284
	FVTQAEGAK	[K].fVTQAEGAk.[Q]	N-Term(iTRAQ4plex); K9(iTRAQ4plex)	1	P04114	Apolipoprotein B-100 OS=Homo sapiens OX=9606 GN=APOB PE=1 SV=2	P04114	0	2	1	0	1	1	619.856	1238.71	1238.7	5.91	0.00366	0	111.2	100	56.317	21886	95.3	96.3	110.2	143		42	1	35	28	0.00232683	0.001236	0.008796
	FVTQAEGAK	[K].fVTQAEGAk.[Q]	N-Term(iTRAQ4plex); K9(iTRAQ4plex)	1	P04114	Apolipoprotein B-100 OS=Homo sapiens OX=9606 GN=APOB PE=1 SV=2	P04114	0	2	0.9831	0	1	1	619.857	1238.71	1238.7	6.4	0.00396	48.1741	69.7	100	58.0264	22757	71.1	61.4	63.3	82.8		59	1	35	28	4.81977e-05	0.0005231	0.002701
	FVTQAEGAK	[K].fVTQAEGAk.[Q]	N-Term(iTRAQ4plex); K9(iTRAQ4plex)	1	P04114	Apolipoprotein B-100 OS=Homo sapiens OX=9606 GN=APOB PE=1 SV=2	P04114	0	2	0.9756	0	1	1	619.857	1238.71	1238.7	6.5	0.00402	42.5803	110.3	100	32.603	12373	103.9	83.5	105.5	148.4		41	1	35	28	0.00300626	0.001236	0.008824
	FVTQAEGAK	[K].fVTQAEGAk.[Q]	N-Term(iTRAQ4plex); K9(iTRAQ4plex)	1	P04114	Apolipoprotein B-100 OS=Homo sapiens OX=9606 GN=APOB PE=1 SV=2	P04114	0	2	1	0	1	1	619.857	1238.71	1238.7	6.79	0.00421	37.6954	106.4	100	33.3824	13277	95.4	97.8	96.4	136		53	1	35	28	0.000188496	0.001075	0.006504
	FVTQAEGAK	[K].fVTQAEGAk.[Q]	N-Term(iTRAQ4plex); K9(iTRAQ4plex)	1	P04114	Apolipoprotein B-100 OS=Homo sapiens OX=9606 GN=APOB PE=1 SV=2	P04114	0	2	0.9552	0	1	1	619.858	1238.71	1238.7	8.86	0.00549	0	121.4	99.096	32.7167	12930	101.2	89.1	103.5	192		67	1	35	28	8.14137e-06	0.0005231	0.002594
	LAAYLMLMR	[R].lAAYLMLmR.[S]	N-Term(iTRAQ4plex); M8(Oxidation)	1	P04114	Apolipoprotein B-100 OS=Homo sapiens OX=9606 GN=APOB PE=1 SV=2	P04114	0	3	0.2564	0	1	1	414.569	1241.69	1241.69	3.86	0.0016	23.7483	52.7	100	90.7993	39150	36.5	54.2	54.8	65.2		39	1	35	28	0.00407541	0.0006371	0.003833
	LAAYLMLMR	[R].lAAYLMLmR.[S]	N-Term(iTRAQ4plex); M8(Oxidation)	1	P04114	Apolipoprotein B-100 OS=Homo sapiens OX=9606 GN=APOB PE=1 SV=2	P04114	0	2	0.2	0	1	1	621.35	1241.69	1241.69	4.26	0.00265	14.4186	117.9	19.952	90.7938	39146	99.9	101.8	115.2	154.9		25	1	34	27	0.0912301	0.00229	0.02233
	LAAYLMLMR	[R].lAAYLmLMR.[S]	N-Term(iTRAQ4plex); M6(Oxidation)	1	P04114	Apolipoprotein B-100 OS=Homo sapiens OX=9606 GN=APOB PE=1 SV=2	P04114	0	3	0.3061	0	1	1	414.569	1241.69	1241.69	4.6	0.0019	0	44	100	99.2373	43415	35.7	40.9	42.1	57.4		49	1	34	27	0.000423875	0.001236	0.008495
	LAAYLMLMR	[R].lAAYLmLMR.[S]	N-Term(iTRAQ4plex); M6(Oxidation)	1	P04114	Apolipoprotein B-100 OS=Homo sapiens OX=9606 GN=APOB PE=1 SV=2	P04114	0	2	0.2414	0	1	1	621.351	1241.69	1241.69	6.53	0.00405	33.909	138.4	50.848	99.0863	43337	107.7	115.4	136.2	194.2		29	1	34	27	0.0399344	0.000754	0.004474
	SPSQADINK	[R].sPSQADINk.[I]	N-Term(iTRAQ4plex); K9(iTRAQ4plex)	1	P04114	Apolipoprotein B-100 OS=Homo sapiens OX=9606 GN=APOB PE=1 SV=2	P04114	0	2	0.8947	0	1	1	624.346	1247.68	1247.68	0.51	0.00032	0	205.6	100	44.1389	17360	166.3	164.7	174.4	316.9		57	1	36	29	7.66604e-05	0.0004344	0.00197
	SPSQADINK	[R].sPSQADINk.[I]	N-Term(iTRAQ4plex); K9(iTRAQ4plex)	1	P04114	Apolipoprotein B-100 OS=Homo sapiens OX=9606 GN=APOB PE=1 SV=2	P04114	0	2	0.8947	0	1	1	624.347	1247.69	1247.68	2.07	0.00129	12.4434	120	100	42.1753	16345	82.5	106.1	112.8	178.6		57	1	36	29	8.06172e-05	0.0002025	0.0009695
	SPSQADINK	[R].sPSQADINk.[I]	N-Term(iTRAQ4plex); K9(iTRAQ4plex)	1	P04114	Apolipoprotein B-100 OS=Homo sapiens OX=9606 GN=APOB PE=1 SV=2	P04114	0	3	0.7778	0	1	1	416.568	1247.69	1247.68	4.12	0.00171	40.3833	115.9	4.334	43.6657	18902	117.7	103.2	109.5	133.2		27	1	36	29	0.0894106	0.006575	0.1233
	SPSQADINK	[R].sPSQADINk.[I]	N-Term(iTRAQ4plex); K9(iTRAQ4plex)	1	P04114	Apolipoprotein B-100 OS=Homo sapiens OX=9606 GN=APOB PE=1 SV=2	P04114	0	2	0.8958	0	1	1	624.348	1247.69	1247.68	4.22	0.00264	0	219.2	54.152	42.3632	18146	235.1	188.1	197.9	255.7		48	1	36	29	0.000781483	0.0006129	0.00348
	SPSQADINK	[R].sPSQADINk.[I]	N-Term(iTRAQ4plex); K9(iTRAQ4plex)	1	P04114	Apolipoprotein B-100 OS=Homo sapiens OX=9606 GN=APOB PE=1 SV=2	P04114	0	2	0.8615	0	1	1	624.348	1247.69	1247.68	4.32	0.0027	23.7375	106.7	100	43.6331	17098	79.3	89.9	103.9	153.7		65	1	36	29	1.32715e-05	0.0002677	0.001382
	SPSQADINK	[R].sPSQADINk.[I]	N-Term(iTRAQ4plex); K9(iTRAQ4plex)	1	P04114	Apolipoprotein B-100 OS=Homo sapiens OX=9606 GN=APOB PE=1 SV=2	P04114	0	3	0.4375	0	1	1	416.568	1247.69	1247.68	4.41	0.00183	71.3516	142.2	31.069	43.6517	17109	147.4	138.9	132.9	149.6		16	1	36	29	1.15856	0.008082	0.1692
	SPSQADINK	[R].sPSQADINk.[I]	N-Term(iTRAQ4plex); K9(iTRAQ4plex)	1	P04114	Apolipoprotein B-100 OS=Homo sapiens OX=9606 GN=APOB PE=1 SV=2	P04114	0	2	0.4706	0	1	1	624.348	1247.69	1247.68	4.52	0.00282	81.6434	34	100	23.8715	8230	35.6	33.1	31.2	36		34	1	36	29	0.0166694	0.001496	0.01116
	SPSQADINK	[R].sPSQADINk.[I]	N-Term(iTRAQ4plex); K9(iTRAQ4plex)	1	P04114	Apolipoprotein B-100 OS=Homo sapiens OX=9606 GN=APOB PE=1 SV=2	P04114	0	2	0.7727	0	1	1	624.349	1247.69	1247.68	5.69	0.00355	16.3043	206.5	57.42	43.6343	18881	125.9	165.3	214	320.8		66	1	36	29	1.20242e-05	0.0002384	0.001119
	SPSQADINK	[R].sPSQADINk.[I]	N-Term(iTRAQ4plex); K9(iTRAQ4plex)	1	P04114	Apolipoprotein B-100 OS=Homo sapiens OX=9606 GN=APOB PE=1 SV=2	P04114	0	2	0.86	0	1	1	624.35	1247.69	1247.68	6.77	0.00422	8.48976	146.6	100	64.4367	27466	121.7	117.5	126.1	221.1		50	1	36	29	0.000429989	0.0002677	0.001441
	SPSQADINK	[R].sPSQADINk.[I]	N-Term(iTRAQ4plex); K9(iTRAQ4plex)	1	P04114	Apolipoprotein B-100 OS=Homo sapiens OX=9606 GN=APOB PE=1 SV=2	P04114	0	2	0.8182	0	1	1	624.351	1247.69	1247.68	9.31	0.00581	42.7622	136.9	100	63.4273	26979	137.2	140.2	118.1	152.2		44	1	36	29	0.00176814	0.001075	0.007541
	TFIEDVNK	[K].tFIEDVNk.[F]	N-Term(iTRAQ4plex); K8(iTRAQ4plex)	1	P04114	Apolipoprotein B-100 OS=Homo sapiens OX=9606 GN=APOB PE=1 SV=2	P04114	0	2	0.8906	0	1	1	627.353	1253.7	1253.7	0.36	0.00022	75.5804	152.3	100	75.8389	34981	133.7	138.4	132.5	204.7		64	1	35	28	1.57873e-05	8.771e-05	0.0006116
	TFIEDVNK	[K].tFIEDVNk.[F]	N-Term(iTRAQ4plex); K8(iTRAQ4plex)	1	P04114	Apolipoprotein B-100 OS=Homo sapiens OX=9606 GN=APOB PE=1 SV=2	P04114	0	3	1	0	1	1	418.572	1253.7	1253.7	1.66	0.00069	66.9053	60.4	20.507	75.8745	38301	49.5	47.2	52.5	92.4		14	1	35	28	1.41401	0.005086	0.08721
	TFIEDVNK	[K].tFIEDVNk.[F]	N-Term(iTRAQ4plex); K8(iTRAQ4plex)	1	P04114	Apolipoprotein B-100 OS=Homo sapiens OX=9606 GN=APOB PE=1 SV=2	P04114	0	2	0.8511	0	1	1	627.356	1253.7	1253.7	4.74	0.00297	28.1897	134.7	7.017	75.9683	38350	98.8	106.7	113.3	219.8		47	1	35	28	0.000712603	0.000754	0.004148
	LIDVISMYR	[K].lIDVISMYR.[E]	N-Term(iTRAQ4plex)	1	P04114	Apolipoprotein B-100 OS=Homo sapiens OX=9606 GN=APOB PE=1 SV=2	P04114	0	3	1	0	1	1	418.575	1253.71	1253.7	4.12	0.00172	0	74.9	100	104.17	48440	68.9	62.1	71.3	97.1		37	1	35	28	0.00629337	0.00186	0.01698
	LIDVISMYR	[K].lIDVISMYR.[E]	N-Term(iTRAQ4plex)	1	P04114	Apolipoprotein B-100 OS=Homo sapiens OX=9606 GN=APOB PE=1 SV=2	P04114	0	2	0.84	0	1	1	627.36	1253.71	1253.7	6.03	0.00378	31.9554	238.4	66.758	104.192	45968	252.9	235.5	186.8	278.5		25	1	35	28	0.114142	0.001075	0.007474
	LAAYLMLMR	[R].lAAYLmLmR.[S]	N-Term(iTRAQ4plex); M6(Oxidation); M8(Oxidation)	1	P04114	Apolipoprotein B-100 OS=Homo sapiens OX=9606 GN=APOB PE=1 SV=2	P04114	0	3	1	0	1	1	419.901	1257.69	1257.68	5.19	0.00217	22.9157	32.2	100	79.7579	33623	19.8	31.4	35.5	41.9		27	1	34	27	0.0559558	0.002009	0.01959
	YYELEEK	[K].yYELEEk.[I]	N-Term(iTRAQ4plex); K7(iTRAQ4plex)	1	P04114	Apolipoprotein B-100 OS=Homo sapiens OX=9606 GN=APOB PE=1 SV=2	P04114	0	3	0.7727	0	1	1	421.225	1261.66	1261.66	3.7	0.00156	7.33257	292.6	100	71.7197	35867	215	218.5	252.2	484.9		22	1	34	27	0.192042	0.003655	0.05476
	YYELEEK	[K].yYELEEk.[I]	N-Term(iTRAQ4plex); K7(iTRAQ4plex)	1	P04114	Apolipoprotein B-100 OS=Homo sapiens OX=9606 GN=APOB PE=1 SV=2	P04114	0	2	0.9024	0	1	1	631.334	1261.66	1261.66	3.78	0.00239	25.5062	362.4	19.533	71.6328	35820	218.1	275.1	329.9	626.5		41	1	34	27	0.00234098	0.001065	0.006073
	LDVTTSIGRR	[K].lDVTTSIGRR.[Q]	N-Term(iTRAQ4plex)	1	P04114	Apolipoprotein B-100 OS=Homo sapiens OX=9606 GN=APOB PE=1 SV=2	P04114	1	2	0.4286	0	1	1	631.374	1261.74	1261.73	4.32	0.00273	23.733	78.2	100	38.3542	15416	79.4	66.9	64.4	102.1		14	1	35	28	1.62031	0.004188	0.06672
	LDVTTSIGRR	[K].lDVTTSIGRR.[Q]	N-Term(iTRAQ4plex)	1	P04114	Apolipoprotein B-100 OS=Homo sapiens OX=9606 GN=APOB PE=1 SV=2	P04114	1	3	0.5	0	1	1	421.252	1261.74	1261.73	5.14	0.00216	26.5886	40.6	100	38.3535	13823	26.2	24.3	34.2	77.7		18	1	36	29	0.684113	0.0006371	0.003496
	VNDESTEGK	[R].vNDESTEGk.[T]	N-Term(iTRAQ4plex); K9(iTRAQ4plex)	1	P04114	Apolipoprotein B-100 OS=Homo sapiens OX=9606 GN=APOB PE=1 SV=2	P04114	0	2	1	0	1	1	633.825	1266.64	1266.64	1.22	0.00077	32.9662	21.5	100	27.984	8625	18	18.3	21.5	28.4		43	1	34	27	0.00135199	0.0009577	0.005438
	VNDESTEGK	[R].vNDESTEGk.[T]	N-Term(iTRAQ4plex); K9(iTRAQ4plex)	1	P04114	Apolipoprotein B-100 OS=Homo sapiens OX=9606 GN=APOB PE=1 SV=2	P04114	0	2	1	0	1	1	633.826	1266.65	1266.64	2.76	0.00175	0	23.7	100	19.9917	6333	22.7	18.3	22.3	31.6		32	1	34	27	0.0173814	0.001753	0.0139
	VNDESTEGK	[R].vNDESTEGk.[T]	N-Term(iTRAQ4plex); K9(iTRAQ4plex)	1	P04114	Apolipoprotein B-100 OS=Homo sapiens OX=9606 GN=APOB PE=1 SV=2	P04114	0	2	1	0	1	1	633.826	1266.65	1266.64	3.24	0.00205	43.6013	86.8	2.723	44.5948	18216	81.9	75.4	74.3	115.4		29	1	34	27	0.037167	0.0004102	0.001864
	VNDESTEGK	[R].vNDESTEGk.[T]	N-Term(iTRAQ4plex); K9(iTRAQ4plex)	1	P04114	Apolipoprotein B-100 OS=Homo sapiens OX=9606 GN=APOB PE=1 SV=2	P04114	0	2	1	0	1	1	633.827	1266.65	1266.64	3.53	0.00224	30.9451	79.4	100	20.0504	6162	80.1	72.8	73.9	90.9		35	1	34	27	0.00838695	8.771e-05	0.0006041
	VNDESTEGK	[R].vNDESTEGk.[T]	N-Term(iTRAQ4plex); K9(iTRAQ4plex)	1	P04114	Apolipoprotein B-100 OS=Homo sapiens OX=9606 GN=APOB PE=1 SV=2	P04114	0	2	1	0	1	1	633.827	1266.65	1266.64	4.01	0.00254	30.1542	87.7	100	48.6134	19994	90.7	80.6	76.8	102.6		18	1	34	27	0.432672	0.003968	0.06223
	VNDESTEGK	[R].vNDESTEGk.[T]	N-Term(iTRAQ4plex); K9(iTRAQ4plex)	1	P04114	Apolipoprotein B-100 OS=Homo sapiens OX=9606 GN=APOB PE=1 SV=2	P04114	0	2	1	0	1	1	633.827	1266.65	1266.64	4.3	0.00272	0	39.8	100	19.9775	6086	37.3	30.9	38.1	53.1		44	1	34	27	0.00118579	8.771e-05	0.0001636
	VNDESTEGK	[R].vNDESTEGk.[T]	N-Term(iTRAQ4plex); K9(iTRAQ4plex)	1	P04114	Apolipoprotein B-100 OS=Homo sapiens OX=9606 GN=APOB PE=1 SV=2	P04114	0	2	0.95	0	1	1	633.827	1266.65	1266.64	4.3	0.00272	71.4064	95.9	11.95	32.8563	12726	83.8	80.2	110.5	109.2		20	1	34	27	0.280548	0.001075	0.006738
	VNDESTEGK	[R].vNDESTEGk.[T]	N-Term(iTRAQ4plex); K9(iTRAQ4plex)	1	P04114	Apolipoprotein B-100 OS=Homo sapiens OX=9606 GN=APOB PE=1 SV=2	P04114	0	2	1	0	1	1	633.828	1266.65	1266.64	4.88	0.00309	0	17.2	100	19.9052	6152	12.9	15.6	14.3	26		30	1	35	28	0.0357396	0.00186	0.01586
	VNDESTEGK	[R].vNDESTEGk.[T]	N-Term(iTRAQ4plex); K9(iTRAQ4plex)	1	P04114	Apolipoprotein B-100 OS=Homo sapiens OX=9606 GN=APOB PE=1 SV=2	P04114	0	2	0.9434	0	1	1	633.828	1266.65	1266.64	4.88	0.00309	14.8681	107.4	100	35.363	14170	89.5	92	96.1	151.8		53	1	35	28	0.000156009	8.771e-05	0.0006239
	VNDESTEGK	[R].vNDESTEGk.[T]	N-Term(iTRAQ4plex); K9(iTRAQ4plex)	1	P04114	Apolipoprotein B-100 OS=Homo sapiens OX=9606 GN=APOB PE=1 SV=2	P04114	0	2	1	0	1	1	633.828	1266.65	1266.64	5.27	0.00334	20.1153	58.8	4.049	45.1017	18447	60	50.8	49.6	74.7		62	1	35	28	2.17361e-05	8.771e-05	0.0003495
	VNDESTEGK	[R].vNDESTEGk.[T]	N-Term(iTRAQ4plex); K9(iTRAQ4plex)	1	P04114	Apolipoprotein B-100 OS=Homo sapiens OX=9606 GN=APOB PE=1 SV=2	P04114	0	2	1	0	1	1	633.828	1266.65	1266.64	5.36	0.0034	34.1154	45.6	100	32.9866	11626	37.3	41.5	46.6	57.1		35	1	35	28	0.0109108	0.0006371	0.003546
	VNDESTEGK	[R].vNDESTEGk.[T]	N-Term(iTRAQ4plex); K9(iTRAQ4plex)	1	P04114	Apolipoprotein B-100 OS=Homo sapiens OX=9606 GN=APOB PE=1 SV=2	P04114	0	2	1	0	1	1	633.828	1266.65	1266.64	5.56	0.00352	51.6415	60.7	100	19.8771	5817	45.5	42.1	58.1	97.1		51	1	35	28	0.000231991	8.771e-05	0.0001371
	LIDVISMYR	[K].lIDVISmYR.[E]	N-Term(iTRAQ4plex); M7(Oxidation)	1	P04114	Apolipoprotein B-100 OS=Homo sapiens OX=9606 GN=APOB PE=1 SV=2	P04114	0	3	1	0	1	1	423.907	1269.71	1269.7	4.78	0.00202	9.01611	58.1	100	91.8021	41696	57.5	48.6	48.5	77.9		31	1	35	28	0.0292826	0.001345	0.009676
	LIDVISMYR	[K].lIDVISmYR.[E]	N-Term(iTRAQ4plex); M7(Oxidation)	1	P04114	Apolipoprotein B-100 OS=Homo sapiens OX=9606 GN=APOB PE=1 SV=2	P04114	0	2	1	0	1	1	635.357	1269.71	1269.7	5.15	0.00327	29.6145	85.6	36.184	92.1655	41883	84.2	73.1	73.6	111.7		15	1	35	28	1.08632	0.003322	0.04493
	LIDVISMYR	[K].lIDVISmYR.[E]	N-Term(iTRAQ4plex); M7(Oxidation)	1	P04114	Apolipoprotein B-100 OS=Homo sapiens OX=9606 GN=APOB PE=1 SV=2	P04114	0	2	1	0	1	1	635.357	1269.71	1269.7	5.73	0.00364	40.4453	135.1	88.337	91.8132	39654	142.4	107.9	117.3	172.7		16	1	35	28	1.02474	0.00245	0.02746
	IKGVISIPR	[K].ikGVISIPR.[L]	N-Term(iTRAQ4plex); K2(iTRAQ4plex)	1	P04114	Apolipoprotein B-100 OS=Homo sapiens OX=9606 GN=APOB PE=1 SV=2	P04114	1	3	0.4545	0	1	1	424.288	1270.85	1270.84	4.43	0.00188	31.9191	64	75.683	48.1578	19008	56.6	66.4	59.9	73.2		22	1	26	19	0.029476	8.771e-05	0.0003697
	MGLAFESTK	[K].mGLAFESTk.[S]	N-Term(iTRAQ4plex); K9(iTRAQ4plex)	1	P04114	Apolipoprotein B-100 OS=Homo sapiens OX=9606 GN=APOB PE=1 SV=2	P04114	0	3	0.9737	0	1	1	424.57	1271.69	1271.69	3.26	0.00138	23.9435	157.8	67.388	81.5136	35459	107.1	140.8	146.3	236.8		38	1	35	28	0.005712	0.001481	0.01031
	MGLAFESTK	[K].mGLAFESTk.[S]	N-Term(iTRAQ4plex); K9(iTRAQ4plex)	1	P04114	Apolipoprotein B-100 OS=Homo sapiens OX=9606 GN=APOB PE=1 SV=2	P04114	0	2	1	0	1	1	636.351	1271.7	1271.69	3.8	0.00242	43.6488	96.4	60.89	59.016	26236	89.5	83.2	86.4	126.7		36	1	35	28	0.00825445	0.0002384	0.001098
	MGLAFESTK	[K].mGLAFESTk.[S]	N-Term(iTRAQ4plex); K9(iTRAQ4plex)	1	P04114	Apolipoprotein B-100 OS=Homo sapiens OX=9606 GN=APOB PE=1 SV=2	P04114	0	2	0.8571	0	1	1	636.352	1271.7	1271.69	4.28	0.00272	6.3758	79.8	1.496	81.6135	35516	48.2	64.3	79	127.7		57	1	35	28	8.12656e-05	8.771e-05	0.0002136
	MGLAFESTK	[K].mGLAFESTk.[S]	N-Term(iTRAQ4plex); K9(iTRAQ4plex)	1	P04114	Apolipoprotein B-100 OS=Homo sapiens OX=9606 GN=APOB PE=1 SV=2	P04114	0	3	0.9333	0	1	1	424.57	1271.7	1271.69	4.7	0.00199	40.7607	73.9	100	58.9458	26199	52.5	64.5	72.3	106.1		30	1	35	28	0.0386816	0.00186	0.01607
	MGLAFESTK	[K].mGLAFESTk.[S]	N-Term(iTRAQ4plex); K9(iTRAQ4plex)	1	P04114	Apolipoprotein B-100 OS=Homo sapiens OX=9606 GN=APOB PE=1 SV=2	P04114	0	2	0.8824	0	1	1	636.352	1271.7	1271.69	4.86	0.00309	5.38158	86.9	3.717	55.2001	25196	55.8	70.2	85	136.8		51	1	35	28	0.000272935	8.771e-05	0.0002096
	TEVIPPLIENR	[K].TEVIPPLIENR.[Q]		1	P04114	Apolipoprotein B-100 OS=Homo sapiens OX=9606 GN=APOB PE=1 SV=2	P04114	0	2	1	0	1	1	640.87	1280.73	1280.72	8.48	0.00543	41.3479	52.9	100	101.971	49234	54.4	51.2	57.2	48.6	No Quan Labels	39	1	36	29	0.00560034	0.0004102	0.001881
	HINIDQFVR	[K].hINIDQFVR.[K]	N-Term(iTRAQ4plex)	1	P04114	Apolipoprotein B-100 OS=Homo sapiens OX=9606 GN=APOB PE=1 SV=2	P04114	0	2	0.7222	0	1	1	643.361	1285.72	1285.71	1.78	0.00115	29.7072	103.8	100	42.7929	18423	100.3	116	89.6	109.2		18	1	35	28	0.526603	0.0003412	0.001647
	HINIDQFVR	[K].hINIDQFVR.[K]	N-Term(iTRAQ4plex)	1	P04114	Apolipoprotein B-100 OS=Homo sapiens OX=9606 GN=APOB PE=1 SV=2	P04114	0	3	1	0	1	1	429.243	1285.72	1285.71	1.82	0.00078	63.7289	29.3	0.407	52.5497	21881	24.1	27.4	25	40.6		36	1	35	28	0.00865931	0.0004677	0.002297
	HINIDQFVR	[K].hINIDQFVR.[K]	N-Term(iTRAQ4plex)	1	P04114	Apolipoprotein B-100 OS=Homo sapiens OX=9606 GN=APOB PE=1 SV=2	P04114	0	2	0.8947	0	1	1	643.363	1285.72	1285.71	3.78	0.00243	13.1011	52	11.127	52.5794	21898	45	40.8	50.5	71.8		38	1	35	28	0.00550192	0.001983	0.01944
	HINIDQFVR	[K].hINIDQFVR.[K]	N-Term(iTRAQ4plex)	1	P04114	Apolipoprotein B-100 OS=Homo sapiens OX=9606 GN=APOB PE=1 SV=2	P04114	0	3	0.8462	0	1	1	429.244	1285.72	1285.71	3.81	0.00163	78.2958	32.4	100	48.6465	18544	28.6	25.8	36.1	39.1		13	1	35	28	1.47745	0.001075	0.007511
	HINIDQFVR	[K].hINIDQFVR.[K]	N-Term(iTRAQ4plex)	1	P04114	Apolipoprotein B-100 OS=Homo sapiens OX=9606 GN=APOB PE=1 SV=2	P04114	0	3	1	0	1	1	429.244	1285.72	1285.71	3.89	0.00167	12.3847	146.5	100	51.9458	22504	125.3	123.3	142	195.3		41	1	35	28	0.00271132	8.771e-05	0.0001992
	HINIDQFVR	[K].hINIDQFVR.[K]	N-Term(iTRAQ4plex)	1	P04114	Apolipoprotein B-100 OS=Homo sapiens OX=9606 GN=APOB PE=1 SV=2	P04114	0	3	1	0	1	1	429.244	1285.72	1285.71	3.96	0.0017	64.4349	100.9	56.387	52.3685	23678	127.1	101.3	94.6	80.5		18	1	35	28	0.459696	0.0008075	0.004846
	HINIDQFVR	[K].hINIDQFVR.[K]	N-Term(iTRAQ4plex)	1	P04114	Apolipoprotein B-100 OS=Homo sapiens OX=9606 GN=APOB PE=1 SV=2	P04114	0	2	0.9268	0	1	1	643.363	1285.72	1285.71	4.25	0.00273	10.804	55.9	1.744	52.2744	22670	43.4	46.8	55.3	78.1		41	1	35	28	0.00228282	0.0002677	0.001324
	HINIDQFVR	[K].hINIDQFVR.[K]	N-Term(iTRAQ4plex)	1	P04114	Apolipoprotein B-100 OS=Homo sapiens OX=9606 GN=APOB PE=1 SV=2	P04114	0	3	0.925	0	1	1	429.244	1285.72	1285.71	4.31	0.00185	16.2529	68.7	9.308	42.8088	18432	58.4	61.2	59.7	95.4		40	1	35	28	0.00333788	0.0002025	0.001035
	HINIDQFVR	[K].hINIDQFVR.[K]	N-Term(iTRAQ4plex)	1	P04114	Apolipoprotein B-100 OS=Homo sapiens OX=9606 GN=APOB PE=1 SV=2	P04114	0	3	1	0	1	1	429.245	1285.72	1285.71	4.74	0.00203	69.654	63.4	11.699	52.351	21107	61.4	68.4	56.8	67.2		29	1	34	27	0.0336257	0.0002677	0.001271
	HINIDQFVR	[K].hINIDQFVR.[K]	N-Term(iTRAQ4plex)	1	P04114	Apolipoprotein B-100 OS=Homo sapiens OX=9606 GN=APOB PE=1 SV=2	P04114	0	3	0.8776	0	1	1	429.245	1285.72	1285.71	4.81	0.00206	8.51717	39.4	4.759	52.4685	22775	33.2	33	32.6	58.7		49	1	34	27	0.000417514	0.000165	0.0009072
	HINIDQFVR	[K].hINIDQFVR.[K]	N-Term(iTRAQ4plex)	1	P04114	Apolipoprotein B-100 OS=Homo sapiens OX=9606 GN=APOB PE=1 SV=2	P04114	0	3	1	0	1	1	429.245	1285.72	1285.71	4.81	0.00206	26.7075	63.7	28.353	42.615	17649	59.8	63.6	55.8	75.7		35	1	34	27	0.00868303	0.0003738	0.001746
	HINIDQFVR	[K].hINIDQFVR.[K]	N-Term(iTRAQ4plex)	1	P04114	Apolipoprotein B-100 OS=Homo sapiens OX=9606 GN=APOB PE=1 SV=2	P04114	0	3	1	0	1	1	429.245	1285.72	1285.71	5.1	0.00218	73.1045	38.9	100	52.4172	20331	36.7	35.2	34.2	49.3		28	1	34	27	0.0489408	8.771e-05	0.0003
	HINIDQFVR	[K].hINIDQFVR.[K]	N-Term(iTRAQ4plex)	1	P04114	Apolipoprotein B-100 OS=Homo sapiens OX=9606 GN=APOB PE=1 SV=2	P04114	0	3	1	0	1	1	429.245	1285.72	1285.71	5.24	0.00225	16.9845	42.8	100	42.7451	16993	40.2	35.5	42.4	53		34	1	34	27	0.0119233	0.0004344	0.002023
	HINIDQFVR	[K].hINIDQFVR.[K]	N-Term(iTRAQ4plex)	1	P04114	Apolipoprotein B-100 OS=Homo sapiens OX=9606 GN=APOB PE=1 SV=2	P04114	0	3	1	0	1	1	429.245	1285.72	1285.71	5.52	0.00237	55.9257	50.9	100	48.4594	19162	51.8	45.6	51.6	54.5		21	1	34	27	0.225281	0.0005472	0.00297
	HINIDQFVR	[K].hINIDQFVR.[K]	N-Term(iTRAQ4plex)	1	P04114	Apolipoprotein B-100 OS=Homo sapiens OX=9606 GN=APOB PE=1 SV=2	P04114	0	2	0.75	0	1	1	643.365	1285.72	1285.71	7.86	0.00505	0	24.3	100	42.8482	17044	25.7	24	21.1	26.4		20	1	35	28	0.361838	0.007239	0.1441
	MGLAFESTK	[K].mGLAFESTk.[S]	N-Term(iTRAQ4plex); M1(Oxidation); K9(iTRAQ4plex)	1	P04114	Apolipoprotein B-100 OS=Homo sapiens OX=9606 GN=APOB PE=1 SV=2	P04114	0	2	0.8125	0	1	1	644.346	1287.68	1287.69	-0.54	-0.00035	0	96.2	93.819	81.3375	35358	91.8	98.7	85.5	108.7		16	1	35	28	0.808619	0.006792	0.1291
	MGLAFESTK	[K].mGLAFESTk.[S]	N-Term(iTRAQ4plex); M1(Oxidation); K9(iTRAQ4plex)	1	P04114	Apolipoprotein B-100 OS=Homo sapiens OX=9606 GN=APOB PE=1 SV=2	P04114	0	2	0.8333	0	1	1	644.347	1287.69	1287.69	0.97	0.00063	43.0197	193.3	73.458	40.9093	17394	191.9	181.3	169.6	230.4		36	1	34	27	0.00815807	0.0002384	0.001102
	MGLAFESTK	[K].mGLAFESTk.[S]	N-Term(iTRAQ4plex); M1(Oxidation); K9(iTRAQ4plex)	1	P04114	Apolipoprotein B-100 OS=Homo sapiens OX=9606 GN=APOB PE=1 SV=2	P04114	0	3	1	0	1	1	429.901	1287.69	1287.69	1.29	0.00056	75.9387	118.5	100	70.6334	29476	117.6	111.7	116.7	127.9		15	1	35	28	0.993971	0.002397	0.02574
	MGLAFESTK	[K].mGLAFESTk.[S]	N-Term(iTRAQ4plex); M1(Oxidation); K9(iTRAQ4plex)	1	P04114	Apolipoprotein B-100 OS=Homo sapiens OX=9606 GN=APOB PE=1 SV=2	P04114	0	2	0.8696	0	1	1	644.348	1287.69	1287.69	2.39	0.00154	11.6621	124.7	80.098	43.6271	18882	126.2	128.7	107.1	136.8		46	1	35	28	0.000777227	0.0004102	0.00189
	MGLAFESTK	[K].mGLAFESTk.[S]	N-Term(iTRAQ4plex); M1(Oxidation); K9(iTRAQ4plex)	1	P04114	Apolipoprotein B-100 OS=Homo sapiens OX=9606 GN=APOB PE=1 SV=2	P04114	0	2	0.8667	0	1	1	644.348	1287.69	1287.69	2.87	0.00185	26.1889	124	100	42.362	18186	106.9	153.5	98.8	136.6		45	1	35	28	0.000995075	0.000165	0.0008377
	MGLAFESTK	[K].mGLAFESTk.[S]	N-Term(iTRAQ4plex); M1(Oxidation); K9(iTRAQ4plex)	1	P04114	Apolipoprotein B-100 OS=Homo sapiens OX=9606 GN=APOB PE=1 SV=2	P04114	0	3	0.9706	0	1	1	429.901	1287.69	1287.69	3.14	0.00135	25.6808	112.9	13.21	39.972	16888	92.4	106.5	109.4	143.3		34	1	35	28	0.014332	0.002009	0.01955
	MGLAFESTK	[K].mGLAFESTk.[S]	N-Term(iTRAQ4plex); M1(Oxidation); K9(iTRAQ4plex)	1	P04114	Apolipoprotein B-100 OS=Homo sapiens OX=9606 GN=APOB PE=1 SV=2	P04114	0	3	1	0	1	1	429.901	1287.69	1287.69	3.21	0.00138	36.031	173.9	41.401	64.9814	26423	170.7	166.5	163.7	194.8		31	1	35	28	0.028662	0.00168	0.01302
	MGLAFESTK	[K].mGLAFESTk.[S]	N-Term(iTRAQ4plex); M1(Oxidation); K9(iTRAQ4plex)	1	P04114	Apolipoprotein B-100 OS=Homo sapiens OX=9606 GN=APOB PE=1 SV=2	P04114	0	3	0.9444	0	1	1	429.902	1287.69	1287.69	3.71	0.00159	16.3218	40.2	1.155	39.4591	16600	28.9	32.3	36.4	63.3		36	1	35	28	0.00906742	0.003322	0.04532
	MGLAFESTK	[K].mGLAFESTk.[S]	N-Term(iTRAQ4plex); M1(Oxidation); K9(iTRAQ4plex)	1	P04114	Apolipoprotein B-100 OS=Homo sapiens OX=9606 GN=APOB PE=1 SV=2	P04114	0	3	1	0	1	1	429.902	1287.69	1287.69	3.71	0.00159	29.8134	163	100	65.9948	26943	158.2	138.8	153.5	201.7		30	1	35	28	0.034236	0.004576	0.07607
	MGLAFESTK	[K].mGLAFESTk.[S]	N-Term(iTRAQ4plex); M1(Oxidation); K9(iTRAQ4plex)	1	P04114	Apolipoprotein B-100 OS=Homo sapiens OX=9606 GN=APOB PE=1 SV=2	P04114	0	3	0.9512	0	1	1	429.902	1287.69	1287.69	3.85	0.00165	21.5049	54.8	1.004	64.4757	26148	46.8	45	46.6	80.9		41	1	35	28	0.00269181	0.003207	0.04254
	MGLAFESTK	[K].mGLAFESTk.[S]	N-Term(iTRAQ4plex); M1(Oxidation); K9(iTRAQ4plex)	1	P04114	Apolipoprotein B-100 OS=Homo sapiens OX=9606 GN=APOB PE=1 SV=2	P04114	0	3	0.9643	0	1	1	429.902	1287.69	1287.69	3.85	0.00165	5.74224	61.2	22.231	55.2965	25249	47.3	55.1	56.9	85.6		56	1	35	28	8.65057e-05	0.000754	0.004007
	MGLAFESTK	[K].mGLAFESTk.[S]	N-Term(iTRAQ4plex); M1(Oxidation); K9(iTRAQ4plex)	1	P04114	Apolipoprotein B-100 OS=Homo sapiens OX=9606 GN=APOB PE=1 SV=2	P04114	0	3	1	0	1	1	429.902	1287.69	1287.69	3.92	0.00168	30.4142	289	100	63.9702	25878	239.1	276.9	289.5	350.4		29	1	35	28	0.0400908	0.001753	0.01372
	MGLAFESTK	[K].mGLAFESTk.[S]	N-Term(iTRAQ4plex); M1(Oxidation); K9(iTRAQ4plex)	1	P04114	Apolipoprotein B-100 OS=Homo sapiens OX=9606 GN=APOB PE=1 SV=2	P04114	0	2	0.8545	0	1	1	644.349	1287.69	1287.69	4.01	0.00258	6.72659	44.4	0.829	64.4315	26125	35	32.7	40.8	69		55	1	35	28	0.000100472	0.0008991	0.005273
	MGLAFESTK	[K].mGLAFESTk.[S]	N-Term(iTRAQ4plex); M1(Oxidation); K9(iTRAQ4plex)	1	P04114	Apolipoprotein B-100 OS=Homo sapiens OX=9606 GN=APOB PE=1 SV=2	P04114	0	3	0.9524	0	1	1	429.902	1287.69	1287.69	4.14	0.00178	15.8481	89.7	38.407	81.7005	35568	83.2	75.5	86.4	113.6		42	1	35	28	0.00237659	0.0011	0.007618
	MGLAFESTK	[K].mGLAFESTk.[S]	N-Term(iTRAQ4plex); M1(Oxidation); K9(iTRAQ4plex)	1	P04114	Apolipoprotein B-100 OS=Homo sapiens OX=9606 GN=APOB PE=1 SV=2	P04114	0	3	1	0	1	1	429.902	1287.69	1287.69	4.14	0.00178	0	140.5	100	43.6506	18893	132.6	128.7	136.6	164.2		29	1	35	28	0.0470928	0.002397	0.02582
	MGLAFESTK	[K].mGLAFESTk.[S]	N-Term(iTRAQ4plex); M1(Oxidation); K9(iTRAQ4plex)	1	P04114	Apolipoprotein B-100 OS=Homo sapiens OX=9606 GN=APOB PE=1 SV=2	P04114	0	3	1	0	1	1	429.902	1287.69	1287.69	4.21	0.00181	61.9096	189.3	100	67.5416	27797	175.2	200.5	184.5	196.8		14	1	35	28	1.53842	0.003394	0.04802
	MGLAFESTK	[K].mGLAFESTk.[S]	N-Term(iTRAQ4plex); M1(Oxidation); K9(iTRAQ4plex)	1	P04114	Apolipoprotein B-100 OS=Homo sapiens OX=9606 GN=APOB PE=1 SV=2	P04114	0	2	0.8679	0	1	1	644.349	1287.69	1287.69	4.29	0.00276	5.9551	134.4	100	39.3315	16529	94.9	107.3	128.7	206.7		53	1	35	28	0.000190597	8.771e-05	0.0001886
	MGLAFESTK	[K].mGLAFESTk.[S]	N-Term(iTRAQ4plex); M1(Oxidation); K9(iTRAQ4plex)	1	P04114	Apolipoprotein B-100 OS=Homo sapiens OX=9606 GN=APOB PE=1 SV=2	P04114	0	2	0.8519	0	1	1	644.349	1287.69	1287.69	4.29	0.00276	42.9644	162.3	31.505	65.0767	26472	155.2	158.1	146.7	189		27	1	35	28	0.0703262	0.0006371	0.003751
	MGLAFESTK	[K].mGLAFESTk.[S]	N-Term(iTRAQ4plex); M1(Oxidation); K9(iTRAQ4plex)	1	P04114	Apolipoprotein B-100 OS=Homo sapiens OX=9606 GN=APOB PE=1 SV=2	P04114	0	2	0.85	0	1	1	644.349	1287.69	1287.69	4.39	0.00282	18.1709	91.4	22.789	40.3522	17092	84.2	80	80.2	121.2		40	1	35	28	0.00376805	0.000165	0.0007714
	MGLAFESTK	[K].mGLAFESTk.[S]	N-Term(iTRAQ4plex); M1(Oxidation); K9(iTRAQ4plex)	1	P04114	Apolipoprotein B-100 OS=Homo sapiens OX=9606 GN=APOB PE=1 SV=2	P04114	0	2	0.8627	0	1	1	644.349	1287.69	1287.69	4.48	0.00288	17.529	103.5	34.325	55.3163	25262	83.9	88.3	95.6	146.4		51	1	35	28	0.000290238	8.771e-05	0.0002148
	MGLAFESTK	[K].mGLAFESTk.[S]	N-Term(iTRAQ4plex); M1(Oxidation); K9(iTRAQ4plex)	1	P04114	Apolipoprotein B-100 OS=Homo sapiens OX=9606 GN=APOB PE=1 SV=2	P04114	0	3	0.7059	0	1	1	429.902	1287.69	1287.69	4.56	0.00196	38.9823	129.3	100	69.413	28811	123.4	122.8	139.1	131.8		17	1	35	28	0.74151	0.003581	0.05404
	MGLAFESTK	[K].mGLAFESTk.[S]	N-Term(iTRAQ4plex); M1(Oxidation); K9(iTRAQ4plex)	1	P04114	Apolipoprotein B-100 OS=Homo sapiens OX=9606 GN=APOB PE=1 SV=2	P04114	0	3	1	0	1	1	429.902	1287.69	1287.69	4.64	0.00199	31.0942	148.6	100	77.4297	33233	175.7	145.5	144	129.2		11	1	35	28	2.80619	0.004916	0.08369
	MGLAFESTK	[K].mGLAFESTk.[S]	N-Term(iTRAQ4plex); M1(Oxidation); K9(iTRAQ4plex)	1	P04114	Apolipoprotein B-100 OS=Homo sapiens OX=9606 GN=APOB PE=1 SV=2	P04114	0	3	1	0	1	1	429.902	1287.69	1287.69	4.92	0.00211	28.6614	189.9	100	46.9163	20681	180.7	195.8	182.3	200.9		14	1	35	28	1.22093	0.003346	0.04722
	MGLAFESTK	[K].mGLAFESTk.[S]	N-Term(iTRAQ4plex); M1(Oxidation); K9(iTRAQ4plex)	1	P04114	Apolipoprotein B-100 OS=Homo sapiens OX=9606 GN=APOB PE=1 SV=2	P04114	0	2	0.8491	0	1	1	644.35	1287.69	1287.69	5.05	0.00325	5.66865	56.1	4.026	39.8383	16813	49.4	41.2	49.3	84.4		53	1	35	28	0.000166627	0.0006371	0.003569
	MGLAFESTK	[K].mGLAFESTk.[S]	N-Term(iTRAQ4plex); M1(Oxidation); K9(iTRAQ4plex)	1	P04114	Apolipoprotein B-100 OS=Homo sapiens OX=9606 GN=APOB PE=1 SV=2	P04114	0	3	1	0	1	1	429.902	1287.69	1287.69	5.06	0.00217	0	209	100	65.4866	26684	217.5	192.2	194.1	232.1		34	1	35	28	0.013544	0.002163	0.02076
	MGLAFESTK	[K].mGLAFESTk.[S]	N-Term(iTRAQ4plex); M1(Oxidation); K9(iTRAQ4plex)	1	P04114	Apolipoprotein B-100 OS=Homo sapiens OX=9606 GN=APOB PE=1 SV=2	P04114	0	3	1	0	1	1	429.902	1287.69	1287.69	5.06	0.00217	42.0479	165.6	84.142	41.9771	17978	198	163.9	133.5	166.9		25	1	35	28	0.112914	0.001753	0.01357
	MGLAFESTK	[K].mGLAFESTk.[S]	N-Term(iTRAQ4plex); M1(Oxidation); K9(iTRAQ4plex)	1	P04114	Apolipoprotein B-100 OS=Homo sapiens OX=9606 GN=APOB PE=1 SV=2	P04114	0	3	0.9524	0	1	1	429.902	1287.69	1287.69	5.13	0.0022	52.6187	130.9	100	41.9171	17283	134	127.3	120	142.2		21	1	35	28	0.272111	0.002695	0.03204
	MGLAFESTK	[K].mGLAFESTk.[S]	N-Term(iTRAQ4plex); M1(Oxidation); K9(iTRAQ4plex)	1	P04114	Apolipoprotein B-100 OS=Homo sapiens OX=9606 GN=APOB PE=1 SV=2	P04114	0	3	1	0	1	1	429.902	1287.69	1287.69	5.13	0.0022	64.2359	129.5	100	50.3822	22587	128.2	115.5	113.1	161.1		21	1	35	28	0.257482	0.001802	0.01459
	MGLAFESTK	[K].mGLAFESTk.[S]	N-Term(iTRAQ4plex); M1(Oxidation); K9(iTRAQ4plex)	1	P04114	Apolipoprotein B-100 OS=Homo sapiens OX=9606 GN=APOB PE=1 SV=2	P04114	0	3	1	0	1	1	429.902	1287.69	1287.69	5.42	0.00233	33.7487	184.7	100	64.1733	28477	177.4	193.8	169.4	198.3		34	1	35	28	0.0136787	0.002366	0.02324
	MGLAFESTK	[K].mGLAFESTk.[S]	N-Term(iTRAQ4plex); M1(Oxidation); K9(iTRAQ4plex)	1	P04114	Apolipoprotein B-100 OS=Homo sapiens OX=9606 GN=APOB PE=1 SV=2	P04114	0	2	0.7778	0	1	1	644.35	1287.69	1287.69	5.81	0.00374	20.6062	168	79.797	65.5841	26731	157.4	157.8	154.8	202		36	1	35	28	0.00913228	0.0004344	0.00196
	MGLAFESTK	[K].mGLAFESTk.[S]	N-Term(iTRAQ4plex); M1(Oxidation); K9(iTRAQ4plex)	1	P04114	Apolipoprotein B-100 OS=Homo sapiens OX=9606 GN=APOB PE=1 SV=2	P04114	0	3	0.5294	0	1	1	429.903	1287.69	1287.69	5.99	0.00257	57.7439	152	65.796	44.5793	19391	168.9	146	168.9	124.1		17	1	35	28	0.705414	0.003436	0.05012
	MGLAFESTK	[K].mGLAFESTk.[S]	N-Term(iTRAQ4plex); M1(Oxidation); K9(iTRAQ4plex)	1	P04114	Apolipoprotein B-100 OS=Homo sapiens OX=9606 GN=APOB PE=1 SV=2	P04114	0	2	0.88	0	1	1	644.35	1287.69	1287.69	6.09	0.00392	49.1741	109	100	66.1932	27047	108.8	88.7	98.2	140.3		50	1	35	28	0.00030185	0.0004991	0.002475
	MGLAFESTK	[K].mGLAFESTk.[S]	N-Term(iTRAQ4plex); M1(Oxidation); K9(iTRAQ4plex)	1	P04114	Apolipoprotein B-100 OS=Homo sapiens OX=9606 GN=APOB PE=1 SV=2	P04114	0	2	0.8846	0	1	1	644.35	1287.69	1287.69	6.19	0.00398	13.5361	88.6	100	63.9275	25855	83.9	83.7	81.9	105		52	1	35	28	0.000212055	0.0002384	0.001105
	MGLAFESTK	[K].mGLAFESTk.[S]	N-Term(iTRAQ4plex); M1(Oxidation); K9(iTRAQ4plex)	1	P04114	Apolipoprotein B-100 OS=Homo sapiens OX=9606 GN=APOB PE=1 SV=2	P04114	0	3	0.8485	0	1	1	429.903	1287.69	1287.69	6.41	0.00275	32.509	87.6	21.756	40.4973	17171	89.4	76.3	83.3	101.3		33	1	35	28	0.0189487	0.001496	0.01158
	MGLAFESTK	[K].mGLAFESTk.[S]	N-Term(iTRAQ4plex); M1(Oxidation); K9(iTRAQ4plex)	1	P04114	Apolipoprotein B-100 OS=Homo sapiens OX=9606 GN=APOB PE=1 SV=2	P04114	0	3	1	0	1	1	429.903	1287.69	1287.69	6.48	0.00278	66.0602	208	100	45.261	19776	202.2	194.1	205.5	230.4		14	1	35	28	1.30866	0.004188	0.06644
	MGLAFESTK	[K].mGLAFESTk.[S]	N-Term(iTRAQ4plex); M1(Oxidation); K9(iTRAQ4plex)	1	P04114	Apolipoprotein B-100 OS=Homo sapiens OX=9606 GN=APOB PE=1 SV=2	P04114	0	3	0.9677	0	1	1	429.903	1287.69	1287.69	6.48	0.00278	40.5481	177.3	75.171	41.2758	17582	172.5	153.6	164.8	218.3		31	1	35	28	0.0285644	0.001496	0.01102
	MGLAFESTK	[K].mGLAFESTk.[S]	N-Term(iTRAQ4plex); M1(Oxidation); K9(iTRAQ4plex)	1	P04114	Apolipoprotein B-100 OS=Homo sapiens OX=9606 GN=APOB PE=1 SV=2	P04114	0	2	0.8286	0	1	1	644.351	1287.7	1287.69	7.32	0.00472	31.6733	96.4	100	69.5294	28876	95.2	85.4	88	116.9		35	1	35	28	0.0118729	0.001802	0.01454
	MGLAFESTK	[K].mGLAFESTk.[S]	N-Term(iTRAQ4plex); M1(Oxidation); K9(iTRAQ4plex)	1	P04114	Apolipoprotein B-100 OS=Homo sapiens OX=9606 GN=APOB PE=1 SV=2	P04114	0	2	0.8605	0	1	1	644.351	1287.7	1287.69	7.51	0.00484	40.1004	76.5	100	41.609	17120	69.7	69.1	71.1	96.1		43	1	35	28	0.00193843	8.771e-05	0.0003078
	MGLAFESTK	[K].mGLAFESTk.[S]	N-Term(iTRAQ4plex); M1(Oxidation); K9(iTRAQ4plex)	1	P04114	Apolipoprotein B-100 OS=Homo sapiens OX=9606 GN=APOB PE=1 SV=2	P04114	0	2	0.8333	0	1	1	644.352	1287.7	1287.69	7.89	0.00508	45.4285	80.4	100	39.3243	15928	75.3	74.8	73.2	98.1		36	1	35	28	0.0100104	0.001496	0.01141
	MGLAFESTK	[K].mGLAFESTk.[S]	N-Term(iTRAQ4plex); M1(Oxidation); K9(iTRAQ4plex)	1	P04114	Apolipoprotein B-100 OS=Homo sapiens OX=9606 GN=APOB PE=1 SV=2	P04114	0	3	1	0	1	1	429.903	1287.7	1287.69	7.91	0.00339	70.8808	130.1	100	80.2918	34783	129.3	124	118.7	148.5		18	1	35	28	0.591873	0.003394	0.0481
	MGLAFESTK	[K].mGLAFESTk.[S]	N-Term(iTRAQ4plex); M1(Oxidation); K9(iTRAQ4plex)	1	P04114	Apolipoprotein B-100 OS=Homo sapiens OX=9606 GN=APOB PE=1 SV=2	P04114	0	3	0.8182	0	1	1	429.904	1287.7	1287.69	8.55	0.00367	80.1939	100	100	52.4727	23736	114.3	99	93.8	93		11	1	35	28	2.81238	0.003346	0.04703
	LDFSSQADLR	[K].lDFSSQADLR.[N]	N-Term(iTRAQ4plex)	1	P04114	Apolipoprotein B-100 OS=Homo sapiens OX=9606 GN=APOB PE=1 SV=2	P04114	0	2	0.9348	0	1	1	648.342	1295.68	1295.67	3.77	0.00244	5.86535	88.5	25.694	65.6221	30963	73	74.8	75.3	130.9		46	1	35	28	0.000961512	8.771e-05	0.0002843
	LDFSSQADLR	[K].lDFSSQADLR.[N]	N-Term(iTRAQ4plex)	1	P04114	Apolipoprotein B-100 OS=Homo sapiens OX=9606 GN=APOB PE=1 SV=2	P04114	0	3	1	0	1	1	432.564	1295.68	1295.67	4.61	0.00199	61.4271	91.7	100	65.6992	31009	87.7	95.9	89.5	93.7		30	1	35	28	0.0318038	0.000754	0.00457
	LDFSSQADLR	[K].lDFSSQADLR.[N]	N-Term(iTRAQ4plex)	1	P04114	Apolipoprotein B-100 OS=Homo sapiens OX=9606 GN=APOB PE=1 SV=2	P04114	0	2	0.9565	0	1	1	648.344	1295.68	1295.67	6.88	0.00446	20.6044	94.9	26.2	92.2093	41466	77.5	90.2	85	126.8		46	1	35	28	0.000808231	8.771e-05	2.107e-05
	VKYTLNK	[R].vkYTLNk.[N]	N-Term(iTRAQ4plex); K2(iTRAQ4plex); K7(iTRAQ4plex)	1	P04114	Apolipoprotein B-100 OS=Homo sapiens OX=9606 GN=APOB PE=1 SV=2	P04114	1	3	0.7222	0	1	1	433.28	1297.82	1297.82	3.35	0.00145	35.5638	164.1	50.621	48.1493	17768	142.5	160.7	161.4	191.9		18	1	30	23	0.174461	0.0009851	0.005772
	VKYTLNK	[R].vkYTLNk.[N]	N-Term(iTRAQ4plex); K2(iTRAQ4plex); K7(iTRAQ4plex)	1	P04114	Apolipoprotein B-100 OS=Homo sapiens OX=9606 GN=APOB PE=1 SV=2	P04114	1	3	0.9	0	1	1	433.28	1297.83	1297.82	3.91	0.00169	23.7192	112.4	8.626	27.3835	10122	115.9	115.4	93.7	124.6		20	1	30	23	0.119123	0.000754	0.004158
	SPAFTDLHLR	[K].sPAFTDLHLR.[Y]	N-Term(iTRAQ4plex)	1	P04114	Apolipoprotein B-100 OS=Homo sapiens OX=9606 GN=APOB PE=1 SV=2	P04114	0	3	1	0	1	1	434.243	1300.72	1300.71	1.85	0.0008	4.57545	36.9	0.217	53.8024	24439	29.9	29.8	31.8	56.1		60	1	35	28	3.631e-05	0.0005472	0.003132
	SPAFTDLHLR	[K].sPAFTDLHLR.[Y]	N-Term(iTRAQ4plex)	1	P04114	Apolipoprotein B-100 OS=Homo sapiens OX=9606 GN=APOB PE=1 SV=2	P04114	0	3	1	0	1	1	434.244	1300.72	1300.71	2.83	0.00123	0	78.5	100	55.7275	25490	77.6	77.7	72.4	86.3		43	1	35	28	0.00175762	8.771e-05	0.0002547
	SPAFTDLHLR	[K].sPAFTDLHLR.[Y]	N-Term(iTRAQ4plex)	1	P04114	Apolipoprotein B-100 OS=Homo sapiens OX=9606 GN=APOB PE=1 SV=2	P04114	0	3	1	0	1	1	434.244	1300.72	1300.71	3.25	0.00141	7.31694	25	0.324	80.2263	34744	22.7	22.8	20.7	33.8		60	1	35	28	3.54093e-05	0.0004677	0.002354
	SPAFTDLHLR	[K].sPAFTDLHLR.[Y]	N-Term(iTRAQ4plex)	1	P04114	Apolipoprotein B-100 OS=Homo sapiens OX=9606 GN=APOB PE=1 SV=2	P04114	0	3	1	0	1	1	434.244	1300.72	1300.71	3.25	0.00141	35.5241	61.8	18.65	80.7468	35037	72.5	58.3	55.5	60.7		47	1	35	28	0.000662395	0.0002677	0.001437
	SPAFTDLHLR	[K].sPAFTDLHLR.[Y]	N-Term(iTRAQ4plex)	1	P04114	Apolipoprotein B-100 OS=Homo sapiens OX=9606 GN=APOB PE=1 SV=2	P04114	0	3	1	0	1	1	434.244	1300.72	1300.71	3.46	0.0015	20.5305	83.2	43.783	58.0233	26771	71.9	76.4	75.4	109		57	1	35	28	6.19608e-05	8.771e-05	0.0001079
	SPAFTDLHLR	[K].sPAFTDLHLR.[Y]	N-Term(iTRAQ4plex)	1	P04114	Apolipoprotein B-100 OS=Homo sapiens OX=9606 GN=APOB PE=1 SV=2	P04114	0	3	0.9836	0	1	1	434.244	1300.72	1300.71	4.45	0.00193	4.55652	48.5	48.807	53.9869	21930	48.6	41.7	41.1	62.6		61	1	35	28	2.4085e-05	8.771e-05	0.0001542
	SPAFTDLHLR	[K].sPAFTDLHLR.[Y]	N-Term(iTRAQ4plex)	1	P04114	Apolipoprotein B-100 OS=Homo sapiens OX=9606 GN=APOB PE=1 SV=2	P04114	0	3	1	0	1	1	434.244	1300.72	1300.71	4.45	0.00193	0	98.7	100	58.0276	25708	88.7	89.5	90.4	126.3		58	1	35	28	5.71145e-05	8.771e-05	6.75e-05
	SPAFTDLHLR	[K].sPAFTDLHLR.[Y]	N-Term(iTRAQ4plex)	1	P04114	Apolipoprotein B-100 OS=Homo sapiens OX=9606 GN=APOB PE=1 SV=2	P04114	0	3	0.8983	0	1	1	434.245	1300.72	1300.71	4.73	0.00205	14.2143	76	31.656	84.5628	37183	67.5	63.9	67.8	104.8		59	1	35	28	3.83523e-05	8.771e-05	0.0002244
	SPAFTDLHLR	[K].sPAFTDLHLR.[Y]	N-Term(iTRAQ4plex)	1	P04114	Apolipoprotein B-100 OS=Homo sapiens OX=9606 GN=APOB PE=1 SV=2	P04114	0	2	0.881	0	1	1	650.863	1300.72	1300.71	4.84	0.00314	0	228.5	74.685	53.7222	24399	199.4	198.1	220.5	296		42	1	35	28	0.00204546	0.000165	0.0008587
	SPAFTDLHLR	[K].sPAFTDLHLR.[Y]	N-Term(iTRAQ4plex)	1	P04114	Apolipoprotein B-100 OS=Homo sapiens OX=9606 GN=APOB PE=1 SV=2	P04114	0	3	1	0	1	1	434.245	1300.72	1300.71	4.94	0.00214	43.537	82.4	72.398	58.04	23993	75.1	79.9	76.6	98.2		58	1	35	28	5.69679e-05	8.771e-05	0.0003013
	SPAFTDLHLR	[K].sPAFTDLHLR.[Y]	N-Term(iTRAQ4plex)	1	P04114	Apolipoprotein B-100 OS=Homo sapiens OX=9606 GN=APOB PE=1 SV=2	P04114	0	2	1	0	1	1	650.863	1300.72	1300.71	5.02	0.00327	5.08839	29.9	7.409	80.2276	34746	31.2	36.6	24.7	27.2		31	1	35	28	0.0259267	0.005133	0.08899
	SPAFTDLHLR	[K].sPAFTDLHLR.[Y]	N-Term(iTRAQ4plex)	1	P04114	Apolipoprotein B-100 OS=Homo sapiens OX=9606 GN=APOB PE=1 SV=2	P04114	0	3	0.85	0	1	1	434.245	1300.72	1300.71	6	0.0026	60.0478	35.4	100	58.1173	24748	36.4	34.5	31.7	38.8		40	1	35	28	0.0034332	0.0004344	0.002126
	TGISPLALIK	[R].tGISPLALIk.[G]	N-Term(iTRAQ4plex); K10(iTRAQ4plex)	1	P04114	Apolipoprotein B-100 OS=Homo sapiens OX=9606 GN=APOB PE=1 SV=2	P04114	0	3	0.925	0	1	1	434.288	1300.85	1300.84	3.01	0.0013	0	236.5	100	87.46	39364	135.4	203.2	232	375.6		40	1	28	21	0.000622407	8.771e-05	0.0004539
	TGISPLALIK	[R].tGISPLALIk.[G]	N-Term(iTRAQ4plex); K10(iTRAQ4plex)	1	P04114	Apolipoprotein B-100 OS=Homo sapiens OX=9606 GN=APOB PE=1 SV=2	P04114	0	2	0.9123	0	1	1	650.928	1300.85	1300.84	3.79	0.00247	29.5852	147.4	7.931	87.5302	39403	94.4	127.7	139.9	227.5		57	1	28	21	1.3018e-05	8.771e-05	4.344e-05
	TGISPLALIK	[R].tGISPLALIk.[G]	N-Term(iTRAQ4plex); K10(iTRAQ4plex)	1	P04114	Apolipoprotein B-100 OS=Homo sapiens OX=9606 GN=APOB PE=1 SV=2	P04114	0	3	0.6944	0	1	1	434.288	1300.85	1300.84	4.49	0.00195	12.7005	54.1	100	87.758	37611	45.9	42.7	52.9	74.9		36	1	28	21	0.00158823	0.0004677	0.002384
	TGISPLALIK	[R].tGISPLALIk.[G]	N-Term(iTRAQ4plex); K10(iTRAQ4plex)	1	P04114	Apolipoprotein B-100 OS=Homo sapiens OX=9606 GN=APOB PE=1 SV=2	P04114	0	3	0.5152	0	1	1	434.289	1300.85	1300.84	6.04	0.00262	9.78078	42.6	4.314	87.9801	39635	42	34.5	34.8	59.3		33	1	27	20	0.00297769	0.0004344	0.00196
	TGISPLALIK	[R].tGISPLALIk.[G]	N-Term(iTRAQ4plex); K10(iTRAQ4plex)	1	P04114	Apolipoprotein B-100 OS=Homo sapiens OX=9606 GN=APOB PE=1 SV=2	P04114	0	3	0.7273	0	1	1	434.289	1300.85	1300.84	6.11	0.00265	0	40.9	100	88.9567	40166	40.4	37.6	34.7	51		44	1	27	20	0.000231143	0.0001304	0.0006663
	VSTAFVYTK	[R].vSTAFVYTk.[N]	N-Term(iTRAQ4plex); K9(iTRAQ4plex)	1	P04114	Apolipoprotein B-100 OS=Homo sapiens OX=9606 GN=APOB PE=1 SV=2	P04114	0	2	0.7857	0	1	1	652.38	1303.75	1303.75	1.63	0.00106	13.4372	180.3	89.995	55.4423	23380	143.6	152	180.9	244.6		56	1	36	29	0.000121475	8.771e-05	0.0002631
	VSTAFVYTK	[R].vSTAFVYTk.[N]	N-Term(iTRAQ4plex); K9(iTRAQ4plex)	1	P04114	Apolipoprotein B-100 OS=Homo sapiens OX=9606 GN=APOB PE=1 SV=2	P04114	0	3	0.5172	0	1	1	435.256	1303.75	1303.75	2.53	0.0011	32.5753	136.1	88.246	52.131	23545	118.9	130.4	121.2	173.9		29	1	36	29	0.0512606	0.002397	0.0257
	VSTAFVYTK	[R].vSTAFVYTk.[N]	N-Term(iTRAQ4plex); K9(iTRAQ4plex)	1	P04114	Apolipoprotein B-100 OS=Homo sapiens OX=9606 GN=APOB PE=1 SV=2	P04114	0	2	0.7692	0	1	1	652.382	1303.76	1303.75	4.53	0.00295	9.46564	81.3	19.264	55.6665	24458	76	66.7	68.2	114.3		65	1	36	29	1.22295e-05	8.771e-05	8.778e-05
	VSTAFVYTK	[R].vSTAFVYTk.[N]	N-Term(iTRAQ4plex); K9(iTRAQ4plex)	1	P04114	Apolipoprotein B-100 OS=Homo sapiens OX=9606 GN=APOB PE=1 SV=2	P04114	0	2	0.7705	0	1	1	652.382	1303.76	1303.75	4.62	0.00301	42.2116	132.5	68.075	55.1393	24197	85.3	111.8	132.1	200.7		61	1	36	29	3.14347e-05	8.771e-05	0.0001897
	VSTAFVYTK	[R].vSTAFVYTk.[N]	N-Term(iTRAQ4plex); K9(iTRAQ4plex)	1	P04114	Apolipoprotein B-100 OS=Homo sapiens OX=9606 GN=APOB PE=1 SV=2	P04114	0	3	0.6452	0	1	1	435.257	1303.76	1303.75	4.78	0.00208	9.18981	144	60.721	55.4733	23396	119.5	115.6	148.9	192.1		31	1	36	29	0.0341542	0.002499	0.02823
	VSTAFVYTK	[R].vSTAFVYTk.[N]	N-Term(iTRAQ4plex); K9(iTRAQ4plex)	1	P04114	Apolipoprotein B-100 OS=Homo sapiens OX=9606 GN=APOB PE=1 SV=2	P04114	0	3	0.5676	0	1	1	435.257	1303.76	1303.75	4.78	0.00208	36.6752		100	81.8256	35638						37	1	36	29	0.0089011	0.003036	0.03844
	VSTAFVYTK	[R].vSTAFVYTk.[N]	N-Term(iTRAQ4plex); K9(iTRAQ4plex)	1	P04114	Apolipoprotein B-100 OS=Homo sapiens OX=9606 GN=APOB PE=1 SV=2	P04114	0	3	0.3333	0	1	1	435.257	1303.76	1303.75	4.78	0.00208	45.4908	171.5	100	55.3494	25279	144.2	159	151.1	231.5		24	1	36	29	0.157197	0.002716	0.03248
	VSTAFVYTK	[R].vSTAFVYTk.[N]	N-Term(iTRAQ4plex); K9(iTRAQ4plex)	1	P04114	Apolipoprotein B-100 OS=Homo sapiens OX=9606 GN=APOB PE=1 SV=2	P04114	0	3	0.6053	0	1	1	435.257	1303.76	1303.75	5.48	0.00238	21.5559	96.4	66.201	55.1425	24199	64.3	84.8	99.3	137.2		38	1	36	29	0.00678252	0.001236	0.008446
	VSTAFVYTK	[R].vSTAFVYTk.[N]	N-Term(iTRAQ4plex); K9(iTRAQ4plex)	1	P04114	Apolipoprotein B-100 OS=Homo sapiens OX=9606 GN=APOB PE=1 SV=2	P04114	0	2	0.7966	0	1	1	652.382	1303.76	1303.75	5.56	0.00363	19.2276	99.2	17.551	78.5611	33845	99.7	87	85.9	124.2		59	1	36	29	6.04421e-05	8.771e-05	0.000142
	VSTAFVYTK	[R].vSTAFVYTk.[N]	N-Term(iTRAQ4plex); K9(iTRAQ4plex)	1	P04114	Apolipoprotein B-100 OS=Homo sapiens OX=9606 GN=APOB PE=1 SV=2	P04114	0	2	0.9375	0	1	1	652.383	1303.76	1303.75	5.94	0.00387	51.6063	123.4	55.761	52.1004	23527	116.3	110.6	117.5	149.2		32	1	36	29	0.0284943	8.771e-05	0.0004684
	VSTAFVYTK	[R].vSTAFVYTk.[N]	N-Term(iTRAQ4plex); K9(iTRAQ4plex)	1	P04114	Apolipoprotein B-100 OS=Homo sapiens OX=9606 GN=APOB PE=1 SV=2	P04114	0	2	0.8667	0	1	1	652.383	1303.76	1303.75	6.68	0.00436	57.3042	148.8	46.155	81.8399	35647	142.3	126.1	137.1	189.6		60	1	36	29	3.98015e-05	8.771e-05	0.0004572
	LATALSLSNK	[K].lATALSLSNk.[F]	N-Term(iTRAQ4plex); K10(iTRAQ4plex)	1	P04114	Apolipoprotein B-100 OS=Homo sapiens OX=9606 GN=APOB PE=1 SV=2	P04114	0	3	0.7105	0	1	1	435.939	1305.8	1305.8	3.03	0.00132	9.40435	156	84.344	60.981	26223	80.3	118	170.9	254.6		38	1	34	27	0.00423937	0.000754	0.004524
	LATALSLSNK	[K].lATALSLSNk.[F]	N-Term(iTRAQ4plex); K10(iTRAQ4plex)	1	P04114	Apolipoprotein B-100 OS=Homo sapiens OX=9606 GN=APOB PE=1 SV=2	P04114	0	3	0.7027	0	1	1	435.939	1305.8	1305.8	3.53	0.00153	35.5251	44.8	100	63.0457	27282	41.6	35	43	59.6		37	1	34	27	0.0054761	0.0006129	0.003485
	LATALSLSNK	[K].lATALSLSNk.[F]	N-Term(iTRAQ4plex); K10(iTRAQ4plex)	1	P04114	Apolipoprotein B-100 OS=Homo sapiens OX=9606 GN=APOB PE=1 SV=2	P04114	0	2	0.8387	0	1	1	653.405	1305.8	1305.8	4.21	0.00275	13.4345	81.1	18.776	61.0325	26251	48.6	65.2	83.1	127.7		93	1	34	27	1.15186e-08	8.771e-05	3.593e-05
	LATALSLSNK	[K].lATALSLSNk.[F]	N-Term(iTRAQ4plex); K10(iTRAQ4plex)	1	P04114	Apolipoprotein B-100 OS=Homo sapiens OX=9606 GN=APOB PE=1 SV=2	P04114	0	3	0.7561	0	1	1	435.94	1305.8	1305.8	4.93	0.00214	29.2935	127.2	100	61.1892	25627	107.7	106.5	105.6	189.1		41	1	34	27	0.00237773	0.0004677	0.002305
	LATALSLSNK	[K].lATALSLSNk.[F]	N-Term(iTRAQ4plex); K10(iTRAQ4plex)	1	P04114	Apolipoprotein B-100 OS=Homo sapiens OX=9606 GN=APOB PE=1 SV=2	P04114	0	3	0.7674	0	1	1	435.94	1305.81	1305.8	5.49	0.00239	14.7489	59.4	20.648	61.4901	26486	54.6	45.9	52.4	84.6		43	1	34	27	0.00127509	0.0005231	0.002673
	IISDYHQQFR	[K].IISDYHQQFR.[Y]		1	P04114	Apolipoprotein B-100 OS=Homo sapiens OX=9606 GN=APOB PE=1 SV=2	P04114	0	3	1	0	1	1	436.222	1306.65	1306.65	-1.6	-0.0007	48.8663	87.7	100	31.7296	12400	83	79.9	89.9	97.9	No Quan Labels	20	1	33	26	0.217342	0.001496	0.01157
	IISDYHQQFR	[K].IISDYHQQFR.[Y]		1	P04114	Apolipoprotein B-100 OS=Homo sapiens OX=9606 GN=APOB PE=1 SV=2	P04114	0	3	1	0	1	1	436.224	1306.66	1306.65	2.25	0.00098	52.4333	188.2	100	54.6249	21030	197.9	206.5	175.9	172.6	No Quan Labels	28	1	34	27	0.0396227	0.0002677	0.001251
	IISDYHQQFR	[K].IISDYHQQFR.[Y]		1	P04114	Apolipoprotein B-100 OS=Homo sapiens OX=9606 GN=APOB PE=1 SV=2	P04114	0	2	0.8333	0	1	1	653.833	1306.66	1306.65	2.99	0.00195	0	32.8	100	31.8	12439	37.6	32.9	31.9	28.8	No Quan Labels	19	1	34	27	0.372204	0.003922	0.06103
	VTQEFHMK	[R].vTQEFHMk.[V]	N-Term(iTRAQ4plex); K8(iTRAQ4plex)	1	P04114	Apolipoprotein B-100 OS=Homo sapiens OX=9606 GN=APOB PE=1 SV=2	P04114	0	3	0.9211	0	1	1	436.574	1307.71	1307.7	3.89	0.0017	27.7201	180.3	63.963	33.0003	13073	148.3	174.9	151.1	247		38	1	36	29	0.00694537	0.0002677	0.001305
	NNALDFVTK	[R].nNALDFVTk.[S]	N-Term(iTRAQ4plex); K9(iTRAQ4plex)	1	P04114	Apolipoprotein B-100 OS=Homo sapiens OX=9606 GN=APOB PE=1 SV=2	P04114	0	2	1	0	1	1	655.371	1309.73	1309.74	-0.57	-0.00037	40.4542	150.2	100	60.2527	26885	135.8	124.8	133.1	206.9		52	1	36	29	0.00024877	8.771e-05	0.0003059
	NNALDFVTK	[R].nNALDFVTk.[S]	N-Term(iTRAQ4plex); K9(iTRAQ4plex)	1	P04114	Apolipoprotein B-100 OS=Homo sapiens OX=9606 GN=APOB PE=1 SV=2	P04114	0	3	0.8537	0	1	1	437.251	1309.74	1309.74	2.47	0.00108	66.8388	147.5	100	60.3035	28013	142.1	133.3	128.9	185.9		41	1	36	29	0.00328545	0.0006129	0.003415
	NNALDFVTK	[R].nNALDFVTk.[S]	N-Term(iTRAQ4plex); K9(iTRAQ4plex)	1	P04114	Apolipoprotein B-100 OS=Homo sapiens OX=9606 GN=APOB PE=1 SV=2	P04114	0	3	0.8605	0	1	1	437.251	1309.74	1309.74	3.24	0.00142	66.0355	180.7	100	86.8625	38456	186	173.8	156.4	206.7		43	1	36	29	0.00222128	0.0005472	0.003126
	NNALDFVTK	[R].nNALDFVTk.[S]	N-Term(iTRAQ4plex); K9(iTRAQ4plex)	1	P04114	Apolipoprotein B-100 OS=Homo sapiens OX=9606 GN=APOB PE=1 SV=2	P04114	0	2	1	0	1	1	655.374	1309.74	1309.74	4.28	0.0028	14.0697	108.1	28.323	49.8799	21409	75.4	82.1	99.1	175.9		67	1	35	28	8.10018e-06	8.771e-05	9.042e-05
	NNALDFVTK	[R].nNALDFVTk.[S]	N-Term(iTRAQ4plex); K9(iTRAQ4plex)	1	P04114	Apolipoprotein B-100 OS=Homo sapiens OX=9606 GN=APOB PE=1 SV=2	P04114	0	2	1	0	1	1	655.375	1309.74	1309.74	5.21	0.00341	36.2357	117.8	15.234	76.3024	35231	83.7	106.9	105.6	174.9		68	1	35	28	6.14047e-06	8.771e-05	0.0001621
	FRETLEDTR	[K].fRETLEDTR.[D]	N-Term(iTRAQ4plex)	1	P04114	Apolipoprotein B-100 OS=Homo sapiens OX=9606 GN=APOB PE=1 SV=2	P04114	1	3	0.875	0	1	1	437.567	1310.69	1310.68	3.64	0.00159	5.73389	34.6	0.93	52.3295	24238	25.3	25.6	32.1	55.6		32	1	35	28	0.0204167	8.771e-05	0.0002189
	FRETLEDTR	[K].fRETLEDTR.[D]	N-Term(iTRAQ4plex)	1	P04114	Apolipoprotein B-100 OS=Homo sapiens OX=9606 GN=APOB PE=1 SV=2	P04114	1	2	0.5789	0	1	1	655.849	1310.69	1310.68	5.93	0.00389	0	97.6	68.651	52.1928	24154	97.3	94.7	94.9	103.7		19	1	35	28	0.383003	0.009822	0.2165
	SLDEHYHIR	[K].sLDEHYHIR.[V]	N-Term(iTRAQ4plex)	1	P04114	Apolipoprotein B-100 OS=Homo sapiens OX=9606 GN=APOB PE=1 SV=2	P04114	0	3	1	0	1	1	438.564	1313.68	1313.67	3.27	0.00143	8.7479	387.4	63.415	43.9354	19079	372.6	366.7	394.3	415.9		26	1	35	28	0.0871082	0.000165	0.000752
	SLDEHYHIR	[K].sLDEHYHIR.[V]	N-Term(iTRAQ4plex)	1	P04114	Apolipoprotein B-100 OS=Homo sapiens OX=9606 GN=APOB PE=1 SV=2	P04114	0	2	0.9762	0	1	1	657.344	1313.68	1313.67	6.46	0.00424	0	260.6	66.17	43.9839	19113	204.5	216.2	226.5	395.1		42	1	34	27	0.00188066	8.771e-05	0.0003369
	LSNVLQQVK	[K].lSNVLQQVk.[I]	N-Term(iTRAQ4plex); K9(iTRAQ4plex)	1	P04114	Apolipoprotein B-100 OS=Homo sapiens OX=9606 GN=APOB PE=1 SV=2	P04114	0	3	0.5789	0	1	1	439.611	1316.82	1316.81	2.6	0.00114	58.184	85.7	100	62.7988	27157	55.7	65.3	77.2	144.6		38	1	33	26	0.00375342	0.001236	0.008682
	GNVATEISTER	[K].gNVATEISTER.[D]	N-Term(iTRAQ4plex)	1	P04114	Apolipoprotein B-100 OS=Homo sapiens OX=9606 GN=APOB PE=1 SV=2	P04114	0	2	0.9828	0	1	1	660.85	1320.69	1320.69	3.68	0.00243	18.6828	10	100	33.4897	11674	8.5	8.3	8.5	14.5		58	1	35	28	6.59245e-05	8.771e-05	0.0002301
	GNVATEISTER	[K].gNVATEISTER.[D]	N-Term(iTRAQ4plex)	1	P04114	Apolipoprotein B-100 OS=Homo sapiens OX=9606 GN=APOB PE=1 SV=2	P04114	0	3	0.9189	0	1	1	440.902	1320.69	1320.69	3.92	0.00173	37.3162	33.5	4.295	56.5494	26857	34	30	29.2	40.7		37	1	35	28	0.00733681	0.0005231	0.002561
	GNVATEISTER	[K].gNVATEISTER.[D]	N-Term(iTRAQ4plex)	1	P04114	Apolipoprotein B-100 OS=Homo sapiens OX=9606 GN=APOB PE=1 SV=2	P04114	0	2	0.7755	0	1	1	660.85	1320.69	1320.69	4.05	0.00267	9.37129	181.4	48.259	56.4135	26771	155.4	160.7	166.2	243.3		49	1	35	28	0.000472615	8.771e-05	7.069e-05
	GNVATEISTER	[K].gNVATEISTER.[D]	N-Term(iTRAQ4plex)	1	P04114	Apolipoprotein B-100 OS=Homo sapiens OX=9606 GN=APOB PE=1 SV=2	P04114	0	2	0.825	0	1	1	660.851	1320.69	1320.69	4.79	0.00316	0	80	100	56.6538	24268	77.6	77.2	70.7	94.7		40	1	36	29	0.00423019	8.771e-05	0.000286
	VLVDHFGYTK	[K].VLVDHFGYTk.[D]	K10(iTRAQ4plex)	1	P04114	Apolipoprotein B-100 OS=Homo sapiens OX=9606 GN=APOB PE=1 SV=2	P04114	0	3	1	0	1	1	441.581	1322.73	1322.72	3.79	0.00167	38.4036	100.8	42.284	44.1164	18427	97.1	89.5	91.1	125.3		41	1	36	29	0.00309734	0.001065	0.006421
	SSVKLQGTSK	[R].sSVKLQGTSk.[I]	N-Term(iTRAQ4plex); K10(iTRAQ4plex)	1	P04114	Apolipoprotein B-100 OS=Homo sapiens OX=9606 GN=APOB PE=1 SV=2	P04114	1	3	0.3818	0	1	1	441.602	1322.79	1322.79	3.35	0.00148	33.4021	56	91.288	19.5353	5655	45.8	47.3	49	81.9		55	1	35	28	9.35729e-05	0.001371	0.009844
	VTQEFHMK	[R].vTQEFHmk.[V]	N-Term(iTRAQ4plex); M7(Oxidation); K8(iTRAQ4plex)	1	P04114	Apolipoprotein B-100 OS=Homo sapiens OX=9606 GN=APOB PE=1 SV=2	P04114	0	3	1	0	1	1	441.904	1323.7	1323.7	0.31	0.00014	66.482	150.2	9.975	40.6483	15534	143.2	149.8	114.5	193.4		8	1	35	28	5.73947	0.003558	0.05257
	GAYQNNEIK	[K].gAYQNNEIk.[H]	N-Term(iTRAQ4plex); K9(iTRAQ4plex)	1	P04114	Apolipoprotein B-100 OS=Homo sapiens OX=9606 GN=APOB PE=1 SV=2	P04114	0	2	0.8596	0	1	1	662.862	1324.72	1324.71	4.76	0.00315	6.55115	197.1	59.332	43.0926	18563	137.9	172.3	206.6	271.6		57	1	35	28	8.51908e-05	8.771e-05	0.0001519
	KQHLFVK	[K].kQHLFVk.[E]	N-Term(iTRAQ4plex); K1(iTRAQ4plex); K7(iTRAQ4plex)	1	P04114	Apolipoprotein B-100 OS=Homo sapiens OX=9606 GN=APOB PE=1 SV=2	P04114	1	3	1	0	1	1	444.624	1331.86	1331.85	4.58	0.00203	41.4225	92.1	29.833	21.0225	6616	101.9	77.9	74.4	114.1		17	1	30	23	0.227796	0.001065	0.006051
	IPSVQINFK	[R].iPSVQINFk.[D]	N-Term(iTRAQ4plex); K9(iTRAQ4plex)	1	P04114	Apolipoprotein B-100 OS=Homo sapiens OX=9606 GN=APOB PE=1 SV=2	P04114	0	3	0.5	0	1	1	445.276	1333.81	1333.81	4.22	0.00188	22.743	170.8	100	80.7616	35830	106.8	137.4	152.5	286.6		28	1	34	27	0.0438833	0.003922	0.06047
	IPSVQINFK	[R].iPSVQINFk.[D]	N-Term(iTRAQ4plex); K9(iTRAQ4plex)	1	P04114	Apolipoprotein B-100 OS=Homo sapiens OX=9606 GN=APOB PE=1 SV=2	P04114	0	3	0.6061	0	1	1	445.276	1333.81	1333.81	4.84	0.00215	9.82023	130.6	75.087	81.2889	36105	115.5	103.6	106.9	196.4		33	1	34	27	0.0144776	0.003558	0.05221
	IPSVQINFK	[R].iPSVQINFk.[D]	N-Term(iTRAQ4plex); K9(iTRAQ4plex)	1	P04114	Apolipoprotein B-100 OS=Homo sapiens OX=9606 GN=APOB PE=1 SV=2	P04114	0	2	0.9074	0	1	1	667.411	1333.81	1333.81	5.1	0.0034	19.0983	102.2	3.974	80.8775	35890	72.4	84	80.6	171.6		55	1	34	27	9.79285e-05	0.001075	0.006473
	FPEVDVLTK	[K].fPEVDVLTk.[Y]	N-Term(iTRAQ4plex); K9(iTRAQ4plex)	1	P04114	Apolipoprotein B-100 OS=Homo sapiens OX=9606 GN=APOB PE=1 SV=2	P04114	0	3	0.6333	0	1	1	445.931	1335.78	1335.78	2.08	0.00093	7.67441	97.8	100	84.362	38430	81.2	88.7	85.3	136.2		30	1	35	28	0.0405313	0.001983	0.01848
	FPEVDVLTK	[K].fPEVDVLTk.[Y]	N-Term(iTRAQ4plex); K9(iTRAQ4plex)	1	P04114	Apolipoprotein B-100 OS=Homo sapiens OX=9606 GN=APOB PE=1 SV=2	P04114	0	2	0.9351	0	1	1	668.394	1335.78	1335.78	3.17	0.00211	25.667	173.4	79.028	83.4388	39359	163.7	143.4	144.9	241.7		77	1	35	28	6.97121e-07	8.771e-05	0.0004459
	FPEVDVLTK	[K].fPEVDVLTk.[Y]	N-Term(iTRAQ4plex); K9(iTRAQ4plex)	1	P04114	Apolipoprotein B-100 OS=Homo sapiens OX=9606 GN=APOB PE=1 SV=2	P04114	0	2	1	0	1	1	668.394	1335.78	1335.78	3.35	0.00224	33.474	89.7	1.821	83.0152	40488	54.6	74.5	88.3	141.3		64	1	35	28	1.35425e-05	0.0005472	0.002968
	FPEVDVLTK	[K].fPEVDVLTk.[Y]	N-Term(iTRAQ4plex); K9(iTRAQ4plex)	1	P04114	Apolipoprotein B-100 OS=Homo sapiens OX=9606 GN=APOB PE=1 SV=2	P04114	0	2	1	0	1	1	668.394	1335.78	1335.78	3.44	0.0023	40.3372	89.1	2.591	109.184	50959	52.7	69.7	87.8	146.2		64	1	35	28	1.47943e-05	0.0005231	0.002914
	FPEVDVLTK	[K].fPEVDVLTk.[Y]	N-Term(iTRAQ4plex); K9(iTRAQ4plex)	1	P04114	Apolipoprotein B-100 OS=Homo sapiens OX=9606 GN=APOB PE=1 SV=2	P04114	0	3	0.9394	0	1	1	445.932	1335.78	1335.78	3.52	0.00157	0	204.1	100	83.1489	39198	156.4	173.7	190.1	296.1		33	1	35	28	0.0165613	0.001262	0.009073
	FPEVDVLTK	[K].fPEVDVLTk.[Y]	N-Term(iTRAQ4plex); K9(iTRAQ4plex)	1	P04114	Apolipoprotein B-100 OS=Homo sapiens OX=9606 GN=APOB PE=1 SV=2	P04114	0	3	0.9167	0	1	1	445.932	1335.78	1335.78	3.66	0.00163	2.67324	64.6	11.469	109.154	50943	43.3	50.8	61	103.5		36	1	35	28	0.00986494	0.0006371	0.003711
	FPEVDVLTK	[K].fPEVDVLTk.[Y]	N-Term(iTRAQ4plex); K9(iTRAQ4plex)	1	P04114	Apolipoprotein B-100 OS=Homo sapiens OX=9606 GN=APOB PE=1 SV=2	P04114	0	3	0.7895	0	1	1	445.932	1335.78	1335.78	3.93	0.00175	7.03422	38.3	0.887	83.0649	40520	23.5	33.7	36.8	59.2		38	1	35	28	0.00525417	0.002818	0.03425
	FPEVDVLTK	[K].fPEVDVLTk.[Y]	N-Term(iTRAQ4plex); K9(iTRAQ4plex)	1	P04114	Apolipoprotein B-100 OS=Homo sapiens OX=9606 GN=APOB PE=1 SV=2	P04114	0	3	0.8	0	1	1	445.932	1335.78	1335.78	3.93	0.00175	25.606	123.9	75.773	83.0901	37765	99.4	112	110.9	173.2		35	1	35	28	0.0106293	0.002163	0.02044
	FPEVDVLTK	[K].fPEVDVLTk.[Y]	N-Term(iTRAQ4plex); K9(iTRAQ4plex)	1	P04114	Apolipoprotein B-100 OS=Homo sapiens OX=9606 GN=APOB PE=1 SV=2	P04114	0	3	0.6857	0	1	1	445.932	1335.78	1335.78	4.07	0.00181	34.9459	154.4	100	78.0715	35087	116.6	140	134.4	226.5		35	1	35	28	0.0106538	0.001622	0.0128
	FPEVDVLTK	[K].fPEVDVLTk.[Y]	N-Term(iTRAQ4plex); K9(iTRAQ4plex)	1	P04114	Apolipoprotein B-100 OS=Homo sapiens OX=9606 GN=APOB PE=1 SV=2	P04114	0	2	0.8947	0	1	1	668.395	1335.78	1335.78	4.54	0.00303	48.0162	83.5	22.492	83.5327	40775	75.4	66	75.7	117.1		38	1	35	28	0.00555062	0.001128	0.008141
	FPEVDVLTK	[K].fPEVDVLTk.[Y]	N-Term(iTRAQ4plex); K9(iTRAQ4plex)	1	P04114	Apolipoprotein B-100 OS=Homo sapiens OX=9606 GN=APOB PE=1 SV=2	P04114	0	2	0.913	0	1	1	668.396	1335.78	1335.78	6.09	0.00407	24.3761	133.5	37.19	109.738	51270	121.6	106.3	115.7	190.5		46	1	35	28	0.000999102	0.0003048	0.001594
	FPEVDVLTK	[K].fPEVDVLTk.[Y]	N-Term(iTRAQ4plex); K9(iTRAQ4plex)	1	P04114	Apolipoprotein B-100 OS=Homo sapiens OX=9606 GN=APOB PE=1 SV=2	P04114	0	3	0.6875	0	1	1	445.933	1335.78	1335.78	6.54	0.00291	8.88589	91.1	100	78.1948	36503	85.6	80.4	80.5	118		32	1	35	28	0.025189	0.001496	0.01064
	EELCTMFIR	[R].eELcTMFIR.[E]	N-Term(iTRAQ4plex); C4(Carbamidomethyl)	1	P04114	Apolipoprotein B-100 OS=Homo sapiens OX=9606 GN=APOB PE=1 SV=2	P04114	0	2	0.8974	0	1	1	671.837	1342.67	1342.66	3.72	0.0025	9.93871	93.1	8.073	105.463	48877	61.8	77.3	95.9	137.2		39	1	33	26	0.00264937	8.771e-05	0.0004559
	EELCTMFIR	[R].eELcTMFIR.[E]	N-Term(iTRAQ4plex); C4(Carbamidomethyl)	1	P04114	Apolipoprotein B-100 OS=Homo sapiens OX=9606 GN=APOB PE=1 SV=2	P04114	0	3	1	0	1	1	448.227	1342.67	1342.66	4.03	0.0018	1.43858	58.9	10.437	105.552	48927	36.6	52.3	60.5	86.3		36	1	33	26	0.00523731	0.0009306	0.005342
	EELCTMFIR	[R].eELcTMFIR.[E]	N-Term(iTRAQ4plex); C4(Carbamidomethyl)	1	P04114	Apolipoprotein B-100 OS=Homo sapiens OX=9606 GN=APOB PE=1 SV=2	P04114	0	2	1	0	1	1	671.837	1342.67	1342.66	4.09	0.00274	17.5653	146.5	38.018	79.0412	38301	105	130.3	147.7	203		36	1	33	26	0.00584936	8.771e-05	0.0004305
	EELCTMFIR	[R].eELcTMFIR.[E]	N-Term(iTRAQ4plex); C4(Carbamidomethyl)	1	P04114	Apolipoprotein B-100 OS=Homo sapiens OX=9606 GN=APOB PE=1 SV=2	P04114	0	3	1	0	1	1	448.227	1342.67	1342.66	4.37	0.00196	2.82545	79	23.932	79.1806	38384	54.1	66.7	80.3	114.9		36	1	33	26	0.00616569	0.0009851	0.00573
	LDNIYSSDK	[K].lDNIYSSDk.[F]	N-Term(iTRAQ4plex); K9(iTRAQ4plex)	1	P04114	Apolipoprotein B-100 OS=Homo sapiens OX=9606 GN=APOB PE=1 SV=2	P04114	0	3	1	0	1	1	448.243	1342.71	1342.71	3.62	0.00162	51.5322	144.2	29.157	71.4976	32600	118	140.5	137.4	180.9		23	1	35	28	0.175607	0.002163	0.02098
	LDNIYSSDK	[K].lDNIYSSDk.[F]	N-Term(iTRAQ4plex); K9(iTRAQ4plex)	1	P04114	Apolipoprotein B-100 OS=Homo sapiens OX=9606 GN=APOB PE=1 SV=2	P04114	0	2	1	0	1	1	671.864	1342.72	1342.71	7.92	0.00532	62.7227	243.8	79.904	71.3926	32543	196.6	216.8	255.9	306		33	1	35	28	0.0164607	8.771e-05	0.0004504
	QTEATMTFK	[K].qTEATMTFk.[Y]	N-Term(iTRAQ4plex); K9(iTRAQ4plex)	1	P04114	Apolipoprotein B-100 OS=Homo sapiens OX=9606 GN=APOB PE=1 SV=2	P04114	0	2	0.9273	0	1	1	672.859	1344.71	1344.71	3.13	0.0021	5.24226	111.5	6.984	63.2246	27952	76.3	90.9	111.9	167		55	1	35	28	0.000121033	8.771e-05	0.000232
	QTEATMTFK	[K].qTEATMTFk.[Y]	N-Term(iTRAQ4plex); K9(iTRAQ4plex)	1	P04114	Apolipoprotein B-100 OS=Homo sapiens OX=9606 GN=APOB PE=1 SV=2	P04114	0	3	0.7812	0	1	1	448.909	1344.71	1344.71	3.18	0.00143	31.2064	211.7	20.056	63.2023	27939	179.7	191.7	197	278.2		32	1	35	28	0.0233081	0.0009577	0.005381
	LTISEQNIQR	[K].lTISEQNIQR.[A]	N-Term(iTRAQ4plex)	1	P04114	Apolipoprotein B-100 OS=Homo sapiens OX=9606 GN=APOB PE=1 SV=2	P04114	0	2	1	0	1	1	673.384	1345.76	1345.76	3.86	0.0026	42.9374	97.2	6.511	47.4511	20972	101.4	90.5	69.4	127.4		33	1	36	29	0.0182191	0.0003412	0.001627
	LTISEQNIQR	[K].lTISEQNIQR.[A]	N-Term(iTRAQ4plex)	1	P04114	Apolipoprotein B-100 OS=Homo sapiens OX=9606 GN=APOB PE=1 SV=2	P04114	0	3	1	0	1	1	449.259	1345.76	1345.76	4.08	0.00183	57.6873	121.3	11.017	47.4518	20973	134.4	131.2	92.5	127.3		19	1	35	28	0.519011	0.001574	0.01232
	LTISEQNIQR	[K].lTISEQNIQR.[A]	N-Term(iTRAQ4plex)	1	P04114	Apolipoprotein B-100 OS=Homo sapiens OX=9606 GN=APOB PE=1 SV=2	P04114	0	2	0.8947	0	1	1	673.384	1345.76	1345.76	4.14	0.00278	31.5736	107.2	5.473	47.4175	20953	95.1	93	91.6	149.1		38	1	35	28	0.00647406	8.771e-05	0.0003324
	LTISEQNIQR	[K].lTISEQNIQR.[A]	N-Term(iTRAQ4plex)	1	P04114	Apolipoprotein B-100 OS=Homo sapiens OX=9606 GN=APOB PE=1 SV=2	P04114	0	2	0.9318	0	1	1	673.384	1345.76	1345.76	4.5	0.00303	28.0654	114.9	6.323	73.4721	31049	109.7	92.8	84.5	172.5		44	1	35	28	0.00153247	8.771e-05	0.0001981
	LTISEQNIQR	[K].lTISEQNIQR.[A]	N-Term(iTRAQ4plex)	1	P04114	Apolipoprotein B-100 OS=Homo sapiens OX=9606 GN=APOB PE=1 SV=2	P04114	0	3	1	0	1	1	449.259	1345.76	1345.76	4.56	0.00204	38.7448	83.3	8.84	73.4962	31066	91.1	83.7	65	93.3		21	1	35	28	0.322287	0.002397	0.02624
	LTISEQNIQR	[K].lTISEQNIQR.[A]	N-Term(iTRAQ4plex)	1	P04114	Apolipoprotein B-100 OS=Homo sapiens OX=9606 GN=APOB PE=1 SV=2	P04114	0	2	0.9423	0	1	1	673.385	1345.76	1345.76	4.59	0.00309	6.90397	151.6	100	47.2094	20008	120.1	130.9	132.7	222.8		52	1	35	28	0.000229215	8.771e-05	3.494e-05
	LTISEQNIQR	[K].lTISEQNIQR.[A]	N-Term(iTRAQ4plex)	1	P04114	Apolipoprotein B-100 OS=Homo sapiens OX=9606 GN=APOB PE=1 SV=2	P04114	0	2	0.9688	0	1	1	673.385	1345.76	1345.76	4.77	0.00321	35.3496	77	4.076	73.4839	31057	78.7	67.2	60.6	101.7		32	1	35	28	0.0274943	8.771e-05	0.0005145
	LTISEQNIQR	[K].lTISEQNIQR.[A]	N-Term(iTRAQ4plex)	1	P04114	Apolipoprotein B-100 OS=Homo sapiens OX=9606 GN=APOB PE=1 SV=2	P04114	0	2	0.9762	0	1	1	673.385	1345.76	1345.76	5.86	0.00394	0	119.3	100	46.8135	20624	107.1	107.3	108.1	154.9		42	1	35	28	0.00246323	8.771e-05	5.516e-05
	LTISEQNIQR	[K].lTISEQNIQR.[A]	N-Term(iTRAQ4plex)	1	P04114	Apolipoprotein B-100 OS=Homo sapiens OX=9606 GN=APOB PE=1 SV=2	P04114	0	2	0.9333	0	1	1	673.385	1345.76	1345.76	6.04	0.00407	19.2963	167.8	93.699	72.8932	30727	159.2	140.5	148.9	222.6		45	1	35	28	0.00102684	8.771e-05	5.173e-05
	FFGEGTKK	[R].fFGEGTkk.[M]	N-Term(iTRAQ4plex); K7(iTRAQ4plex); K8(iTRAQ4plex)	1	P04114	Apolipoprotein B-100 OS=Homo sapiens OX=9606 GN=APOB PE=1 SV=2	P04114	1	3	1	0	1	1	449.268	1345.79	1345.78	3.26	0.00146	40.824	135.2	4.826	49.0235	18229	97	136.4	153.5	153.9		6	1	35	28	8.79086	0.002695	0.0318
	FFGEGTKK	[R].fFGEGTkk.[M]	N-Term(iTRAQ4plex); K7(iTRAQ4plex); K8(iTRAQ4plex)	1	P04114	Apolipoprotein B-100 OS=Homo sapiens OX=9606 GN=APOB PE=1 SV=2	P04114	1	2	1	0	1	1	673.398	1345.79	1345.78	3.54	0.00238	0	54.2	100	28.1729	10546	42.6	53.1	58.5	62.5		30	1	35	28	0.0359715	0.005064	0.08564
	FFGEGTKK	[R].fFGEGTkk.[M]	N-Term(iTRAQ4plex); K7(iTRAQ4plex); K8(iTRAQ4plex)	1	P04114	Apolipoprotein B-100 OS=Homo sapiens OX=9606 GN=APOB PE=1 SV=2	P04114	1	3	1	0	1	1	449.268	1345.79	1345.78	5.02	0.00225	59.6406	43.2	100	31.8401	11596	52.8	35.9	39.5	44.7		4	1	36	29	17.4161	0.007808	0.1578
	FFGEGTKK	[R].fFGEGTkk.[M]	N-Term(iTRAQ4plex); K7(iTRAQ4plex); K8(iTRAQ4plex)	1	P04114	Apolipoprotein B-100 OS=Homo sapiens OX=9606 GN=APOB PE=1 SV=2	P04114	1	3	1	0	1	1	449.269	1345.79	1345.78	5.23	0.00235	21.271	188.7	22.128	28.1436	10530	144.2	199.1	196.2	215.2		12	1	36	29	2.61187	0.001825	0.01515
	FFGEGTKK	[R].fFGEGTkk.[M]	N-Term(iTRAQ4plex); K7(iTRAQ4plex); K8(iTRAQ4plex)	1	P04114	Apolipoprotein B-100 OS=Homo sapiens OX=9606 GN=APOB PE=1 SV=2	P04114	1	2	0.8462	0	1	1	673.4	1345.79	1345.78	6.8	0.00458	0	49.3	100	49.0568	18247	44.5	47.4	50.2	55		39	1	36	29	0.00487769	0.003084	0.04013
	NSEEFAAAMSR	[K].nSEEFAAAMSR.[Y]	N-Term(iTRAQ4plex)	1	P04114	Apolipoprotein B-100 OS=Homo sapiens OX=9606 GN=APOB PE=1 SV=2	P04114	0	2	1	0	1	1	678.818	1356.63	1356.63	-2.85	-0.00193	37.9872	108.7	100	69.1629	28670	105.5	97.1	97.3	134.8		21	1	29	22	0.0713646	0.000165	0.0007524
	NSEEFAAAMSR	[K].nSEEFAAAMSR.[Y]	N-Term(iTRAQ4plex)	1	P04114	Apolipoprotein B-100 OS=Homo sapiens OX=9606 GN=APOB PE=1 SV=2	P04114	0	2	1	0	1	1	678.821	1356.63	1356.63	0.75	0.00051	0	94.1	100	43.6852	18912	94.1	77.1	84.1	121.3		14	1	30	23	0.460712	8.771e-05	0.0002361
	NSEEFAAAMSR	[K].nSEEFAAAMSR.[Y]	N-Term(iTRAQ4plex)	1	P04114	Apolipoprotein B-100 OS=Homo sapiens OX=9606 GN=APOB PE=1 SV=2	P04114	0	2	0.9722	0	1	1	678.821	1356.64	1356.63	1.65	0.00112	0	43.9	100	43.5339	18114	44.5	32.8	35.2	62.9		36	1	30	23	0.00264873	8.771e-05	0.0002259
	NSEEFAAAMSR	[K].nSEEFAAAMSR.[Y]	N-Term(iTRAQ4plex)	1	P04114	Apolipoprotein B-100 OS=Homo sapiens OX=9606 GN=APOB PE=1 SV=2	P04114	0	2	1	0	1	1	678.823	1356.64	1356.63	3.9	0.00265	51.4843	42.5	54.197	120.861	53802	28.9	39.2	37.7	64		36	1	31	24	0.00330313	8.771e-05	0.000526
	NSEEFAAAMSR	[K].nSEEFAAAMSR.[Y]	N-Term(iTRAQ4plex)	1	P04114	Apolipoprotein B-100 OS=Homo sapiens OX=9606 GN=APOB PE=1 SV=2	P04114	0	2	0.9333	0	1	1	678.823	1356.64	1356.63	4.62	0.00314	6.39982	54.5	14.207	69.5497	31508	45.4	45.9	51.6	75.1		60	1	31	24	1.19561e-05	8.771e-05	5.857e-06
	NSEEFAAAMSR	[K].nSEEFAAAMSR.[Y]	N-Term(iTRAQ4plex)	1	P04114	Apolipoprotein B-100 OS=Homo sapiens OX=9606 GN=APOB PE=1 SV=2	P04114	0	3	1	0	1	1	452.885	1356.64	1356.63	4.66	0.00211	35.7936	17.8	100	43.7062	16270	16	14.4	19.4	21.5		34	1	31	24	0.00475981	8.771e-05	0.0006207
	NSEEFAAAMSR	[K].nSEEFAAAMSR.[Y]	N-Term(iTRAQ4plex)	1	P04114	Apolipoprotein B-100 OS=Homo sapiens OX=9606 GN=APOB PE=1 SV=2	P04114	0	2	0.9412	0	1	1	678.824	1356.64	1356.63	4.98	0.00338	37.3918	25.4	100	43.6856	16261	21.6	23.3	20.2	36.4		34	1	31	24	0.00455208	0.000165	0.0007142
	EELCTMFIR	[R].eELcTmFIR.[E]	N-Term(iTRAQ4plex); C4(Carbamidomethyl); M6(Oxidation)	1	P04114	Apolipoprotein B-100 OS=Homo sapiens OX=9606 GN=APOB PE=1 SV=2	P04114	0	3	1	0	1	1	453.558	1358.66	1358.66	1.48	0.00067	50.3702	79.7	100	88.38	41878	77.1	69	77.5	95.1		27	1	32	25	0.0376841	0.001622	0.01301
	EELCTMFIR	[R].eELcTmFIR.[E]	N-Term(iTRAQ4plex); C4(Carbamidomethyl); M6(Oxidation)	1	P04114	Apolipoprotein B-100 OS=Homo sapiens OX=9606 GN=APOB PE=1 SV=2	P04114	0	3	1	0	1	1	453.558	1358.66	1358.66	2.69	0.00122	35.2303	153.9	100	88.1223	39173	119.3	129.7	157.8	208.8		31	1	32	25	0.0165311	0.001825	0.01485
	EELCTMFIR	[R].eELcTmFIR.[E]	N-Term(iTRAQ4plex); C4(Carbamidomethyl); M6(Oxidation)	1	P04114	Apolipoprotein B-100 OS=Homo sapiens OX=9606 GN=APOB PE=1 SV=2	P04114	0	2	1	0	1	1	679.834	1358.66	1358.66	2.84	0.00193	28.047	161.2	89.57	61.518	28680	123.4	139.7	161	220.9		22	1	32	25	0.107373	0.001622	0.0128
	EELCTMFIR	[R].eELcTmFIR.[E]	N-Term(iTRAQ4plex); C4(Carbamidomethyl); M6(Oxidation)	1	P04114	Apolipoprotein B-100 OS=Homo sapiens OX=9606 GN=APOB PE=1 SV=2	P04114	0	3	0.913	0	1	1	453.558	1358.66	1358.66	3.03	0.00137	53.8024	64.5	26.595	88.6368	39457	66.5	57	61.5	72.8		23	1	32	25	0.103761	0.008249	0.1743
	EELCTMFIR	[R].eELcTmFIR.[E]	N-Term(iTRAQ4plex); C4(Carbamidomethyl); M6(Oxidation)	1	P04114	Apolipoprotein B-100 OS=Homo sapiens OX=9606 GN=APOB PE=1 SV=2	P04114	0	2	1	0	1	1	679.834	1358.66	1358.66	3.2	0.00217	51.6781	248.2	71.372	88.24	41804	216.1	238.9	251.1	286.6		4	1	32	25	8.31384	0.00523	0.09146
	EELCTMFIR	[R].eELcTmFIR.[E]	N-Term(iTRAQ4plex); C4(Carbamidomethyl); M6(Oxidation)	1	P04114	Apolipoprotein B-100 OS=Homo sapiens OX=9606 GN=APOB PE=1 SV=2	P04114	0	3	1	0	1	1	453.559	1358.66	1358.66	3.44	0.00156	17.8466	98.8	63.996	61.8758	28884	85.9	87.2	96.8	125.2		24	1	32	25	0.0844893	0.001983	0.01809
	EELCTMFIR	[R].eELcTmFIR.[E]	N-Term(iTRAQ4plex); C4(Carbamidomethyl); M6(Oxidation)	1	P04114	Apolipoprotein B-100 OS=Homo sapiens OX=9606 GN=APOB PE=1 SV=2	P04114	0	2	1	0	1	1	679.834	1358.66	1358.66	3.74	0.00254	3.23274	28.2	0.924	88.5755	39424	17.9	19.7	29.2	46.1		34	1	32	25	0.007885	0.006169	0.1124
	EELCTMFIR	[R].eELcTmFIR.[E]	N-Term(iTRAQ4plex); C4(Carbamidomethyl); M6(Oxidation)	1	P04114	Apolipoprotein B-100 OS=Homo sapiens OX=9606 GN=APOB PE=1 SV=2	P04114	0	2	1	0	1	1	679.834	1358.66	1358.66	3.83	0.0026	24.1572	80.1	21.464	88.0697	39137	61	65.5	77.9	116.2		20	1	32	25	0.208354	0.003107	0.04048
	EELCTMFIR	[R].eELcTmFIR.[E]	N-Term(iTRAQ4plex); C4(Carbamidomethyl); M6(Oxidation)	1	P04114	Apolipoprotein B-100 OS=Homo sapiens OX=9606 GN=APOB PE=1 SV=2	P04114	0	2	1	0	1	1	679.835	1358.66	1358.66	4.1	0.00278	4.25916	63.6	3.494	62.0429	28975	39.1	52.9	60.3	102.1		32	1	32	25	0.0110091	0.000754	0.004311
	EELCTMFIR	[R].eELcTmFIR.[E]	N-Term(iTRAQ4plex); C4(Carbamidomethyl); M6(Oxidation)	1	P04114	Apolipoprotein B-100 OS=Homo sapiens OX=9606 GN=APOB PE=1 SV=2	P04114	0	2	1	0	1	1	679.835	1358.66	1358.66	4.19	0.00284	9.27041	55.1	11.419	88.7705	42099	52.5	45.2	45.2	77.5		24	1	32	25	0.0804922	0.005377	0.09419
	IEIPLPFGGK	[K].iEIPLPFGGk.[S]	N-Term(iTRAQ4plex); K10(iTRAQ4plex)	1	P04114	Apolipoprotein B-100 OS=Homo sapiens OX=9606 GN=APOB PE=1 SV=2	P04114	0	3	1	0	1	1	453.615	1358.83	1358.83	1.82	0.00082	58.2508		100	106.239	49560						25	1	33	26	0.0706133	0.0005472	0.003332
	IEIPLPFGGK	[K].iEIPLPFGGk.[S]	N-Term(iTRAQ4plex); K10(iTRAQ4plex)	1	P04114	Apolipoprotein B-100 OS=Homo sapiens OX=9606 GN=APOB PE=1 SV=2	P04114	0	2	0.7719	0	1	1	679.92	1358.83	1358.83	3.74	0.00254	9.4227	151.6	4.656	106.395	49639	122.4	128.2	120	235.8		57	1	33	26	4.80767e-05	8.771e-05	0.0004261
	IEIPLPFGGK	[K].iEIPLPFGGk.[S]	N-Term(iTRAQ4plex); K10(iTRAQ4plex)	1	P04114	Apolipoprotein B-100 OS=Homo sapiens OX=9606 GN=APOB PE=1 SV=2	P04114	0	2	1	0	1	1	679.921	1358.83	1358.83	4.1	0.00279	12.7149	118.3	7.491	106.581	49737	110	82	99.6	181.7		25	1	33	26	0.0734404	0.001075	0.007571
	IEIPLPFGGK	[K].iEIPLPFGGk.[S]	N-Term(iTRAQ4plex); K10(iTRAQ4plex)	1	P04114	Apolipoprotein B-100 OS=Homo sapiens OX=9606 GN=APOB PE=1 SV=2	P04114	0	3	0.8462	0	1	1	453.616	1358.83	1358.83	4.58	0.00208	9.70991	87.4	6.844	106.755	49837	89.9	74.5	60.8	124.6		39	1	33	26	0.00286934	0.0005472	0.002957
	IEIPLPFGGK	[K].iEIPLPFGGk.[S]	N-Term(iTRAQ4plex); K10(iTRAQ4plex)	1	P04114	Apolipoprotein B-100 OS=Homo sapiens OX=9606 GN=APOB PE=1 SV=2	P04114	0	3	0.9318	0	1	1	453.616	1358.83	1358.83	4.58	0.00208	15.7949	175.5	100	106.461	47110	144.1	136.1	189	232.6		44	1	33	26	0.0009995	8.771e-05	0.0003515
	IEIPLPFGGK	[K].iEIPLPFGGk.[S]	N-Term(iTRAQ4plex); K10(iTRAQ4plex)	1	P04114	Apolipoprotein B-100 OS=Homo sapiens OX=9606 GN=APOB PE=1 SV=2	P04114	0	2	0.8784	0	1	1	679.922	1358.84	1358.83	6.35	0.00431	19.8712	145.8	100	106.51	47136	134.3	139.1	125.1	184.5		74	1	33	26	8.55803e-07	8.771e-05	0.0001143
	SEYQADYESLR	[R].SEYQADYESLR.[F]		1	P04114	Apolipoprotein B-100 OS=Homo sapiens OX=9606 GN=APOB PE=1 SV=2	P04114	0	2	1	0	1	1	680.808	1360.61	1360.6	4.89	0.00333	0	5.8	100	44.2622	16514	6	6.6	5.4	5.3	No Quan Labels	46	1	27	20	0.000168219	0.0005231	0.00289
	QTEATMTFK	[K].qTEATmTFk.[Y]	N-Term(iTRAQ4plex); M6(Oxidation); K9(iTRAQ4plex)	1	P04114	Apolipoprotein B-100 OS=Homo sapiens OX=9606 GN=APOB PE=1 SV=2	P04114	0	2	1	0	1	1	680.855	1360.7	1360.7	0.01	1e-05	35.4925	220.2	77.403	47.4081	21248	235.3	201	206	238.3		22	1	35	28	0.189382	0.00186	0.01588
	QTEATMTFK	[K].qTEATmTFk.[Y]	N-Term(iTRAQ4plex); M6(Oxidation); K9(iTRAQ4plex)	1	P04114	Apolipoprotein B-100 OS=Homo sapiens OX=9606 GN=APOB PE=1 SV=2	P04114	0	2	1	0	1	1	680.857	1360.71	1360.7	3.33	0.00226	0	92.2	100	47.2249	19050	68	80.9	92.6	127.4		30	1	35	28	0.0409448	0.000165	0.0008007
	QTEATMTFK	[K].qTEATmTFk.[Y]	N-Term(iTRAQ4plex); M6(Oxidation); K9(iTRAQ4plex)	1	P04114	Apolipoprotein B-100 OS=Homo sapiens OX=9606 GN=APOB PE=1 SV=2	P04114	0	3	0.8857	0	1	1	454.24	1360.71	1360.7	3.34	0.00151	15.7492	77.7	2.035	47.6392	19266	72.9	71.3	65	101.6		35	1	35	28	0.0111035	0.00399	0.06336
	QTEATMTFK	[K].qTEATmTFk.[Y]	N-Term(iTRAQ4plex); M6(Oxidation); K9(iTRAQ4plex)	1	P04114	Apolipoprotein B-100 OS=Homo sapiens OX=9606 GN=APOB PE=1 SV=2	P04114	0	2	0.9737	0	1	1	680.857	1360.71	1360.7	4.13	0.00281	4.86647	144.1	100	48.241	19581	118	123.2	125.2	209.9		38	1	35	28	0.00589307	0.0006129	0.003406
	QTEATMTFK	[K].qTEATmTFk.[Y]	N-Term(iTRAQ4plex); M6(Oxidation); K9(iTRAQ4plex)	1	P04114	Apolipoprotein B-100 OS=Homo sapiens OX=9606 GN=APOB PE=1 SV=2	P04114	0	2	1	0	1	1	680.858	1360.71	1360.7	4.22	0.00287	6.09595	66.6	1.551	47.7293	19315	53.4	54.4	56.4	102.2		43	1	35	28	0.00177732	0.000754	0.004392
	QTEATMTFK	[K].qTEATmTFk.[Y]	N-Term(iTRAQ4plex); M6(Oxidation); K9(iTRAQ4plex)	1	P04114	Apolipoprotein B-100 OS=Homo sapiens OX=9606 GN=APOB PE=1 SV=2	P04114	0	2	0.6	0	1	1	680.858	1360.71	1360.7	4.76	0.00324	29.7224	132.4	100	48.7535	19862	111.4	111.7	126.2	180.2		25	1	35	28	0.118631	0.001622	0.01274
	QTEATMTFK	[K].qTEATmTFk.[Y]	N-Term(iTRAQ4plex); M6(Oxidation); K9(iTRAQ4plex)	1	P04114	Apolipoprotein B-100 OS=Homo sapiens OX=9606 GN=APOB PE=1 SV=2	P04114	0	2	1	0	1	1	680.858	1360.71	1360.7	4.94	0.00336	21.8825	92.6	100	51.1019	21182	94.3	81.2	83.9	111.2		28	1	35	28	0.0625459	0.001574	0.01215
	QTEATMTFK	[K].qTEATmTFk.[Y]	N-Term(iTRAQ4plex); M6(Oxidation); K9(iTRAQ4plex)	1	P04114	Apolipoprotein B-100 OS=Homo sapiens OX=9606 GN=APOB PE=1 SV=2	P04114	0	3	1	0	1	1	454.241	1360.71	1360.7	4.95	0.00225	74.2887	213.4	100	63.344	28018	206.3	209	202.9	235.3		15	1	35	28	1.29777	0.005977	0.1076
	QTEATMTFK	[K].qTEATmTFk.[Y]	N-Term(iTRAQ4plex); M6(Oxidation); K9(iTRAQ4plex)	1	P04114	Apolipoprotein B-100 OS=Homo sapiens OX=9606 GN=APOB PE=1 SV=2	P04114	0	2	1	0	1	1	680.858	1360.71	1360.7	5.12	0.00348	0	121.3	89.014	63.2815	27983	104.4	112.8	115.6	152.2		20	1	35	28	0.360279	0.00186	0.01723
	NIILPVYDK	[K].nIILPVYDk.[S]	N-Term(iTRAQ4plex); K9(iTRAQ4plex)	1	P04114	Apolipoprotein B-100 OS=Homo sapiens OX=9606 GN=APOB PE=1 SV=2	P04114	0	2	0.8525	0	1	1	681.916	1362.83	1362.82	1.19	0.00081	19.556	272	53.168	101.444	46646	187.3	251.4	261.7	387.5		61	1	34	27	2.19441e-05	0.0002384	0.001182
	NIILPVYDK	[K].nIILPVYDk.[S]	N-Term(iTRAQ4plex); K9(iTRAQ4plex)	1	P04114	Apolipoprotein B-100 OS=Homo sapiens OX=9606 GN=APOB PE=1 SV=2	P04114	0	2	0.8525	0	1	1	681.917	1362.83	1362.82	1.64	0.00112	12.7494	227.4	62.439	74.9972	36096	162.8	206.5	216.8	323.5		61	1	34	27	2.21711e-05	0.0002384	0.001117
	NIILPVYDK	[K].nIILPVYDk.[S]	N-Term(iTRAQ4plex); K9(iTRAQ4plex)	1	P04114	Apolipoprotein B-100 OS=Homo sapiens OX=9606 GN=APOB PE=1 SV=2	P04114	0	3	1	0	1	1	454.947	1362.83	1362.82	2.68	0.00122	0	145	100	110.494	51703	156.3	145.1	134.9	143.9		10	1	34	27	2.62192	0.007024	0.1378
	NIILPVYDK	[K].nIILPVYDk.[S]	N-Term(iTRAQ4plex); K9(iTRAQ4plex)	1	P04114	Apolipoprotein B-100 OS=Homo sapiens OX=9606 GN=APOB PE=1 SV=2	P04114	0	3	1	0	1	1	454.948	1362.83	1362.82	3.55	0.00161	32.0275	126.1	100	76.3503	36835	115.2	124.7	112.3	152.1		42	1	34	27	0.00182163	0.0008075	0.005013
	NIILPVYDK	[K].nIILPVYDk.[S]	N-Term(iTRAQ4plex); K9(iTRAQ4plex)	1	P04114	Apolipoprotein B-100 OS=Homo sapiens OX=9606 GN=APOB PE=1 SV=2	P04114	0	3	1	0	1	1	454.948	1362.83	1362.82	3.82	0.00174	54.1731	114.7	100	102.758	47373	110.2	109.5	105.7	133.5		31	1	34	27	0.0222055	0.0007824	0.004774
	NIILPVYDK	[K].nIILPVYDk.[S]	N-Term(iTRAQ4plex); K9(iTRAQ4plex)	1	P04114	Apolipoprotein B-100 OS=Homo sapiens OX=9606 GN=APOB PE=1 SV=2	P04114	0	3	0.9778	0	1	1	454.948	1362.83	1362.82	4.09	0.00186	0	170	43.29	101.443	46645	102.7	155.5	172.2	249.6		45	1	34	27	0.000800976	0.000165	0.0007909
	NIILPVYDK	[K].nIILPVYDk.[S]	N-Term(iTRAQ4plex); K9(iTRAQ4plex)	1	P04114	Apolipoprotein B-100 OS=Homo sapiens OX=9606 GN=APOB PE=1 SV=2	P04114	0	3	0.9778	0	1	1	454.948	1362.83	1362.82	4.23	0.00192	16.046	81.1	16.422	75.5272	36385	79.4	68	68.6	108.6		45	1	34	27	0.000979152	0.0002677	0.0013
	NIILPVYDK	[K].nIILPVYDk.[S]	N-Term(iTRAQ4plex); K9(iTRAQ4plex)	1	P04114	Apolipoprotein B-100 OS=Homo sapiens OX=9606 GN=APOB PE=1 SV=2	P04114	0	3	1	0	1	1	454.948	1362.83	1362.82	4.29	0.00195	42.7451	89.4	100	75.3326	33659	83.6	78.4	83.1	112.5		33	1	34	27	0.0171732	0.000754	0.004097
	NIILPVYDK	[K].nIILPVYDk.[S]	N-Term(iTRAQ4plex); K9(iTRAQ4plex)	1	P04114	Apolipoprotein B-100 OS=Homo sapiens OX=9606 GN=APOB PE=1 SV=2	P04114	0	2	0.8333	0	1	1	681.919	1362.83	1362.82	4.77	0.00325	23.2751	83.3	11.782	75.5265	36384	87.3	68.8	69.7	107.2		66	1	34	27	7.93162e-06	8.771e-05	0.0006161
	NIILPVYDK	[K].nIILPVYDk.[S]	N-Term(iTRAQ4plex); K9(iTRAQ4plex)	1	P04114	Apolipoprotein B-100 OS=Homo sapiens OX=9606 GN=APOB PE=1 SV=2	P04114	0	3	0.9778	0	1	1	454.948	1362.83	1362.82	4.9	0.00222	8.59608	238.1	100	74.9994	36097	149.3	219.8	226.8	356.4		45	1	34	27	0.000972211	0.000165	0.0007111
	NIILPVYDK	[K].nIILPVYDk.[S]	N-Term(iTRAQ4plex); K9(iTRAQ4plex)	1	P04114	Apolipoprotein B-100 OS=Homo sapiens OX=9606 GN=APOB PE=1 SV=2	P04114	0	3	1	0	1	1	454.948	1362.83	1362.82	4.96	0.00226	42.512	62.7	100	76.4989	34260	56.3	60.6	54.7	79.3		51	1	34	27	0.0002253	0.0002677	0.001317
	NIILPVYDK	[K].nIILPVYDk.[S]	N-Term(iTRAQ4plex); K9(iTRAQ4plex)	1	P04114	Apolipoprotein B-100 OS=Homo sapiens OX=9606 GN=APOB PE=1 SV=2	P04114	0	3	1	0	1	1	454.948	1362.83	1362.82	5.03	0.00229	9.88157	72.8	16.95	101.976	46941	70.3	62.3	63.5	95.2		43	1	34	27	0.00168951	0.0002677	0.001509
	NIILPVYDK	[K].nIILPVYDk.[S]	N-Term(iTRAQ4plex); K9(iTRAQ4plex)	1	P04114	Apolipoprotein B-100 OS=Homo sapiens OX=9606 GN=APOB PE=1 SV=2	P04114	0	3	0.973	0	1	1	454.948	1362.83	1362.82	5.03	0.00229	30.536	65.8	4.232	75.289	34974	68.3	53.9	51.5	89.6		37	1	34	27	0.00642333	0.001262	0.00917
	NIILPVYDK	[K].nIILPVYDk.[S]	N-Term(iTRAQ4plex); K9(iTRAQ4plex)	1	P04114	Apolipoprotein B-100 OS=Homo sapiens OX=9606 GN=APOB PE=1 SV=2	P04114	0	2	0.7959	0	1	1	681.919	1362.83	1362.82	5.22	0.00356	26.2579	99.9	19.98	101.975	46940	102	88	83.6	125.8		49	1	34	27	0.000404705	0.0003738	0.001751
	NIILPVYDK	[K].nIILPVYDk.[S]	N-Term(iTRAQ4plex); K9(iTRAQ4plex)	1	P04114	Apolipoprotein B-100 OS=Homo sapiens OX=9606 GN=APOB PE=1 SV=2	P04114	0	2	0.85	0	1	1	681.919	1362.83	1362.82	5.22	0.00356	38.9873	175.3	100	75.1432	34898	147.2	149.1	148.7	256.3		60	1	34	27	2.74877e-05	0.000165	0.0007841
	NIILPVYDK	[K].nIILPVYDk.[S]	N-Term(iTRAQ4plex); K9(iTRAQ4plex)	1	P04114	Apolipoprotein B-100 OS=Homo sapiens OX=9606 GN=APOB PE=1 SV=2	P04114	0	3	0.9714	0	1	1	454.948	1362.83	1362.82	5.37	0.00244	0	98.8	100	76.5038	35616	86.6	91.4	95.1	122		35	1	34	27	0.0100494	8.771e-05	0.0005707
	LVGFIDDAVK	[K].lVGFIDDAVk.[K]	N-Term(iTRAQ4plex); K10(iTRAQ4plex)	1	P04114	Apolipoprotein B-100 OS=Homo sapiens OX=9606 GN=APOB PE=1 SV=2	P04114	0	2	0.8961	0	1	1	682.907	1364.81	1364.8	2.43	0.00166	33.5309	206.2	35.793	88.9616	43767	118.9	149.4	179.1	377.4		77	1	35	28	6.0294e-07	8.771e-05	1.417e-05
	LVGFIDDAVK	[K].lVGFIDDAVk.[K]	N-Term(iTRAQ4plex); K10(iTRAQ4plex)	1	P04114	Apolipoprotein B-100 OS=Homo sapiens OX=9606 GN=APOB PE=1 SV=2	P04114	0	3	1	0	1	1	455.607	1364.81	1364.8	2.89	0.00131	45.6223	223.5	80.721	114.983	54203	150.7	188	175.3	380		50	1	35	28	0.000302546	0.0002025	0.001024
	LVGFIDDAVK	[K].lVGFIDDAVk.[K]	N-Term(iTRAQ4plex); K10(iTRAQ4plex)	1	P04114	Apolipoprotein B-100 OS=Homo sapiens OX=9606 GN=APOB PE=1 SV=2	P04114	0	3	1	0	1	1	455.607	1364.81	1364.8	3.09	0.00141	0	110.6	100	88.9084	43734	85.1	116.3	87.8	153.3		34	1	35	28	0.0124304	0.0005231	0.002797
	LVGFIDDAVK	[K].lVGFIDDAVk.[K]	N-Term(iTRAQ4plex); K10(iTRAQ4plex)	1	P04114	Apolipoprotein B-100 OS=Homo sapiens OX=9606 GN=APOB PE=1 SV=2	P04114	0	2	0.8846	0	1	1	682.908	1364.81	1364.8	4.66	0.00318	11.2635	81.3	10.382	114.938	54178	42.4	62.1	67	153.5		78	1	35	28	5.91506e-07	8.771e-05	3.398e-06
	ESDEETQIK	[R].eSDEETQIk.[V]	N-Term(iTRAQ4plex); K9(iTRAQ4plex)	1	P04114	Apolipoprotein B-100 OS=Homo sapiens OX=9606 GN=APOB PE=1 SV=2	P04114	0	2	1	0	1	1	683.851	1366.7	1366.69	1.08	0.00074	27.5387	81.6	100	43.4521	18775	67.8	73.4	81.8	103.5		26	1	34	27	0.0750519	8.771e-05	0.0001782
	ESDEETQIK	[R].eSDEETQIk.[V]	N-Term(iTRAQ4plex); K9(iTRAQ4plex)	1	P04114	Apolipoprotein B-100 OS=Homo sapiens OX=9606 GN=APOB PE=1 SV=2	P04114	0	2	1	0	1	1	683.851	1366.7	1366.69	1.17	0.0008	19.8491	55.4	100	67.2035	28753	57.5	50.6	51.9	61.6		22	1	34	27	0.200734	0.001496	0.0108
	ESDEETQIK	[R].eSDEETQIk.[V]	N-Term(iTRAQ4plex); K9(iTRAQ4plex)	1	P04114	Apolipoprotein B-100 OS=Homo sapiens OX=9606 GN=APOB PE=1 SV=2	P04114	0	3	1	0	1	1	456.237	1366.7	1366.69	2.19	0.001	44.9542	91.2	77.434	43.3999	15387	86	92	84.3	102.5		28	1	34	27	0.0504342	0.001426	0.01014
	ESDEETQIK	[R].eSDEETQIk.[V]	N-Term(iTRAQ4plex); K9(iTRAQ4plex)	1	P04114	Apolipoprotein B-100 OS=Homo sapiens OX=9606 GN=APOB PE=1 SV=2	P04114	0	3	1	0	1	1	456.237	1366.7	1366.69	2.66	0.00121	23.3611	108.4	100	23.9865	8289	109.2	107.4	100.5	116.5		25	1	34	27	0.0903078	0.001496	0.01104
	ESDEETQIK	[R].eSDEETQIk.[V]	N-Term(iTRAQ4plex); K9(iTRAQ4plex)	1	P04114	Apolipoprotein B-100 OS=Homo sapiens OX=9606 GN=APOB PE=1 SV=2	P04114	0	2	1	0	1	1	683.853	1366.7	1366.69	2.87	0.00196	0	26.7	100	23.9805	8286	23.2	25.5	23.6	34.3		40	1	34	27	0.00291515	0.0008991	0.005297
	ESDEETQIK	[R].eSDEETQIk.[V]	N-Term(iTRAQ4plex); K9(iTRAQ4plex)	1	P04114	Apolipoprotein B-100 OS=Homo sapiens OX=9606 GN=APOB PE=1 SV=2	P04114	0	3	1	0	1	1	456.238	1366.7	1366.69	3.06	0.00139	13.2967	59.6	7.826	43.5376	18826	41.5	54.1	58	85		39	1	35	28	0.00387343	0.0009577	0.005436
	ESDEETQIK	[R].eSDEETQIk.[V]	N-Term(iTRAQ4plex); K9(iTRAQ4plex)	1	P04114	Apolipoprotein B-100 OS=Homo sapiens OX=9606 GN=APOB PE=1 SV=2	P04114	0	2	1	0	1	1	683.853	1366.7	1366.69	3.32	0.00227	6.55298	15.3	100	23.8458	7644	11.2	12.1	15.8	21.9		45	1	35	28	0.00113903	0.0005231	0.002834
	ESDEETQIK	[R].eSDEETQIk.[V]	N-Term(iTRAQ4plex); K9(iTRAQ4plex)	1	P04114	Apolipoprotein B-100 OS=Homo sapiens OX=9606 GN=APOB PE=1 SV=2	P04114	0	3	0.975	0	1	1	456.238	1366.7	1366.69	3.33	0.00152	9.41302	31.2	0.906	66.7256	28541	29.2	25.1	26	44.5		40	1	35	28	0.00299596	0.002163	0.0204
	ESDEETQIK	[R].eSDEETQIk.[V]	N-Term(iTRAQ4plex); K9(iTRAQ4plex)	1	P04114	Apolipoprotein B-100 OS=Homo sapiens OX=9606 GN=APOB PE=1 SV=2	P04114	0	2	0.9123	0	1	1	683.853	1366.7	1366.69	3.41	0.00233	6.11013	63	1.015	66.6943	28525	54.3	48	58.4	91.2		57	1	35	28	7.33287e-05	8.771e-05	0.0001361
	ESDEETQIK	[R].eSDEETQIk.[V]	N-Term(iTRAQ4plex); K9(iTRAQ4plex)	1	P04114	Apolipoprotein B-100 OS=Homo sapiens OX=9606 GN=APOB PE=1 SV=2	P04114	0	2	0.9722	0	1	1	683.853	1366.7	1366.69	3.59	0.00245	0	7.5	100	23.7518	7974	5	5.6	7.5	12		36	1	35	28	0.00780834	0.002386	0.02349
	ESDEETQIK	[R].eSDEETQIk.[V]	N-Term(iTRAQ4plex); K9(iTRAQ4plex)	1	P04114	Apolipoprotein B-100 OS=Homo sapiens OX=9606 GN=APOB PE=1 SV=2	P04114	0	3	1	0	1	1	456.238	1366.7	1366.69	3.66	0.00167	46.7494	91.8	6.03	43.6228	17092	89.5	93.8	91.1	92.8		13	1	35	28	1.71273	0.006384	0.1189
	ESDEETQIK	[R].eSDEETQIk.[V]	N-Term(iTRAQ4plex); K9(iTRAQ4plex)	1	P04114	Apolipoprotein B-100 OS=Homo sapiens OX=9606 GN=APOB PE=1 SV=2	P04114	0	2	1	0	1	1	683.854	1366.7	1366.69	4.66	0.00318	0	23	100	43.3699	15371	17.8	17.4	24.3	32.6		19	1	35	28	0.476255	0.002499	0.02793
	ESDEETQIK	[R].eSDEETQIk.[V]	N-Term(iTRAQ4plex); K9(iTRAQ4plex)	1	P04114	Apolipoprotein B-100 OS=Homo sapiens OX=9606 GN=APOB PE=1 SV=2	P04114	0	3	0.95	0	1	1	456.238	1366.7	1366.69	4.74	0.00216	20.4775	32.6	5.666	66.2212	28302	15.4	27.8	36	51.2		40	1	35	28	0.00374835	0.001496	0.01102
	ESDEETQIK	[R].eSDEETQIk.[V]	N-Term(iTRAQ4plex); K9(iTRAQ4plex)	1	P04114	Apolipoprotein B-100 OS=Homo sapiens OX=9606 GN=APOB PE=1 SV=2	P04114	0	3	1	0	1	1	456.238	1366.7	1366.69	4.87	0.00222	44.6998	35.1	100	23.7485	7601	23.8	27.3	34.9	54.6		29	1	35	28	0.0441122	0.002569	0.03004
	ESDEETQIK	[R].eSDEETQIk.[V]	N-Term(iTRAQ4plex); K9(iTRAQ4plex)	1	P04114	Apolipoprotein B-100 OS=Homo sapiens OX=9606 GN=APOB PE=1 SV=2	P04114	0	2	1	0	1	1	683.855	1366.7	1366.69	6	0.0041	11.4892	205.1	100	66.1898	28283	107.1	170.3	221.5	321.5		45	1	35	28	0.00119248	8.771e-05	0.0001428
	ESDEETQIK	[R].eSDEETQIk.[V]	N-Term(iTRAQ4plex); K9(iTRAQ4plex)	1	P04114	Apolipoprotein B-100 OS=Homo sapiens OX=9606 GN=APOB PE=1 SV=2	P04114	0	2	0.9492	0	1	1	683.855	1366.7	1366.69	6.8	0.00465	0	103.4	100	43.5622	17058	70.9	83.6	100.6	158.3		59	1	35	28	4.66956e-05	8.771e-05	5.358e-05
	TGLKEFLK	[K].tGLkEFLk.[T]	N-Term(iTRAQ4plex); K4(iTRAQ4plex); K8(iTRAQ4plex)	1	P04114	Apolipoprotein B-100 OS=Homo sapiens OX=9606 GN=APOB PE=1 SV=2	P04114	1	3	1	0	1	1	456.627	1367.87	1367.86	2.58	0.00117	68.2498	279.3	100	45.2661	19027	213.1	263.7	283.3	357.2		6	1	30	23	3.02542	0.001128	0.008061
	NSEEFAAAMSR	[K].nSEEFAAAmSR.[Y]	N-Term(iTRAQ4plex); M9(Oxidation)	1	P04114	Apolipoprotein B-100 OS=Homo sapiens OX=9606 GN=APOB PE=1 SV=2	P04114	0	2	0.95	0	1	1	686.819	1372.63	1372.63	1.25	0.00086	30.6241	141.3	89.803	48.7439	22049	157.2	151.8	134.2	121.9		40	1	30	23	0.00101969	8.771e-05	0.0003828
	NSEEFAAAMSR	[K].nSEEFAAAmSR.[Y]	N-Term(iTRAQ4plex); M9(Oxidation)	1	P04114	Apolipoprotein B-100 OS=Homo sapiens OX=9606 GN=APOB PE=1 SV=2	P04114	0	2	0.9792	0	1	1	686.819	1372.63	1372.63	1.87	0.00128	10.7377	110.7	82.575	50.2386	20680	100	100.8	96.4	145.5		48	1	30	23	0.000149337	8.771e-05	9.441e-05
	NSEEFAAAMSR	[K].nSEEFAAAmSR.[Y]	N-Term(iTRAQ4plex); M9(Oxidation)	1	P04114	Apolipoprotein B-100 OS=Homo sapiens OX=9606 GN=APOB PE=1 SV=2	P04114	0	2	1	0	1	1	686.819	1372.63	1372.63	1.96	0.00134	37.8312	93.6	100	57.5133	24755	93.3	83.6	86.5	111		21	1	30	23	0.0787347	0.002189	0.02129
	NSEEFAAAMSR	[K].nSEEFAAAmSR.[Y]	N-Term(iTRAQ4plex); M9(Oxidation)	1	P04114	Apolipoprotein B-100 OS=Homo sapiens OX=9606 GN=APOB PE=1 SV=2	P04114	0	2	1	0	1	1	686.819	1372.63	1372.63	1.96	0.00134	30.5314	91.9	100	48.7185	19843	86.1	92	80.8	108.5		23	1	30	23	0.0558684	0.00087	0.005182
	NSEEFAAAMSR	[K].nSEEFAAAmSR.[Y]	N-Term(iTRAQ4plex); M9(Oxidation)	1	P04114	Apolipoprotein B-100 OS=Homo sapiens OX=9606 GN=APOB PE=1 SV=2	P04114	0	2	1	0	1	1	686.819	1372.63	1372.63	2.23	0.00153	0	98.6	100	52.2763	21840	103.5	82.9	91.8	116.3		27	1	30	23	0.0181803	0.0004344	0.002129
	NSEEFAAAMSR	[K].nSEEFAAAmSR.[Y]	N-Term(iTRAQ4plex); M9(Oxidation)	1	P04114	Apolipoprotein B-100 OS=Homo sapiens OX=9606 GN=APOB PE=1 SV=2	P04114	0	2	1	0	1	1	686.819	1372.63	1372.63	2.31	0.00159	0	72.1	100	53.2899	22418	73.8	65.3	69.7	79.7		28	1	30	23	0.0155251	0.001622	0.01281
	NSEEFAAAMSR	[K].nSEEFAAAmSR.[Y]	N-Term(iTRAQ4plex); M9(Oxidation)	1	P04114	Apolipoprotein B-100 OS=Homo sapiens OX=9606 GN=APOB PE=1 SV=2	P04114	0	2	1	0	1	1	686.819	1372.63	1372.63	2.4	0.00165	0	82.6	100	61.6549	27068	78.4	74.5	81.4	95.9		28	1	30	23	0.0188083	0.003084	0.03985
	NSEEFAAAMSR	[K].nSEEFAAAmSR.[Y]	N-Term(iTRAQ4plex); M9(Oxidation)	1	P04114	Apolipoprotein B-100 OS=Homo sapiens OX=9606 GN=APOB PE=1 SV=2	P04114	0	2	1	0	1	1	686.82	1372.63	1372.63	3.12	0.00214	0	106.9	100	50.7518	20972	94.5	90	100.1	143.2		51	1	30	23	8.96112e-05	8.771e-05	0.000106
	NSEEFAAAMSR	[K].nSEEFAAAmSR.[Y]	N-Term(iTRAQ4plex); M9(Oxidation)	1	P04114	Apolipoprotein B-100 OS=Homo sapiens OX=9606 GN=APOB PE=1 SV=2	P04114	0	2	1	0	1	1	686.82	1372.63	1372.63	3.12	0.00214	54.8098	115.2	100	62.3588	27460	119.3	103.3	101.4	136.9		15	1	30	23	0.361711	0.002397	0.02491
	NSEEFAAAMSR	[K].nSEEFAAAmSR.[Y]	N-Term(iTRAQ4plex); M9(Oxidation)	1	P04114	Apolipoprotein B-100 OS=Homo sapiens OX=9606 GN=APOB PE=1 SV=2	P04114	0	3	1	0	1	1	458.216	1372.63	1372.63	3.26	0.00149	51.1333	409	97.87	49.282	20137	537.9	376.4	358.2	363.6		10	1	30	23	1.10224	0.001496	0.01064
	NSEEFAAAMSR	[K].nSEEFAAAmSR.[Y]	N-Term(iTRAQ4plex); M9(Oxidation)	1	P04114	Apolipoprotein B-100 OS=Homo sapiens OX=9606 GN=APOB PE=1 SV=2	P04114	0	2	1	0	1	1	686.82	1372.63	1372.63	3.56	0.00244	0	140.2	74.93	49.7318	20376	111.5	118.4	127.3	203.5		51	1	30	23	9.95585e-05	8.771e-05	0.000616
	NSEEFAAAMSR	[K].nSEEFAAAmSR.[Y]	N-Term(iTRAQ4plex); M9(Oxidation)	1	P04114	Apolipoprotein B-100 OS=Homo sapiens OX=9606 GN=APOB PE=1 SV=2	P04114	0	3	1	0	1	1	458.216	1372.63	1372.63	3.73	0.00171	75.3059	172.8	100	69.404	31431	165.3	155.6	154.8	215.4		35	1	30	23	0.00346048	0.0004344	0.001983
	NSEEFAAAMSR	[K].nSEEFAAAmSR.[Y]	N-Term(iTRAQ4plex); M9(Oxidation)	1	P04114	Apolipoprotein B-100 OS=Homo sapiens OX=9606 GN=APOB PE=1 SV=2	P04114	0	2	1	0	1	1	686.82	1372.63	1372.63	3.83	0.00263	0	88.4	100	51.2574	21271	81.7	69.4	90.2	112.2		44	1	30	23	0.000485441	8.771e-05	0.0002873
	NSEEFAAAMSR	[K].nSEEFAAAmSR.[Y]	N-Term(iTRAQ4plex); M9(Oxidation)	1	P04114	Apolipoprotein B-100 OS=Homo sapiens OX=9606 GN=APOB PE=1 SV=2	P04114	0	2	1	0	1	1	686.821	1372.63	1372.63	3.92	0.00269	38.2239	121.3	100	56.1646	23995	122.7	106.9	116.5	139.2		15	1	30	23	0.376149	0.006931	0.1332
	NSEEFAAAMSR	[K].nSEEFAAAmSR.[Y]	N-Term(iTRAQ4plex); M9(Oxidation)	1	P04114	Apolipoprotein B-100 OS=Homo sapiens OX=9606 GN=APOB PE=1 SV=2	P04114	0	2	1	0	1	1	686.821	1372.63	1372.63	4.09	0.00281	14.2863	42.8	13.564	69.2734	31360	37.1	35.4	40.7	57.9		54	1	30	23	5.1998e-05	0.0003412	0.001669
	NSEEFAAAMSR	[K].nSEEFAAAmSR.[Y]	N-Term(iTRAQ4plex); M9(Oxidation)	1	P04114	Apolipoprotein B-100 OS=Homo sapiens OX=9606 GN=APOB PE=1 SV=2	P04114	0	2	1	0	1	1	686.821	1372.63	1372.63	4.27	0.00293	50.7736	81.6	100	60.5367	26452	78.7	80	72.6	95.2		21	1	30	23	0.100459	0.001236	0.008642
	NSEEFAAAMSR	[K].nSEEFAAAmSR.[Y]	N-Term(iTRAQ4plex); M9(Oxidation)	1	P04114	Apolipoprotein B-100 OS=Homo sapiens OX=9606 GN=APOB PE=1 SV=2	P04114	0	2	1	0	1	1	686.821	1372.63	1372.63	4.36	0.00299	30.1273	108.1	96.716	58.0465	25062	98.5	95.5	110.3	127.9		22	1	30	23	0.0709557	0.001622	0.01253
	NSEEFAAAMSR	[K].nSEEFAAAmSR.[Y]	N-Term(iTRAQ4plex); M9(Oxidation)	1	P04114	Apolipoprotein B-100 OS=Homo sapiens OX=9606 GN=APOB PE=1 SV=2	P04114	0	2	1	0	1	1	686.821	1372.63	1372.63	4.54	0.00311	0	207.6	51.035	49.2264	20112	156.8	176.6	201.6	295.4		30	1	30	23	0.0114336	8.771e-05	0.0005603
	NSEEFAAAMSR	[K].nSEEFAAAmSR.[Y]	N-Term(iTRAQ4plex); M9(Oxidation)	1	P04114	Apolipoprotein B-100 OS=Homo sapiens OX=9606 GN=APOB PE=1 SV=2	P04114	0	2	0.9355	0	1	1	686.821	1372.64	1372.63	4.89	0.00336	0	84.9	100	54.9418	23290	80.3	70.7	78.9	109.8		31	1	30	23	0.00958779	8.771e-05	0.0005857
	NSEEFAAAMSR	[K].nSEEFAAAmSR.[Y]	N-Term(iTRAQ4plex); M9(Oxidation)	1	P04114	Apolipoprotein B-100 OS=Homo sapiens OX=9606 GN=APOB PE=1 SV=2	P04114	0	2	1	0	1	1	686.821	1372.64	1372.63	5.07	0.00348	0	150.2	100	55.4707	23594	102.8	132.3	133.1	232.7		28	1	30	23	0.0204041	0.0005231	0.002738
	NSEEFAAAMSR	[K].nSEEFAAAmSR.[Y]	N-Term(iTRAQ4plex); M9(Oxidation)	1	P04114	Apolipoprotein B-100 OS=Homo sapiens OX=9606 GN=APOB PE=1 SV=2	P04114	0	3	0.9032	0	1	1	458.217	1372.64	1372.63	5.13	0.00235	49.5903	185	63.869	48.767	19870	189.8	170.5	181	198.8		31	1	30	23	0.00884542	0.0005231	0.00273
	NSEEFAAAMSR	[K].nSEEFAAAmSR.[Y]	N-Term(iTRAQ4plex); M9(Oxidation)	1	P04114	Apolipoprotein B-100 OS=Homo sapiens OX=9606 GN=APOB PE=1 SV=2	P04114	0	2	1	0	1	1	686.821	1372.64	1372.63	5.34	0.00366	0	83.7	100	51.7684	21556	71.8	78.8	77.2	107.1		40	1	30	23	0.00121416	0.000165	0.000829
	NSEEFAAAMSR	[K].nSEEFAAAmSR.[Y]	N-Term(iTRAQ4plex); M9(Oxidation)	1	P04114	Apolipoprotein B-100 OS=Homo sapiens OX=9606 GN=APOB PE=1 SV=2	P04114	0	2	1	0	1	1	686.822	1372.64	1372.63	5.87	0.00403	24.6933	89.2	100	63.8752	28312	92.4	77.2	87.3	99.9		18	1	30	23	0.200308	0.003632	0.05472
	NSEEFAAAMSR	[K].nSEEFAAAmSR.[Y]	N-Term(iTRAQ4plex); M9(Oxidation)	1	P04114	Apolipoprotein B-100 OS=Homo sapiens OX=9606 GN=APOB PE=1 SV=2	P04114	0	2	1	0	1	1	686.823	1372.64	1372.63	7.92	0.00543	0	79.2	100	68.7144	31050	77.2	70	78	91.6		33	1	30	23	0.00646512	0.00229	0.02231
	DKIGVELTGR	[K].dkIGVELTGR.[T]	N-Term(iTRAQ4plex); K2(iTRAQ4plex)	1	P04114	Apolipoprotein B-100 OS=Homo sapiens OX=9606 GN=APOB PE=1 SV=2	P04114	1	2	0.6667	0	1	1	688.413	1375.82	1375.81	2.32	0.0016	44.461	110	91.146	62.5448	27565	91.6	100.3	98	150.2		15	1	35	28	1.03951	0.0003412	0.001624
	DKIGVELTGR	[K].dkIGVELTGR.[T]	N-Term(iTRAQ4plex); K2(iTRAQ4plex)	1	P04114	Apolipoprotein B-100 OS=Homo sapiens OX=9606 GN=APOB PE=1 SV=2	P04114	1	3	1	0	1	1	459.278	1375.82	1375.81	3.33	0.00153	74.9639	25.3	100	37.7379	13553	23.7	22.3	26.2	29		20	1	34	27	0.294615	0.001015	0.005799
	DKIGVELTGR	[K].dkIGVELTGR.[T]	N-Term(iTRAQ4plex); K2(iTRAQ4plex)	1	P04114	Apolipoprotein B-100 OS=Homo sapiens OX=9606 GN=APOB PE=1 SV=2	P04114	1	3	0.8857	0	1	1	459.278	1375.82	1375.81	4.2	0.00192	25.9144	77.1	7.849	62.4216	27495	61.2	67.6	66.1	113.5		35	1	34	27	0.00915633	8.771e-05	6.516e-05
	DKIGVELTGR	[K].dkIGVELTGR.[T]	N-Term(iTRAQ4plex); K2(iTRAQ4plex)	1	P04114	Apolipoprotein B-100 OS=Homo sapiens OX=9606 GN=APOB PE=1 SV=2	P04114	1	3	0.6	0	1	1	459.28	1375.83	1375.81	8.52	0.00391	34.1315	248.3	100	65.4653	29213	236.5	231.4	210.5	314.7		20	1	35	28	0.339238	0.0002677	0.001288
	ENFAGEATLQR	[K].eNFAGEATLQR.[I]	N-Term(iTRAQ4plex)	1	P04114	Apolipoprotein B-100 OS=Homo sapiens OX=9606 GN=APOB PE=1 SV=2	P04114	0	2	0.9783	0	1	1	690.357	1379.71	1379.7	3	0.00207	24.3306	139	19.982	69.3585	34481	127.2	106.4	122.7	199.6		46	1	35	28	0.00081367	8.771e-05	6.135e-05
	ENFAGEATLQR	[K].eNFAGEATLQR.[I]	N-Term(iTRAQ4plex)	1	P04114	Apolipoprotein B-100 OS=Homo sapiens OX=9606 GN=APOB PE=1 SV=2	P04114	0	3	0.6949	0	1	1	460.574	1379.71	1379.7	3.5	0.00161	12.7114	70.2	4.858	69.4116	34513	60.2	51.8	63.6	105.2		59	1	35	28	4.99688e-05	8.771e-05	0.0003178
	ENFAGEATLQR	[K].eNFAGEATLQR.[I]	N-Term(iTRAQ4plex)	1	P04114	Apolipoprotein B-100 OS=Homo sapiens OX=9606 GN=APOB PE=1 SV=2	P04114	0	2	0.9385	0	1	1	690.358	1379.71	1379.7	3.71	0.00256	15.0972	47.8	12.974	69.4521	31455	45	37.4	42.2	66.5		65	1	35	28	1.1358e-05	8.771e-05	8.714e-06
	ENFAGEATLQR	[K].eNFAGEATLQR.[I]	N-Term(iTRAQ4plex)	1	P04114	Apolipoprotein B-100 OS=Homo sapiens OX=9606 GN=APOB PE=1 SV=2	P04114	0	3	0.9091	0	1	1	460.575	1379.71	1379.7	3.96	0.00182	52.5983	24.6	100	43.5841	16216	23.7	21.7	18.1	34.8		44	1	35	28	0.00147673	8.771e-05	0.0002218
	ENFAGEATLQR	[K].eNFAGEATLQR.[I]	N-Term(iTRAQ4plex)	1	P04114	Apolipoprotein B-100 OS=Homo sapiens OX=9606 GN=APOB PE=1 SV=2	P04114	0	3	0.9118	0	1	1	460.575	1379.71	1379.7	3.96	0.00182	44.0059	205.4	100	69.2952	31371	211.8	183.9	185.8	240		34	1	35	28	0.0141027	8.771e-05	0.0002414
	ENFAGEATLQR	[K].eNFAGEATLQR.[I]	N-Term(iTRAQ4plex)	1	P04114	Apolipoprotein B-100 OS=Homo sapiens OX=9606 GN=APOB PE=1 SV=2	P04114	0	2	1	0	1	1	690.358	1379.71	1379.7	4.06	0.0028	30.721	95.6	21.27	69.8139	34752	84.9	74.7	89.9	132.9		1	1	35	28	27.0831	0.006146	0.1116
	ENFAGEATLQR	[K].eNFAGEATLQR.[I]	N-Term(iTRAQ4plex)	1	P04114	Apolipoprotein B-100 OS=Homo sapiens OX=9606 GN=APOB PE=1 SV=2	P04114	0	2	0.9048	0	1	1	690.358	1379.71	1379.7	4.24	0.00292	0	14	100	43.5492	16201	11.3	10.4	10.2	24.1		21	1	35	28	0.28504	0.002695	0.03209
	ENFAGEATLQR	[K].eNFAGEATLQR.[I]	N-Term(iTRAQ4plex)	1	P04114	Apolipoprotein B-100 OS=Homo sapiens OX=9606 GN=APOB PE=1 SV=2	P04114	0	2	0.8125	0	1	1	690.358	1379.71	1379.7	4.32	0.00298	25.6568	139.9	80.788	70.3811	35089	130.7	128.4	129.1	171.5		32	1	35	28	0.0207315	8.771e-05	0.0003824
	ENFAGEATLQR	[K].eNFAGEATLQR.[I]	N-Term(iTRAQ4plex)	1	P04114	Apolipoprotein B-100 OS=Homo sapiens OX=9606 GN=APOB PE=1 SV=2	P04114	0	2	0.9355	0	1	1	690.359	1379.71	1379.7	4.59	0.00317	10.2641	57.7	8.015	69.8648	34781	48.6	47.1	50.8	84.2		62	1	35	28	2.21026e-05	8.771e-05	1.362e-05
	ENFAGEATLQR	[K].eNFAGEATLQR.[I]	N-Term(iTRAQ4plex)	1	P04114	Apolipoprotein B-100 OS=Homo sapiens OX=9606 GN=APOB PE=1 SV=2	P04114	0	2	1	0	1	1	690.36	1379.71	1379.7	6.63	0.00457	41.9677	114.3	67.992	68.5473	34015	103.3	105.3	107.8	140.8		27	1	35	28	0.0731063	8.771e-05	4.285e-05
	SEILAHWSPAK	[R].SEILAHWSPAk.[L]	K11(iTRAQ4plex)	1	P04114	Apolipoprotein B-100 OS=Homo sapiens OX=9606 GN=APOB PE=1 SV=2	P04114	0	3	1	0	1	1	461.592	1382.76	1382.75	3.79	0.00175	42.2927	18.1	100	45.1317	16890	14.9	17.3	18.9	21.4		19	1	35	28	0.458817	0.002716	0.03331
	LVELAHQYK	[K].lVELAHQYk.[L]	N-Term(iTRAQ4plex); K9(iTRAQ4plex)	1	P04114	Apolipoprotein B-100 OS=Homo sapiens OX=9606 GN=APOB PE=1 SV=2	P04114	0	3	1	0	1	1	463.611	1388.82	1388.81	3.85	0.00178	22.8914	190.2	100	44.6021	18678	171.5	158.6	172.4	258.2		36	1	34	27	0.00799558	8.771e-05	0.000165
	LVELAHQYK	[K].lVELAHQYk.[L]	N-Term(iTRAQ4plex); K9(iTRAQ4plex)	1	P04114	Apolipoprotein B-100 OS=Homo sapiens OX=9606 GN=APOB PE=1 SV=2	P04114	0	3	0.9429	0	1	1	463.611	1388.82	1388.81	4.24	0.00196	23.6464	91.4	12.912	70.6708	29498	50.7	72.4	78.3	164		35	1	34	27	0.00974138	8.771e-05	0.0006298
	LVELAHQYK	[K].lVELAHQYk.[L]	N-Term(iTRAQ4plex); K9(iTRAQ4plex)	1	P04114	Apolipoprotein B-100 OS=Homo sapiens OX=9606 GN=APOB PE=1 SV=2	P04114	0	2	0.6389	0	1	1	694.914	1388.82	1388.81	4.41	0.00306	42.311	155.9	100	44.7954	19516	132.1	130.6	133.8	227.2		36	1	34	27	0.0075189	8.771e-05	0.0002847
	LVELAHQYK	[K].lVELAHQYk.[L]	N-Term(iTRAQ4plex); K9(iTRAQ4plex)	1	P04114	Apolipoprotein B-100 OS=Homo sapiens OX=9606 GN=APOB PE=1 SV=2	P04114	0	3	0.9706	0	1	1	463.612	1388.82	1388.81	4.64	0.00215	34.5052	96.6	21.771	44.6853	19452	65	79.2	80.4	161.9		34	1	35	28	0.0140022	0.000165	0.0007383
	LVELAHQYK	[K].lVELAHQYk.[L]	N-Term(iTRAQ4plex); K9(iTRAQ4plex)	1	P04114	Apolipoprotein B-100 OS=Homo sapiens OX=9606 GN=APOB PE=1 SV=2	P04114	0	2	0.9149	0	1	1	694.914	1388.82	1388.81	5.2	0.00361	24.6427	16.9	100	44.9537	18095	17.3	13.9	15	21.6		47	1	35	28	0.000647952	0.0001304	0.0006403
	LVELAHQYK	[K].lVELAHQYk.[L]	N-Term(iTRAQ4plex); K9(iTRAQ4plex)	1	P04114	Apolipoprotein B-100 OS=Homo sapiens OX=9606 GN=APOB PE=1 SV=2	P04114	0	3	0.95	0	1	1	463.612	1388.82	1388.81	5.5	0.00254	23.8581	112.3	99.013	44.8647	18052	98.4	98.6	95.7	156.5		40	1	35	28	0.00416384	8.771e-05	0.0001798
	DSYDLHDLK	[K].dSYDLHDLk.[I]	N-Term(iTRAQ4plex); K9(iTRAQ4plex)	1	P04114	Apolipoprotein B-100 OS=Homo sapiens OX=9606 GN=APOB PE=1 SV=2	P04114	0	3	0.9474	0	1	1	465.246	1393.72	1393.72	2.5	0.00116	68.472	143.3	64.814	70.6548	32134	135.8	132.6	125.3	179.5		19	1	35	28	0.473185	0.0004991	0.002519
	DSYDLHDLK	[K].dSYDLHDLk.[I]	N-Term(iTRAQ4plex); K9(iTRAQ4plex)	1	P04114	Apolipoprotein B-100 OS=Homo sapiens OX=9606 GN=APOB PE=1 SV=2	P04114	0	3	0.7812	0	1	1	465.247	1393.73	1393.72	3.48	0.00162	29.4597	172.8	38.078	67.8956	30584	155.4	146.7	143.4	245.8		32	1	35	28	0.0251034	0.001065	0.006309
	QTIIVVLENVQR	[R].qTIIVVLENVQR.[N]	N-Term(Gln->pyro-Glu)	1	P04114	Apolipoprotein B-100 OS=Homo sapiens OX=9606 GN=APOB PE=1 SV=2	P04114	0	2	0.9848	0	1	1	697.905	1394.8	1394.8	2.38	0.00166	11.9583	22.7	100	141.316	69098	27.3	22.6	20.3	20.7	No Quan Labels	66	1	36	29	9.62666e-06	8.771e-05	0.0001938
	QTIIVVLENVQR	[R].qTIIVVLENVQR.[N]	N-Term(Gln->pyro-Glu)	1	P04114	Apolipoprotein B-100 OS=Homo sapiens OX=9606 GN=APOB PE=1 SV=2	P04114	0	2	0.9636	0	1	1	697.906	1394.8	1394.8	3.43	0.00239	0	30.9	93.899	142.227	67861	35.5	29.6	27.3	31.3	No Quan Labels	55	1	36	29	0.000134749	8.771e-05	0.0005271
	QTIIVVLENVQR	[R].qTIIVVLENVQR.[N]	N-Term(Gln->pyro-Glu)	1	P04114	Apolipoprotein B-100 OS=Homo sapiens OX=9606 GN=APOB PE=1 SV=2	P04114	0	2	1	0	1	1	697.907	1394.81	1394.8	4.05	0.00282	40.98	60.6	100	125.606	56777	59.9	53.4	58	71.2	No Quan Labels	22	1	35	28	0.247804	0.001983	0.01896
	QTIIVVLENVQR	[R].qTIIVVLENVQR.[N]	N-Term(Gln->pyro-Glu)	1	P04114	Apolipoprotein B-100 OS=Homo sapiens OX=9606 GN=APOB PE=1 SV=2	P04114	0	2	1	0	1	1	697.907	1394.81	1394.8	4.13	0.00288	10.7338	11	14.682	141.838	69381	10	12.7	10.4	10.8	No Quan Labels	67	1	35	28	7.26568e-06	8.771e-05	0.000411
	QTIIVVLENVQR	[R].qTIIVVLENVQR.[N]	N-Term(Gln->pyro-Glu)	1	P04114	Apolipoprotein B-100 OS=Homo sapiens OX=9606 GN=APOB PE=1 SV=2	P04114	0	2	1	0	1	1	697.91	1394.81	1394.8	8.95	0.00624	22.8311	17	8.53	141.495	67374	18.3	17.9	14.2	17.5	No Quan Labels	44	1	35	28	0.00148971	0.0003738	0.00172
	KIKGVISIPR	[R].kIKGVISIPR.[L]	N-Term(iTRAQ4plex); K1(iTRAQ4plex)	1	P04114	Apolipoprotein B-100 OS=Homo sapiens OX=9606 GN=APOB PE=1 SV=2	P04114	2	3	0.1818	0	1	1	466.986	1398.94	1398.94	2.09	0.00097	19.772	39.3	100	31.4517	10885	33	67.5	29.1	27.8		22	1	22	15	0.0100797	0.002869	0.03509
	KIKGVISIPR	[R].kIKGVISIPR.[L]	N-Term(iTRAQ4plex); K1(iTRAQ4plex)	1	P04114	Apolipoprotein B-100 OS=Homo sapiens OX=9606 GN=APOB PE=1 SV=2	P04114	2	3	0.1765	0	1	1	466.986	1398.94	1398.94	3.59	0.00167	24.9281	32.7	100	31.3443	10787	27.3	31.3	27.4	44.8		17	1	22	15	0.0339195	0.001983	0.01875
	AGHIAWTSSGK	[K].aGHIAWTSSGk.[G]	N-Term(iTRAQ4plex); K11(iTRAQ4plex)	1	P04114	Apolipoprotein B-100 OS=Homo sapiens OX=9606 GN=APOB PE=1 SV=2	P04114	0	3	1	0	1	1	468.263	1402.77	1402.77	4.26	0.00199	19.3062	120.2	58.902	46.6744	17015	105.9	111.2	105	158.9		45	1	36	29	0.00133644	8.771e-05	0.0001421
	AGHIAWTSSGK	[K].aGHIAWTSSGk.[G]	N-Term(iTRAQ4plex); K11(iTRAQ4plex)	1	P04114	Apolipoprotein B-100 OS=Homo sapiens OX=9606 GN=APOB PE=1 SV=2	P04114	0	2	1	0	1	1	701.891	1402.77	1402.77	4.62	0.00324	10.5688	97.6	100	26.5342	9669	78	90	89.1	133.3		73	1	36	29	2.36042e-06	8.771e-05	1.328e-05
	AGHIAWTSSGK	[K].aGHIAWTSSGk.[G]	N-Term(iTRAQ4plex); K11(iTRAQ4plex)	1	P04114	Apolipoprotein B-100 OS=Homo sapiens OX=9606 GN=APOB PE=1 SV=2	P04114	0	2	1	0	1	1	701.891	1402.78	1402.77	5.31	0.00373	0	26.2	100	46.7013	17029	25.5	23.5	21.8	34		60	1	36	29	4.69342e-05	8.771e-05	5.19e-05
	LTIFKTELR	[K].lTIFkTELR.[V]	N-Term(iTRAQ4plex); K5(iTRAQ4plex)	1	P04114	Apolipoprotein B-100 OS=Homo sapiens OX=9606 GN=APOB PE=1 SV=2	P04114	1	3	1	0	1	1	470.299	1408.88	1408.88	3.72	0.00175	45.2871	40.1	100	62.7551	25232	35.5	35.7	39.7	49.6		5	1	30	23	3.48512	0.009281	0.2047
	LTIFKTELR	[K].lTIFkTELR.[V]	N-Term(iTRAQ4plex); K5(iTRAQ4plex)	1	P04114	Apolipoprotein B-100 OS=Homo sapiens OX=9606 GN=APOB PE=1 SV=2	P04114	1	3	0.875	0	1	1	470.299	1408.88	1408.88	4.7	0.00221	5.43756	254.4	100	62.6676	26402	222	136.6	198.9	460.3		24	1	30	23	0.0430314	8.771e-05	7.135e-05
	KLNELSFK	[K].kLNELSFk.[T]	N-Term(iTRAQ4plex); K1(iTRAQ4plex); K8(iTRAQ4plex)	1	P04114	Apolipoprotein B-100 OS=Homo sapiens OX=9606 GN=APOB PE=1 SV=2	P04114	1	3	1	0	1	1	470.961	1410.87	1410.87	1.19	0.00056	50.0971	96.1	11.984	41.2286	16928	78.6	84.3	76.9	144.7		20	1	32	25	0.178962	0.002062	0.01984
	QTIIVVLENVQR	[R].QTIIVVLENVQR.[N]		1	P04114	Apolipoprotein B-100 OS=Homo sapiens OX=9606 GN=APOB PE=1 SV=2	P04114	0	2	1	0	1	1	706.42	1411.83	1411.83	4.04	0.00285	15.5863	84.4	100	87.1077	39878	95.5	84.5	72.8	84.9	No Quan Labels	51	1	34	27	0.000246186	0.000165	0.0008629
	QTIIVVLENVQR	[R].QTIIVVLENVQR.[N]		1	P04114	Apolipoprotein B-100 OS=Homo sapiens OX=9606 GN=APOB PE=1 SV=2	P04114	0	2	1	0	1	1	706.42	1411.83	1411.83	4.3	0.00304	64.907	33.3	19.481	87.2762	41452	28.7	26.6	41.2	36.5	No Quan Labels	19	1	34	27	0.333192	0.003922	0.06062
	YHWEHTGLTLR	[K].YHWEHTGLTLR.[E]		1	P04114	Apolipoprotein B-100 OS=Homo sapiens OX=9606 GN=APOB PE=1 SV=2	P04114	0	3	1	0	1	1	471.574	1412.71	1412.71	0.23	0.00011	89.2936	142.2	100	38.5355	14895	108.4	126.9	120.2	213.3	No Quan Labels	21	1	34	27	0.233282	0.001825	0.01495
	YHWEHTGLTLR	[K].YHWEHTGLTLR.[E]		1	P04114	Apolipoprotein B-100 OS=Homo sapiens OX=9606 GN=APOB PE=1 SV=2	P04114	0	2	1	0	1	1	706.858	1412.71	1412.71	0.95	0.00067	19.3107	28.8	100	38.2997	15387	27.7	28.2	27.8	31.6	No Quan Labels	23	1	34	27	0.146853	0.002163	0.02073
	YHWEHTGLTLR	[K].YHWEHTGLTLR.[E]		1	P04114	Apolipoprotein B-100 OS=Homo sapiens OX=9606 GN=APOB PE=1 SV=2	P04114	0	3	1	0	1	1	471.576	1412.71	1412.71	3.92	0.00185	53.9775	170.9	100	38.5123	16084	149.5	167.8	163.7	202.6	No Quan Labels	23	1	34	27	0.141627	0.00323	0.04336
	YHWEHTGLTLR	[K].YHWEHTGLTLR.[E]		1	P04114	Apolipoprotein B-100 OS=Homo sapiens OX=9606 GN=APOB PE=1 SV=2	P04114	0	3	1	0	1	1	471.576	1412.71	1412.71	4.05	0.00191	36.363	67.4	38.265	38.2491	15359	73.2	68.1	59.4	69	No Quan Labels	32	1	34	27	0.017324	0.0003412	0.001636
	DLKVEDIPLAR	[R].DLkVEDIPLAR.[I]	K3(iTRAQ4plex)	1	P04114	Apolipoprotein B-100 OS=Homo sapiens OX=9606 GN=APOB PE=1 SV=2	P04114	1	3	1	0	1	1	471.614	1412.83	1412.82	2.7	0.00127	74.8317	39.9	100	67.4939	27541	32.5	35.5	36.9	54.7		37	1	35	28	0.00669741	0.000165	0.0009288
	SVSLPSLDPASAK	[K].SVSLPSLDPASAk.[I]	K13(iTRAQ4plex)	1	P04114	Apolipoprotein B-100 OS=Homo sapiens OX=9606 GN=APOB PE=1 SV=2	P04114	0	3	0.9841	0	1	1	472.602	1415.79	1415.79	4.25	0.00201	25.5571	184.5	87.827	69.9732	33366	183.5	199.2	177.6	177.7		63	1	35	28	1.77797e-05	0.0004344	0.002048
	LIVAMSSWLQK	[K].LIVAMSSWLQk.[A]	K11(iTRAQ4plex)	1	P04114	Apolipoprotein B-100 OS=Homo sapiens OX=9606 GN=APOB PE=1 SV=2	P04114	0	3	0.8788	0	1	1	473.946	1419.82	1419.82	5.19	0.00246	0	62.3	100	95.8162	41676	56.5	55.7	64.9	72		33	1	36	29	0.0197088	0.001371	0.009718
	TEVIPPLIENR	[K].tEVIPPLIENR.[Q]	N-Term(iTRAQ4plex)	1	P04114	Apolipoprotein B-100 OS=Homo sapiens OX=9606 GN=APOB PE=1 SV=2	P04114	0	2	0.8889	0	1	1	712.916	1424.82	1424.82	1.27	0.00091	70.1132	118	43.081	108.343	50497	124.1	108.8	108.2	130.9		27	1	35	28	0.0687074	0.0003048	0.001619
	TEVIPPLIENR	[K].tEVIPPLIENR.[Q]	N-Term(iTRAQ4plex)	1	P04114	Apolipoprotein B-100 OS=Homo sapiens OX=9606 GN=APOB PE=1 SV=2	P04114	0	2	0.7742	0	1	1	712.917	1424.83	1424.82	2.82	0.00201	48.3785	224.1	100	81.9443	39911	221.9	220.8	195.7	257.9		31	1	35	28	0.0268744	0.0002677	0.001379
	TEVIPPLIENR	[K].tEVIPPLIENR.[Q]	N-Term(iTRAQ4plex)	1	P04114	Apolipoprotein B-100 OS=Homo sapiens OX=9606 GN=APOB PE=1 SV=2	P04114	0	2	0.9118	0	1	1	712.917	1424.83	1424.82	2.9	0.00207	43.5949	148.3	69.634	77.2162	37293	134.4	142.4	134.8	181.5		34	1	35	28	0.0121434	0.000165	0.0008934
	TEVIPPLIENR	[K].tEVIPPLIENR.[Q]	N-Term(iTRAQ4plex)	1	P04114	Apolipoprotein B-100 OS=Homo sapiens OX=9606 GN=APOB PE=1 SV=2	P04114	0	3	1	0	1	1	475.614	1424.83	1424.82	3.45	0.00164	11.6645	129.1	100	77.2934	36023	111.1	115.7	122.9	166.8		36	1	35	28	0.00794176	0.000165	0.0008281
	TEVIPPLIENR	[K].tEVIPPLIENR.[Q]	N-Term(iTRAQ4plex)	1	P04114	Apolipoprotein B-100 OS=Homo sapiens OX=9606 GN=APOB PE=1 SV=2	P04114	0	2	0.9184	0	1	1	712.918	1424.83	1424.82	3.67	0.00262	20.8021	179.1	59.802	103.617	47844	159.6	164.3	163.1	229.4		49	1	35	28	0.000398799	8.771e-05	0.0005295
	TEVIPPLIENR	[K].tEVIPPLIENR.[Q]	N-Term(iTRAQ4plex)	1	P04114	Apolipoprotein B-100 OS=Homo sapiens OX=9606 GN=APOB PE=1 SV=2	P04114	0	3	1	0	1	1	475.614	1424.83	1424.82	3.83	0.00182	58.3628	209.1	100	81.8657	38507	229.8	194.5	171.9	240.4		6	1	35	28	8.00995	0.001075	0.007147
	TEVIPPLIENR	[K].tEVIPPLIENR.[Q]	N-Term(iTRAQ4plex)	1	P04114	Apolipoprotein B-100 OS=Homo sapiens OX=9606 GN=APOB PE=1 SV=2	P04114	0	2	0.94	0	1	1	712.918	1424.83	1424.82	4.1	0.00292	0	94.6	23.668	77.2837	36018	84.1	85.1	86.5	122.9		50	1	34	27	0.000340835	8.771e-05	0.0003388
	TEVIPPLIENR	[K].tEVIPPLIENR.[Q]	N-Term(iTRAQ4plex)	1	P04114	Apolipoprotein B-100 OS=Homo sapiens OX=9606 GN=APOB PE=1 SV=2	P04114	0	3	0.9189	0	1	1	475.615	1424.83	1424.82	4.73	0.00225	0	128.2	100	103.697	47887	121.7	118.1	117.7	155.3		37	1	34	27	0.00608221	0.000165	0.0007467
	TEVIPPLIENR	[K].tEVIPPLIENR.[Q]	N-Term(iTRAQ4plex)	1	P04114	Apolipoprotein B-100 OS=Homo sapiens OX=9606 GN=APOB PE=1 SV=2	P04114	0	3	0.8889	0	1	1	475.615	1424.83	1424.82	4.86	0.00231	10.0123	143.2	100	82.0252	39952	138.4	132.9	122.5	178.9		36	1	34	27	0.00865689	8.771e-05	0.0005599
	TEVIPPLIENR	[K].tEVIPPLIENR.[Q]	N-Term(iTRAQ4plex)	1	P04114	Apolipoprotein B-100 OS=Homo sapiens OX=9606 GN=APOB PE=1 SV=2	P04114	0	3	0.9189	0	1	1	475.615	1424.83	1424.82	5.44	0.00258	8.64563	141.9	100	77.3337	37354	128.7	136.4	126.8	175.9		37	1	34	27	0.00639826	0.000165	0.0008554
	TEVIPPLIENR	[K].tEVIPPLIENR.[Q]	N-Term(iTRAQ4plex)	1	P04114	Apolipoprotein B-100 OS=Homo sapiens OX=9606 GN=APOB PE=1 SV=2	P04114	0	3	0.8649	0	1	1	475.615	1424.83	1424.82	6.28	0.00298	14.2344	115.9	100	108.217	50424	114.4	117.7	99.6	131.9		37	1	34	27	0.00576027	8.771e-05	0.0005334
	QGFFPDSVNK	[K].qGFFPDSVNk.[A]	N-Term(iTRAQ4plex); K10(iTRAQ4plex)	1	P04114	Apolipoprotein B-100 OS=Homo sapiens OX=9606 GN=APOB PE=1 SV=2	P04114	0	3	1	0	1	1	476.257	1426.76	1426.76	0.51	0.00024	62.4142	136.9	100	57.4006	25374	130	127.3	125.5	164.7		14	1	35	28	1.35406	0.0011	0.007904
	QGFFPDSVNK	[K].qGFFPDSVNk.[A]	N-Term(iTRAQ4plex); K10(iTRAQ4plex)	1	P04114	Apolipoprotein B-100 OS=Homo sapiens OX=9606 GN=APOB PE=1 SV=2	P04114	0	2	1	0	1	1	713.882	1426.76	1426.76	0.52	0.00037	0	169.9	100	57.512	26490	153.2	152.7	148.5	225.4		32	1	35	28	0.0257418	0.001317	0.009567
	QGFFPDSVNK	[K].qGFFPDSVNk.[A]	N-Term(iTRAQ4plex); K10(iTRAQ4plex)	1	P04114	Apolipoprotein B-100 OS=Homo sapiens OX=9606 GN=APOB PE=1 SV=2	P04114	0	3	1	0	1	1	476.259	1426.76	1426.76	4.81	0.00229	12.1044	148	58.829	84.8383	37345	145.1	121.3	121.9	203.5		30	1	35	28	0.0355035	0.0008385	0.005115
	QGFFPDSVNK	[K].qGFFPDSVNk.[A]	N-Term(iTRAQ4plex); K10(iTRAQ4plex)	1	P04114	Apolipoprotein B-100 OS=Homo sapiens OX=9606 GN=APOB PE=1 SV=2	P04114	0	2	0.6596	0	1	1	713.886	1426.76	1426.76	5.31	0.00379	12.8605	130.7	54.597	84.7896	37315	121.7	114.9	119.6	166.6		47	1	35	28	0.000803646	0.0002677	0.001419
	QGFFPDSVNK	[K].qGFFPDSVNk.[A]	N-Term(iTRAQ4plex); K10(iTRAQ4plex)	1	P04114	Apolipoprotein B-100 OS=Homo sapiens OX=9606 GN=APOB PE=1 SV=2	P04114	0	2	0.8095	0	1	1	713.889	1426.77	1426.76	9.25	0.0066	0	188	100	58.1215	26827	162.2	173.9	172.8	243.1		42	1	35	28	0.00231981	8.771e-05	0.0002165
	EVYGFNPEGK	[K].eVYGFNPEGk.[A]	N-Term(iTRAQ4plex); K10(iTRAQ4plex)	1	P04114	Apolipoprotein B-100 OS=Homo sapiens OX=9606 GN=APOB PE=1 SV=2	P04114	0	3	1	0	1	1	476.586	1427.74	1427.74	2.43	0.00116	16.8265	117.4	25.155	79.3519	40237	88.1	99.7	118	163.6		32	1	35	28	0.0220569	0.001622	0.01278
	EVYGFNPEGK	[K].eVYGFNPEGk.[A]	N-Term(iTRAQ4plex); K10(iTRAQ4plex)	1	P04114	Apolipoprotein B-100 OS=Homo sapiens OX=9606 GN=APOB PE=1 SV=2	P04114	0	2	1	0	1	1	714.376	1427.74	1427.74	2.65	0.00189	5.03911	89	4.481	79.4326	36968	79.7	70.5	76.7	129.3		51	1	35	28	0.000269075	8.771e-05	0.0001165
	EVYGFNPEGK	[K].eVYGFNPEGk.[A]	N-Term(iTRAQ4plex); K10(iTRAQ4plex)	1	P04114	Apolipoprotein B-100 OS=Homo sapiens OX=9606 GN=APOB PE=1 SV=2	P04114	0	3	1	0	1	1	476.587	1427.75	1427.74	3.33	0.00158	29.0257	86.5	2.808	79.3984	36951	76.8	78.6	68.6	122.1		40	1	35	28	0.00335295	0.001939	0.01776
	EVYGFNPEGK	[K].eVYGFNPEGk.[A]	N-Term(iTRAQ4plex); K10(iTRAQ4plex)	1	P04114	Apolipoprotein B-100 OS=Homo sapiens OX=9606 GN=APOB PE=1 SV=2	P04114	0	3	1	0	1	1	476.587	1427.75	1427.74	3.65	0.00174	17.4811	76.7	6.437	79.8664	40537	67.1	64	60.7	114.8		48	1	35	28	0.000468325	0.0009577	0.005416
	EVYGFNPEGK	[K].eVYGFNPEGk.[A]	N-Term(iTRAQ4plex); K10(iTRAQ4plex)	1	P04114	Apolipoprotein B-100 OS=Homo sapiens OX=9606 GN=APOB PE=1 SV=2	P04114	0	2	1	0	1	1	714.377	1427.75	1427.74	3.76	0.00269	27.0212	76.3	2.895	79.4319	40283	42.2	70.8	73.1	119.2		46	1	35	28	0.000737136	8.771e-05	0.0003379
	EVYGFNPEGK	[K].eVYGFNPEGk.[A]	N-Term(iTRAQ4plex); K10(iTRAQ4plex)	1	P04114	Apolipoprotein B-100 OS=Homo sapiens OX=9606 GN=APOB PE=1 SV=2	P04114	0	3	1	0	1	1	476.587	1427.75	1427.74	4.42	0.0021	65.5145	99.2	33.374	52.4283	23711	88.2	94.1	86.8	127.7		21	1	35	28	0.249581	0.002386	0.02374
	EVYGFNPEGK	[K].eVYGFNPEGk.[A]	N-Term(iTRAQ4plex); K10(iTRAQ4plex)	1	P04114	Apolipoprotein B-100 OS=Homo sapiens OX=9606 GN=APOB PE=1 SV=2	P04114	0	2	0.9245	0	1	1	714.378	1427.75	1427.74	5.3	0.00378	24.1783	211.5	68.802	78.9209	36687	158.5	193.5	192.1	301.9		53	1	35	28	0.00015667	8.771e-05	0.0002207
	EVYGFNPEGK	[K].eVYGFNPEGk.[A]	N-Term(iTRAQ4plex); K10(iTRAQ4plex)	1	P04114	Apolipoprotein B-100 OS=Homo sapiens OX=9606 GN=APOB PE=1 SV=2	P04114	0	2	1	0	1	1	714.38	1427.75	1427.74	8.29	0.00592	33.1526	36.1	12.486	79.983	40610	38	31.8	35	39.4		11	1	35	28	2.73199	0.007543	0.1528
	EVYGFNPEGK	[K].eVYGFNPEGk.[A]	N-Term(iTRAQ4plex); K10(iTRAQ4plex)	1	P04114	Apolipoprotein B-100 OS=Homo sapiens OX=9606 GN=APOB PE=1 SV=2	P04114	0	3	0.8182	0	1	1	476.589	1427.75	1427.74	8.46	0.00402	70.5973	79.2	9.908	78.8947	36672	66.1	77.6	79.1	94.1		33	1	35	28	0.0183399	0.002397	0.02658
	KGNVATEISTER	[R].kGNVATEISTER.[D]	K1(iTRAQ4plex)	1	P04114	Apolipoprotein B-100 OS=Homo sapiens OX=9606 GN=APOB PE=1 SV=2	P04114	1	3	0.8636	0	1	1	483.601	1448.79	1448.78	3.86	0.00186	6.08593	21.4	82.391	22.1125	6889	16.9	18.6	17.7	32.3		44	1	36	29	0.00175422	8.771e-05	0.0002429
	IISDYHQQFR	[K].iISDYHQQFR.[Y]	N-Term(iTRAQ4plex)	1	P04114	Apolipoprotein B-100 OS=Homo sapiens OX=9606 GN=APOB PE=1 SV=2	P04114	0	3	1	0	1	1	484.257	1450.76	1450.76	0.34	0.00016	18.4764	220.8	90.212	41.3088	16966	204.9	205.1	204.8	268.4		35	1	36	29	0.0145683	8.771e-05	0.0002987
	IISDYHQQFR	[K].iISDYHQQFR.[Y]	N-Term(iTRAQ4plex)	1	P04114	Apolipoprotein B-100 OS=Homo sapiens OX=9606 GN=APOB PE=1 SV=2	P04114	0	3	1	0	1	1	484.257	1450.76	1450.76	0.59	0.00029	3.67069	47.4	100	41.7456	15367	40.1	39.1	42.4	67.8		51	1	36	29	0.000333725	8.771e-05	3.335e-05
	IISDYHQQFR	[K].iISDYHQQFR.[Y]	N-Term(iTRAQ4plex)	1	P04114	Apolipoprotein B-100 OS=Homo sapiens OX=9606 GN=APOB PE=1 SV=2	P04114	0	2	1	0	1	1	725.883	1450.76	1450.76	1.92	0.0014	0	21	100	41.7604	15816	22.8	15.1	22.1	23.9		26	1	36	29	0.112526	0.007263	0.1445
	IISDYHQQFR	[K].iISDYHQQFR.[Y]	N-Term(iTRAQ4plex)	1	P04114	Apolipoprotein B-100 OS=Homo sapiens OX=9606 GN=APOB PE=1 SV=2	P04114	0	2	1	0	1	1	725.884	1450.76	1450.76	2.77	0.00201	27.3691	20.3	100	41.6345	16442	19.7	16.6	21.4	23.6		23	1	36	29	0.214571	0.001574	0.01198
	IISDYHQQFR	[K].iISDYHQQFR.[Y]	N-Term(iTRAQ4plex)	1	P04114	Apolipoprotein B-100 OS=Homo sapiens OX=9606 GN=APOB PE=1 SV=2	P04114	0	2	0.9804	0	1	1	725.884	1450.76	1450.76	3.27	0.00237	0	82.3	100	41.3571	16988	61.7	58.5	81.5	127.5		51	1	36	29	0.000368574	8.771e-05	5.761e-05
	IISDYHQQFR	[K].iISDYHQQFR.[Y]	N-Term(iTRAQ4plex)	1	P04114	Apolipoprotein B-100 OS=Homo sapiens OX=9606 GN=APOB PE=1 SV=2	P04114	0	2	1	0	1	1	725.884	1450.76	1450.76	3.44	0.00249	0	143.4	100	67.1684	27597	101.8	116.9	134.8	219.9		51	1	36	29	0.000327377	8.771e-05	4.793e-05
	IISDYHQQFR	[K].iISDYHQQFR.[Y]	N-Term(iTRAQ4plex)	1	P04114	Apolipoprotein B-100 OS=Homo sapiens OX=9606 GN=APOB PE=1 SV=2	P04114	0	3	1	0	1	1	484.259	1450.76	1450.76	3.62	0.00175	38.0445	112.1	100	41.5768	16413	110.8	93.5	108.4	135.6		31	1	36	29	0.029899	8.771e-05	8.027e-05
	IISDYHQQFR	[K].iISDYHQQFR.[Y]	N-Term(iTRAQ4plex)	1	P04114	Apolipoprotein B-100 OS=Homo sapiens OX=9606 GN=APOB PE=1 SV=2	P04114	0	3	1	0	1	1	484.259	1450.76	1450.76	3.93	0.0019	33.7401	93.3	48.037	41.7477	15810	88.5	80.6	77.9	126.3		36	1	36	29	0.0102464	8.771e-05	8.739e-05
	IISDYHQQFR	[K].iISDYHQQFR.[Y]	N-Term(iTRAQ4plex)	1	P04114	Apolipoprotein B-100 OS=Homo sapiens OX=9606 GN=APOB PE=1 SV=2	P04114	0	3	1	0	1	1	484.259	1450.76	1450.76	4	0.00193	16.0097	84.3	17.354	67.6535	27858	84.2	79.8	74.9	98.2		42	1	36	29	0.00235272	8.771e-05	0.0001247
	IISDYHQQFR	[K].iISDYHQQFR.[Y]	N-Term(iTRAQ4plex)	1	P04114	Apolipoprotein B-100 OS=Homo sapiens OX=9606 GN=APOB PE=1 SV=2	P04114	0	3	1	0	1	1	484.259	1450.76	1450.76	4.12	0.00199	15.3076	68.2	4.422	67.1425	27582	44.2	58.2	63.9	106.4		40	1	36	29	0.00401917	8.771e-05	0.0001612
	IISDYHQQFR	[K].iISDYHQQFR.[Y]	N-Term(iTRAQ4plex)	1	P04114	Apolipoprotein B-100 OS=Homo sapiens OX=9606 GN=APOB PE=1 SV=2	P04114	0	2	0.9808	0	1	1	725.885	1450.76	1450.76	4.53	0.00329	7.02953	226.6	83.962	41.6033	17772	161	185.1	214.6	345.5		52	1	36	29	0.000288175	8.771e-05	5.851e-05
	IISDYHQQFR	[K].iISDYHQQFR.[Y]	N-Term(iTRAQ4plex)	1	P04114	Apolipoprotein B-100 OS=Homo sapiens OX=9606 GN=APOB PE=1 SV=2	P04114	0	3	1	0	1	1	484.259	1450.76	1450.76	4.57	0.00221	26.9432	71.6	4.622	41.578	17758	49.7	61.2	76.5	98.8		36	1	36	29	0.0118962	8.771e-05	0.0003307
	GFEPTLEALFGK	[K].GFEPTLEALFGk.[Q]	K12(iTRAQ4plex)	1	P04114	Apolipoprotein B-100 OS=Homo sapiens OX=9606 GN=APOB PE=1 SV=2	P04114	0	3	0.8615	0	1	1	484.935	1452.79	1452.79	3.15	0.00153	43.8719	74.3	100	115.608	54748	61.5	68.9	79.1	87.6		65	1	36	29	1.406e-05	8.771e-05	0.0004677
	GFEPTLEALFGK	[K].GFEPTLEALFGk.[Q]	K12(iTRAQ4plex)	1	P04114	Apolipoprotein B-100 OS=Homo sapiens OX=9606 GN=APOB PE=1 SV=2	P04114	0	3	0.9474	0	1	1	484.936	1452.79	1452.79	4.67	0.00226	0	27.7	100	125.395	59677	24.1	31	25.4	30.2		38	1	36	29	0.00651265	0.002545	0.02914
	YENYELTLK	[K].yENYELTLk.[S]	N-Term(iTRAQ4plex); K9(iTRAQ4plex)	1	P04114	Apolipoprotein B-100 OS=Homo sapiens OX=9606 GN=APOB PE=1 SV=2	P04114	0	3	0.9756	0	1	1	487.602	1460.79	1460.79	3.11	0.00152	9.01135	230.8	61.301	91.9	43816	166.7	197.7	213.9	345.1		41	1	36	29	0.00417096	0.001065	0.006165
	YENYELTLK	[K].yENYELTLk.[S]	N-Term(iTRAQ4plex); K9(iTRAQ4plex)	1	P04114	Apolipoprotein B-100 OS=Homo sapiens OX=9606 GN=APOB PE=1 SV=2	P04114	0	2	1	0	1	1	730.901	1460.79	1460.79	4.52	0.0033	20.2469	235.7	100	91.8774	43804	175.8	199.3	232.6	334.9		50	1	36	30	0.000449749	8.771e-05	0.0002417
	VAWHYDEEK	[R].vAWHYDEEk.[I]	N-Term(iTRAQ4plex); K9(iTRAQ4plex)	1	P04114	Apolipoprotein B-100 OS=Homo sapiens OX=9606 GN=APOB PE=1 SV=2	P04114	0	3	1	0	1	1	488.918	1464.74	1464.74	2.82	0.00138	50.7233	153.7	17.717	61.0669	29617	121.3	136.1	146.8	210.5		18	1	34	27	0.460527	0.000754	0.004476
	VAWHYDEEK	[R].vAWHYDEEk.[I]	N-Term(iTRAQ4plex); K9(iTRAQ4plex)	1	P04114	Apolipoprotein B-100 OS=Homo sapiens OX=9606 GN=APOB PE=1 SV=2	P04114	0	3	1	0	1	1	488.919	1464.74	1464.74	4.88	0.00238	22.2754	370.6	78.625	61.0439	26744	324	335.7	354.8	467.7		25	1	35	28	0.11382	0.0004344	0.002148
	ESQLPTVMDFR	[K].eSQLPTVMDFR.[K]	N-Term(iTRAQ4plex)	1	P04114	Apolipoprotein B-100 OS=Homo sapiens OX=9606 GN=APOB PE=1 SV=2	P04114	0	2	0.9636	0	1	1	733.877	1466.75	1466.74	3.07	0.00225	10.2689	58.9	0.953	82.6154	40261	44.9	45.4	54.9	90.4		55	1	35	28	0.000113386	8.771e-05	0.000237
	ESQLPTVMDFR	[K].eSQLPTVMDFR.[K]	N-Term(iTRAQ4plex)	1	P04114	Apolipoprotein B-100 OS=Homo sapiens OX=9606 GN=APOB PE=1 SV=2	P04114	0	2	0.8431	0	1	1	733.878	1466.75	1466.74	3.49	0.00256	9.59306	51.4	0.972	108.82	50746	39.2	44.9	42.9	78.5		51	1	35	28	0.00030113	8.771e-05	0.0001684
	ESQLPTVMDFR	[K].eSQLPTVMDFR.[K]	N-Term(iTRAQ4plex)	1	P04114	Apolipoprotein B-100 OS=Homo sapiens OX=9606 GN=APOB PE=1 SV=2	P04114	0	3	1	0	1	1	489.588	1466.75	1466.74	4.69	0.00229	30.0934	73.5	100	78.9475	35553	85.7	63.5	59.1	85.8		31	1	35	28	0.0290204	0.0002025	0.001022
	ESQLPTVMDFR	[K].eSQLPTVMDFR.[K]	N-Term(iTRAQ4plex)	1	P04114	Apolipoprotein B-100 OS=Homo sapiens OX=9606 GN=APOB PE=1 SV=2	P04114	0	3	1	0	1	1	489.588	1466.75	1466.74	4.75	0.00232	25.6672	201.1	100	108.712	50686	186.3	189.7	188.5	239.9		27	1	35	28	0.069455	0.0006371	0.003513
	VLVDHFGYTK	[K].vLVDHFGYTk.[D]	N-Term(iTRAQ4plex); K10(iTRAQ4plex)	1	P04114	Apolipoprotein B-100 OS=Homo sapiens OX=9606 GN=APOB PE=1 SV=2	P04114	0	3	1	0	1	1	489.613	1466.83	1466.82	0.93	0.00046	47.62	153.8	100	56.7994	23350	142.5	143.5	148.8	180.2		16	1	36	29	0.990942	0.001426	0.01017
	VLVDHFGYTK	[K].vLVDHFGYTk.[D]	N-Term(iTRAQ4plex); K10(iTRAQ4plex)	1	P04114	Apolipoprotein B-100 OS=Homo sapiens OX=9606 GN=APOB PE=1 SV=2	P04114	0	3	1	0	1	1	489.615	1466.83	1466.82	3.62	0.00177	15.8761	147	100	51.544	20702	120.1	131.4	132.7	203.9		43	1	35	28	0.00204358	8.771e-05	0.0001837
	VLVDHFGYTK	[K].vLVDHFGYTk.[D]	N-Term(iTRAQ4plex); K10(iTRAQ4plex)	1	P04114	Apolipoprotein B-100 OS=Homo sapiens OX=9606 GN=APOB PE=1 SV=2	P04114	0	3	1	0	1	1	489.615	1466.83	1466.82	3.68	0.0018	50.0171	103.4	21.718	50.756	22796	104.5	94.2	94.2	120.9		26	1	35	28	0.0942738	0.0006371	0.00368
	VLVDHFGYTK	[K].vLVDHFGYTk.[D]	N-Term(iTRAQ4plex); K10(iTRAQ4plex)	1	P04114	Apolipoprotein B-100 OS=Homo sapiens OX=9606 GN=APOB PE=1 SV=2	P04114	0	3	1	0	1	1	489.615	1466.83	1466.82	3.87	0.00189	48.5622	82.4	11.865	51.3962	23148	66.7	78.2	75.5	109.1		29	1	36	29	0.0545818	0.0002677	0.001258
	VLVDHFGYTK	[K].vLVDHFGYTk.[D]	N-Term(iTRAQ4plex); K10(iTRAQ4plex)	1	P04114	Apolipoprotein B-100 OS=Homo sapiens OX=9606 GN=APOB PE=1 SV=2	P04114	0	3	1	0	1	1	489.615	1466.83	1466.82	4.43	0.00217	33.3419	112.1	14.187	51.4107	22229	111.2	117.8	94.7	124.9		30	1	36	29	0.0448642	0.0005231	0.00294
	VLVDHFGYTK	[K].vLVDHFGYTk.[D]	N-Term(iTRAQ4plex); K10(iTRAQ4plex)	1	P04114	Apolipoprotein B-100 OS=Homo sapiens OX=9606 GN=APOB PE=1 SV=2	P04114	0	3	1	0	1	1	489.615	1466.83	1466.82	4.49	0.0022	28.4761	132.4	35.874	50.4007	21693	96.9	121.6	132	179.2		44	1	36	29	0.00171356	8.771e-05	0.0003724
	VLVDHFGYTK	[K].vLVDHFGYTk.[D]	N-Term(iTRAQ4plex); K10(iTRAQ4plex)	1	P04114	Apolipoprotein B-100 OS=Homo sapiens OX=9606 GN=APOB PE=1 SV=2	P04114	0	3	1	0	1	1	489.615	1466.83	1466.82	4.99	0.00244	22.6392	128.4	51.362	50.7729	20973	110.9	113.6	121.2	167.9		38	1	36	29	0.00650008	0.0001304	0.0006623
	VLVDHFGYTK	[K].vLVDHFGYTk.[D]	N-Term(iTRAQ4plex); K10(iTRAQ4plex)	1	P04114	Apolipoprotein B-100 OS=Homo sapiens OX=9606 GN=APOB PE=1 SV=2	P04114	0	2	1	0	1	1	733.922	1466.84	1466.82	7.79	0.00571	19.7982	77.7	100	50.458	21723	52.8	66.9	80	111		63	1	35	28	1.83565e-05	8.771e-05	7.926e-06
	SSVKLQGTSK	[R].sSVkLQGTSk.[I]	N-Term(iTRAQ4plex); K4(iTRAQ4plex); K10(iTRAQ4plex)	1	P04114	Apolipoprotein B-100 OS=Homo sapiens OX=9606 GN=APOB PE=1 SV=2	P04114	1	3	1	0	1	1	489.637	1466.9	1466.89	3.34	0.00164	37.8648	250.4	100	34.6343	12439	238.4	259.4	232.2	271.6		15	1	33	26	0.634538	0.0002025	0.00105
	NMEVSVATTTK	[K].nMEVSVATTTk.[A]	N-Term(iTRAQ4plex); K11(iTRAQ4plex)	1	P04114	Apolipoprotein B-100 OS=Homo sapiens OX=9606 GN=APOB PE=1 SV=2	P04114	0	3	1	0	1	1	490.27	1468.8	1468.79	3.24	0.00159	36.0592	78.6	13.743	64.65	28737	69.8	77.3	75.3	91.8		41	1	36	29	0.00350563	0.0004344	0.00207
	NMEVSVATTTK	[K].nMEVSVATTTk.[A]	N-Term(iTRAQ4plex); K11(iTRAQ4plex)	1	P04114	Apolipoprotein B-100 OS=Homo sapiens OX=9606 GN=APOB PE=1 SV=2	P04114	0	2	1	0	1	1	734.903	1468.8	1468.79	4.22	0.0031	33.859	141.5	100	64.6486	28735	109.9	134.1	139.1	182.8		42	1	36	29	0.00288675	8.771e-05	0.0001036
	NMEVSVATTTK	[K].nMEVSVATTTk.[A]	N-Term(iTRAQ4plex); K11(iTRAQ4plex)	1	P04114	Apolipoprotein B-100 OS=Homo sapiens OX=9606 GN=APOB PE=1 SV=2	P04114	0	2	1	0	1	1	734.904	1468.8	1468.79	6.38	0.00469	0	126.1	100	65.1662	29039	125	129.8	116.2	133.4		32	1	36	29	0.0251761	8.771e-05	0.0002751
	KLTISEQNIQR	[K].kLTISEQNIQR.[A]	K1(iTRAQ4plex)	1	P04114	Apolipoprotein B-100 OS=Homo sapiens OX=9606 GN=APOB PE=1 SV=2	P04114	1	3	1	0	1	1	491.957	1473.86	1473.85	4.31	0.00212	0	139	68.344	51.9512	19665	122.9	141.3	128.7	163.2		49	1	36	29	0.000502869	8.771e-05	0.0005846
	SNTVASLHTEK	[K].sNTVASLHTEk.[N]	N-Term(iTRAQ4plex); K11(iTRAQ4plex)	1	P04114	Apolipoprotein B-100 OS=Homo sapiens OX=9606 GN=APOB PE=1 SV=2	P04114	0	2	0.974	0	1	1	737.91	1474.81	1474.81	2.22	0.00164	0	80.4	100	40.7033	15565	70.6	72.5	69.2	109.4		77	1	36	29	9.97429e-07	8.771e-05	3.143e-06
	SNTVASLHTEK	[K].sNTVASLHTEk.[N]	N-Term(iTRAQ4plex); K11(iTRAQ4plex)	1	P04114	Apolipoprotein B-100 OS=Homo sapiens OX=9606 GN=APOB PE=1 SV=2	P04114	0	3	0.9545	0	1	1	492.277	1474.82	1474.81	3.33	0.00164	41.1947	68.8	1.284	40.7435	15585	61.9	61	55.3	96.8		44	1	36	29	0.00204365	0.0003738	0.001682
	SNTVASLHTEK	[K].sNTVASLHTEk.[N]	N-Term(iTRAQ4plex); K11(iTRAQ4plex)	1	P04114	Apolipoprotein B-100 OS=Homo sapiens OX=9606 GN=APOB PE=1 SV=2	P04114	0	2	1	0	1	1	737.912	1474.82	1474.81	4.13	0.00304	23.0539	118.1	88.868	41.1863	17479	101.2	110.9	106.1	154.1		65	1	36	29	1.65356e-05	8.771e-05	1.4e-05
	ESQLPTVMDFR	[K].eSQLPTVmDFR.[K]	N-Term(iTRAQ4plex); M8(Oxidation)	1	P04114	Apolipoprotein B-100 OS=Homo sapiens OX=9606 GN=APOB PE=1 SV=2	P04114	0	2	0.8519	0	1	1	741.874	1482.74	1482.74	1.28	0.00095	21.1436	165	100	66.0401	31193	162.8	180.7	142.3	174		27	1	34	27	0.0582315	0.002545	0.02909
	ESQLPTVMDFR	[K].eSQLPTVmDFR.[K]	N-Term(iTRAQ4plex); M8(Oxidation)	1	P04114	Apolipoprotein B-100 OS=Homo sapiens OX=9606 GN=APOB PE=1 SV=2	P04114	0	2	1	0	1	1	741.875	1482.74	1482.74	3.34	0.00248	11.062	40.3	10.231	92.0785	43911	39.7	37.1	32.2	52.1		36	1	34	27	0.00797798	0.002741	0.03383
	ESQLPTVMDFR	[K].eSQLPTVmDFR.[K]	N-Term(iTRAQ4plex); M8(Oxidation)	1	P04114	Apolipoprotein B-100 OS=Homo sapiens OX=9606 GN=APOB PE=1 SV=2	P04114	0	3	1	0	1	1	494.919	1482.74	1482.74	3.58	0.00177	11.6443	63.6	6.207	65.1427	30706	63.7	72.1	47.9	70.6		28	1	34	27	0.0420623	0.0004991	0.002522
	ESQLPTVMDFR	[K].eSQLPTVmDFR.[K]	N-Term(iTRAQ4plex); M8(Oxidation)	1	P04114	Apolipoprotein B-100 OS=Homo sapiens OX=9606 GN=APOB PE=1 SV=2	P04114	0	3	1	0	1	1	494.919	1482.74	1482.74	3.64	0.0018	21.3132	61.2	2.136	91.2076	40916	61.1	70.1	47.2	66.6		28	1	34	27	0.0502219	0.001075	0.006525
	ESQLPTVMDFR	[K].eSQLPTVmDFR.[K]	N-Term(iTRAQ4plex); M8(Oxidation)	1	P04114	Apolipoprotein B-100 OS=Homo sapiens OX=9606 GN=APOB PE=1 SV=2	P04114	0	2	1	0	1	1	741.875	1482.74	1482.74	3.67	0.00272	12.1347	39.8	4.96	65.11	30687	30.4	35.6	33.8	59.4		42	1	34	27	0.00197648	0.001622	0.01285
	ESQLPTVMDFR	[K].eSQLPTVmDFR.[K]	N-Term(iTRAQ4plex); M8(Oxidation)	1	P04114	Apolipoprotein B-100 OS=Homo sapiens OX=9606 GN=APOB PE=1 SV=2	P04114	0	3	1	0	1	1	494.919	1482.74	1482.74	3.7	0.00183	0	181.9	100	65.6641	30987	190.4	177	160.7	199.6		32	1	34	27	0.0181925	0.0005472	0.003101
	ESQLPTVMDFR	[K].eSQLPTVmDFR.[K]	N-Term(iTRAQ4plex); M8(Oxidation)	1	P04114	Apolipoprotein B-100 OS=Homo sapiens OX=9606 GN=APOB PE=1 SV=2	P04114	0	3	1	0	1	1	494.919	1482.74	1482.74	3.89	0.00192	9.14184	63	8.247	91.7116	41197	52.8	57.7	54	87.3		41	1	34	27	0.00250985	0.0003738	0.001849
	ESQLPTVMDFR	[K].eSQLPTVmDFR.[K]	N-Term(iTRAQ4plex); M8(Oxidation)	1	P04114	Apolipoprotein B-100 OS=Homo sapiens OX=9606 GN=APOB PE=1 SV=2	P04114	0	2	0.75	0	1	1	741.875	1482.74	1482.74	3.92	0.0029	67.5059	146.3	99.794	82.562	40233	136.7	132.9	142.2	173.4		16	1	34	27	0.7846	0.001075	0.007118
	ESQLPTVMDFR	[K].eSQLPTVmDFR.[K]	N-Term(iTRAQ4plex); M8(Oxidation)	1	P04114	Apolipoprotein B-100 OS=Homo sapiens OX=9606 GN=APOB PE=1 SV=2	P04114	0	3	1	0	1	1	494.919	1482.74	1482.74	4.07	0.00201	8.35911	116.6	100	82.6249	40269	116.3	101.5	98.8	149.7		29	1	34	27	0.0358383	0.0004344	0.002168
	ESQLPTVMDFR	[K].eSQLPTVmDFR.[K]	N-Term(iTRAQ4plex); M8(Oxidation)	1	P04114	Apolipoprotein B-100 OS=Homo sapiens OX=9606 GN=APOB PE=1 SV=2	P04114	0	2	1	0	1	1	741.876	1482.74	1482.74	4.17	0.00309	0	85.2	23.577	91.5642	43631	89.4	91	71.5	88.8		17	1	34	27	0.575553	0.004188	0.0664
	ESQLPTVMDFR	[K].eSQLPTVmDFR.[K]	N-Term(iTRAQ4plex); M8(Oxidation)	1	P04114	Apolipoprotein B-100 OS=Homo sapiens OX=9606 GN=APOB PE=1 SV=2	P04114	0	2	1	0	1	1	741.876	1482.74	1482.74	4.25	0.00315	34.2405	169.3	66.993	91.0202	40808	156.9	145.5	143.2	231.7		29	1	34	27	0.0392667	0.0007824	0.004748
	ESQLPTVMDFR	[K].eSQLPTVmDFR.[K]	N-Term(iTRAQ4plex); M8(Oxidation)	1	P04114	Apolipoprotein B-100 OS=Homo sapiens OX=9606 GN=APOB PE=1 SV=2	P04114	0	2	1	0	1	1	741.876	1482.74	1482.74	4.33	0.00321	18.9509	176.2	63.168	64.5213	30354	146.3	161.5	164.8	232		30	1	34	27	0.0312568	8.771e-05	0.0002013
	ESQLPTVMDFR	[K].eSQLPTVmDFR.[K]	N-Term(iTRAQ4plex); M8(Oxidation)	1	P04114	Apolipoprotein B-100 OS=Homo sapiens OX=9606 GN=APOB PE=1 SV=2	P04114	0	2	1	0	1	1	741.876	1482.74	1482.74	4.49	0.00333	13.1352	42.2	7.497	92.1084	41407	36.5	36.6	36.9	58.9		32	1	34	27	0.0201775	0.002397	0.02697
	NMEVSVATTTK	[K].nmEVSVATTTk.[A]	N-Term(iTRAQ4plex); M2(Oxidation); K11(iTRAQ4plex)	1	P04114	Apolipoprotein B-100 OS=Homo sapiens OX=9606 GN=APOB PE=1 SV=2	P04114	0	2	1	0	1	1	742.899	1484.79	1484.79	3.08	0.00229	0	55.4	100	52.1527	21773	53.4	50.2	49.7	68.4		48	1	35	28	0.000563669	0.0004344	0.002171
	NMEVSVATTTK	[K].nmEVSVATTTk.[A]	N-Term(iTRAQ4plex); M2(Oxidation); K11(iTRAQ4plex)	1	P04114	Apolipoprotein B-100 OS=Homo sapiens OX=9606 GN=APOB PE=1 SV=2	P04114	0	3	0.9649	0	1	1	495.602	1484.79	1484.79	4	0.00198	16.1522	58.1	5.096	50.6599	20918	60.6	49.5	52.4	69.8		57	1	35	28	6.91666e-05	8.771e-05	0.0004157
	NMEVSVATTTK	[K].nmEVSVATTTk.[A]	N-Term(iTRAQ4plex); M2(Oxidation); K11(iTRAQ4plex)	1	P04114	Apolipoprotein B-100 OS=Homo sapiens OX=9606 GN=APOB PE=1 SV=2	P04114	0	3	1	0	1	1	495.603	1484.79	1484.79	4.24	0.0021	40.1669	79.8	3.555	50.1486	20625	71.1	99.6	72.5	76		31	1	35	28	0.0345977	0.001065	0.006267
	NMEVSVATTTK	[K].nmEVSVATTTk.[A]	N-Term(iTRAQ4plex); M2(Oxidation); K11(iTRAQ4plex)	1	P04114	Apolipoprotein B-100 OS=Homo sapiens OX=9606 GN=APOB PE=1 SV=2	P04114	0	2	0.9483	0	1	1	742.9	1484.79	1484.79	4.31	0.0032	0	77.7	100	51.1311	21198	72.3	66.7	64.7	107		58	1	36	29	6.7831e-05	8.771e-05	3.929e-05
	NMEVSVATTTK	[K].nmEVSVATTTk.[A]	N-Term(iTRAQ4plex); M2(Oxidation); K11(iTRAQ4plex)	1	P04114	Apolipoprotein B-100 OS=Homo sapiens OX=9606 GN=APOB PE=1 SV=2	P04114	0	2	0.9615	0	1	1	742.9	1484.79	1484.79	4.48	0.00332	0	96.3	100	50.106	20600	55.6	75.6	98.8	155.2		52	1	35	28	0.00024448	8.771e-05	6.142e-05
	NMEVSVATTTK	[K].nmEVSVATTTk.[A]	N-Term(iTRAQ4plex); M2(Oxidation); K11(iTRAQ4plex)	1	P04114	Apolipoprotein B-100 OS=Homo sapiens OX=9606 GN=APOB PE=1 SV=2	P04114	0	2	1	0	1	1	742.901	1484.79	1484.79	4.64	0.00345	6.44079	102.5	30.753	50.6168	20892	87.1	80.6	89	153.1		66	1	35	29	9.88287e-06	8.771e-05	2.783e-05
	NMEVSVATTTK	[K].nmEVSVATTTk.[A]	N-Term(iTRAQ4plex); M2(Oxidation); K11(iTRAQ4plex)	1	P04114	Apolipoprotein B-100 OS=Homo sapiens OX=9606 GN=APOB PE=1 SV=2	P04114	0	2	1	0	1	1	742.902	1484.8	1484.79	6.86	0.00509	0	167.1	77.552	49.9331	22782	161.1	151.2	130.8	225.4		65	1	35	28	1.1233e-05	8.771e-05	3.255e-05
	KHVAEAICK	[R].kHVAEAIck.[E]	N-Term(iTRAQ4plex); K1(iTRAQ4plex); C8(Carbamidomethyl); K9(iTRAQ4plex)	1	P04114	Apolipoprotein B-100 OS=Homo sapiens OX=9606 GN=APOB PE=1 SV=2	P04114	1	3	1	0	1	1	496.629	1487.87	1487.87	0.24	0.00012	25.303	42.7	100	33.5807	10801	33.7	38.6	39.7	58.9		31	1	35	28	0.0264841	8.771e-05	0.0004183
	KHVAEAICK	[R].kHVAEAIck.[E]	N-Term(iTRAQ4plex); K1(iTRAQ4plex); C8(Carbamidomethyl); K9(iTRAQ4plex)	1	P04114	Apolipoprotein B-100 OS=Homo sapiens OX=9606 GN=APOB PE=1 SV=2	P04114	1	3	1	0	1	1	496.63	1487.88	1487.87	1.72	0.00085	49.8978	77.9	100	31.7101	10237	74	70.8	70.3	96.3		47	1	35	28	0.000619608	8.771e-05	0.0001087
	KHVAEAICK	[R].kHVAEAIck.[E]	N-Term(iTRAQ4plex); K1(iTRAQ4plex); C8(Carbamidomethyl); K9(iTRAQ4plex)	1	P04114	Apolipoprotein B-100 OS=Homo sapiens OX=9606 GN=APOB PE=1 SV=2	P04114	1	3	1	0	1	1	496.63	1487.88	1487.87	1.72	0.00085	28.0806	105.7	42.614	32.212	10454	93.4	89.8	93.2	146.3		49	1	35	28	0.000416023	8.771e-05	3.172e-05
	KHVAEAICK	[R].kHVAEAIck.[E]	N-Term(iTRAQ4plex); K1(iTRAQ4plex); C8(Carbamidomethyl); K9(iTRAQ4plex)	1	P04114	Apolipoprotein B-100 OS=Homo sapiens OX=9606 GN=APOB PE=1 SV=2	P04114	1	2	1	0	1	1	744.441	1487.88	1487.87	1.83	0.00136	0	17.2	100	31.8042	10274	14.7	12.2	14.2	27.8		41	1	35	28	0.00252404	0.001371	0.009846
	KHVAEAICK	[R].kHVAEAIck.[E]	N-Term(iTRAQ4plex); K1(iTRAQ4plex); C8(Carbamidomethyl); K9(iTRAQ4plex)	1	P04114	Apolipoprotein B-100 OS=Homo sapiens OX=9606 GN=APOB PE=1 SV=2	P04114	1	3	1	0	1	1	496.631	1487.88	1487.87	3.44	0.00171	28.5447	146.6	100	20.1396	6207	133	132	125.1	196.2		59	1	35	28	4.39838e-05	8.771e-05	7.408e-06
	KHVAEAICK	[R].kHVAEAIck.[E]	N-Term(iTRAQ4plex); K1(iTRAQ4plex); C8(Carbamidomethyl); K9(iTRAQ4plex)	1	P04114	Apolipoprotein B-100 OS=Homo sapiens OX=9606 GN=APOB PE=1 SV=2	P04114	1	3	1	0	1	1	496.631	1487.88	1487.87	4.06	0.00201	14.5685	100.7	72.967	34.0843	11036	89.2	85.5	83.4	144.7		42	1	35	28	0.00242355	8.771e-05	5.549e-05
	AHLDIAGSLEGHLR	[K].AHLDIAGSLEGHLR.[F]		1	P04114	Apolipoprotein B-100 OS=Homo sapiens OX=9606 GN=APOB PE=1 SV=2	P04114	0	3	1	0	1	1	496.937	1488.8	1488.79	3.55	0.00176	64.5789	102.1	100	51.4044	22225	114.1	94.6	96.5	103.3	No Quan Labels	21	1	35	28	0.314903	0.0005231	0.002594
	DEPTYILNIK	[K].dEPTYILNIk.[R]	N-Term(iTRAQ4plex); K10(iTRAQ4plex)	1	P04114	Apolipoprotein B-100 OS=Homo sapiens OX=9606 GN=APOB PE=1 SV=2	P04114	0	3	0.7778	0	1	1	498.621	1493.85	1493.85	2.2	0.00109	26.5435	161.8	100	105.184	48722	145	155.9	143	203.2		36	1	36	29	0.00939043	0.0005231	0.002946
	DEPTYILNIK	[K].dEPTYILNIk.[R]	N-Term(iTRAQ4plex); K10(iTRAQ4plex)	1	P04114	Apolipoprotein B-100 OS=Homo sapiens OX=9606 GN=APOB PE=1 SV=2	P04114	0	3	0.6829	0	1	1	498.622	1493.85	1493.85	3.18	0.00158	8.50538	141.1	70.998	78.9554	38254	139	142.4	116.1	166.8		41	1	35	28	0.00343329	0.0009577	0.005432
	SEYQADYESLR	[R].sEYQADYESLR.[F]	N-Term(iTRAQ4plex)	1	P04114	Apolipoprotein B-100 OS=Homo sapiens OX=9606 GN=APOB PE=1 SV=2	P04114	0	3	1	0	1	1	502.238	1504.7	1504.7	-1.96	-0.00099	27.8004		100	46.2264	17394						30	1	30	23	0.0115271	0.000754	0.004254
	SEYQADYESLR	[R].sEYQADYESLR.[F]	N-Term(iTRAQ4plex)	1	P04114	Apolipoprotein B-100 OS=Homo sapiens OX=9606 GN=APOB PE=1 SV=2	P04114	0	3	1	0	1	1	502.242	1504.71	1504.7	4.79	0.0024	26.3874	82.1	9.438	72.5044	36317	85	113.2	60.1	70.1		24	1	31	24	0.0585975	0.001075	0.007063
	LTLDIQNKK	[R].lTLDIQNkk.[I]	N-Term(iTRAQ4plex); K8(iTRAQ4plex); K9(iTRAQ4plex)	1	P04114	Apolipoprotein B-100 OS=Homo sapiens OX=9606 GN=APOB PE=1 SV=2	P04114	1	3	1	0	1	1	502.32	1504.95	1504.94	2.91	0.00146	48.26	92.9	100	44.5524	17199	93.9	84.1	79.1	114.5		19	1	32	25	0.217213	0.0002025	0.0009784
	LTLDIQNKK	[R].lTLDIQNkk.[I]	N-Term(iTRAQ4plex); K8(iTRAQ4plex); K9(iTRAQ4plex)	1	P04114	Apolipoprotein B-100 OS=Homo sapiens OX=9606 GN=APOB PE=1 SV=2	P04114	1	3	1	0	1	1	502.321	1504.95	1504.94	3.7	0.00186	25.6646	108.8	1.46	43.488	18091	96.5	107.5	94.5	136.7		30	1	32	25	0.0161719	8.771e-05	0.0001742
	LTLDIQNKK	[R].lTLDIQNkk.[I]	N-Term(iTRAQ4plex); K8(iTRAQ4plex); K9(iTRAQ4plex)	1	P04114	Apolipoprotein B-100 OS=Homo sapiens OX=9606 GN=APOB PE=1 SV=2	P04114	1	4	1	0	1	1	376.993	1504.95	1504.94	4.14	0.00156	14.8979	154.3	25.212	43.4364	18064	124.7	129	149.9	213.6		19	1	31	24	0.15632	0.002716	0.03269
	LTLDIQNKK	[R].lTLDIQNkk.[I]	N-Term(iTRAQ4plex); K8(iTRAQ4plex); K9(iTRAQ4plex)	1	P04114	Apolipoprotein B-100 OS=Homo sapiens OX=9606 GN=APOB PE=1 SV=2	P04114	1	2	0.8814	0	1	1	752.979	1504.95	1504.94	5.86	0.00441	0	48.4	100	43.4269	18058	37.5	45.7	46.3	64.1		59	1	31	24	1.83474e-05	8.771e-05	0.0003351
	KSISAALEHK	[R].kSISAALEHk.[V]	N-Term(iTRAQ4plex); K1(iTRAQ4plex); K10(iTRAQ4plex)	1	P04114	Apolipoprotein B-100 OS=Homo sapiens OX=9606 GN=APOB PE=1 SV=2	P04114	1	2	0.7391	0	1	1	758.466	1515.92	1515.92	1.72	0.00131	0	24.8	100	44.1381	15750	23.2	25.5	20	30.6		23	1	33	26	0.103422	0.004893	0.08282
	KSISAALEHK	[R].kSISAALEHk.[V]	N-Term(iTRAQ4plex); K1(iTRAQ4plex); K10(iTRAQ4plex)	1	P04114	Apolipoprotein B-100 OS=Homo sapiens OX=9606 GN=APOB PE=1 SV=2	P04114	1	3	0.9167	0	1	1	505.98	1515.93	1515.92	2.2	0.00111	18.218	77.2	29.768	44.1034	15734	71.3	73.5	68.5	95.3		48	1	33	26	0.000302936	8.771e-05	4.352e-07
	KSISAALEHK	[R].kSISAALEHk.[V]	N-Term(iTRAQ4plex); K1(iTRAQ4plex); K10(iTRAQ4plex)	1	P04114	Apolipoprotein B-100 OS=Homo sapiens OX=9606 GN=APOB PE=1 SV=2	P04114	1	4	0.7931	0	1	1	379.737	1515.93	1515.92	2.83	0.00107	51.31	41.1	13.015	44.072	15717	34.1	35.8	42.5	52		29	1	33	26	0.0253761	0.002366	0.02335
	KSISAALEHK	[R].kSISAALEHk.[V]	N-Term(iTRAQ4plex); K1(iTRAQ4plex); K10(iTRAQ4plex)	1	P04114	Apolipoprotein B-100 OS=Homo sapiens OX=9606 GN=APOB PE=1 SV=2	P04114	1	3	0.9412	0	1	1	505.981	1515.93	1515.92	3.59	0.00181	19.2224	99.8	33.58	24.6239	8632	88.5	93.5	84	133.1		51	1	32	25	0.000141265	8.771e-05	2.129e-07
	KSISAALEHK	[R].kSISAALEHk.[V]	N-Term(iTRAQ4plex); K1(iTRAQ4plex); K10(iTRAQ4plex)	1	P04114	Apolipoprotein B-100 OS=Homo sapiens OX=9606 GN=APOB PE=1 SV=2	P04114	1	4	1	0	1	1	379.737	1515.93	1515.92	4.04	0.00153	46.4426	43.8	7.161	24.636	8639	36.1	36.3	42.4	60.6		27	1	32	25	0.0344999	0.0004344	0.001942
	KSISAALEHK	[R].kSISAALEHk.[V]	N-Term(iTRAQ4plex); K1(iTRAQ4plex); K10(iTRAQ4plex)	1	P04114	Apolipoprotein B-100 OS=Homo sapiens OX=9606 GN=APOB PE=1 SV=2	P04114	1	3	0.9655	0	1	1	505.982	1515.93	1515.92	5.82	0.00294	55.4856	53.8	100	24.4717	8280	64.8	45.2	51.4	53.7		29	1	32	25	0.0209194	0.001128	0.00817
	KSISAALEHK	[R].kSISAALEHk.[V]	N-Term(iTRAQ4plex); K1(iTRAQ4plex); K10(iTRAQ4plex)	1	P04114	Apolipoprotein B-100 OS=Homo sapiens OX=9606 GN=APOB PE=1 SV=2	P04114	1	2	0.8125	0	1	1	758.47	1515.93	1515.92	6.72	0.00509	31.7207	58.8	100	24.6575	8652	59	53.2	49.6	73.4		32	1	33	26	0.0133812	8.771e-05	0.0001676
	YEGLQEWEGK	[K].yEGLQEWEGk.[A]	N-Term(iTRAQ4plex); K10(iTRAQ4plex)	1	P04114	Apolipoprotein B-100 OS=Homo sapiens OX=9606 GN=APOB PE=1 SV=2	P04114	0	3	0.6429	0	1	1	509.597	1526.78	1526.77	2.64	0.00134	24.6667	78.5	11.404	89.8889	46204	60.9	64.4	76.2	112.7		28	1	34	27	0.0468049	0.00186	0.01593
	YEGLQEWEGK	[K].yEGLQEWEGk.[A]	N-Term(iTRAQ4plex); K10(iTRAQ4plex)	1	P04114	Apolipoprotein B-100 OS=Homo sapiens OX=9606 GN=APOB PE=1 SV=2	P04114	0	2	0.8889	0	1	1	763.893	1526.78	1526.77	4.45	0.0034	14.1718	96.3	10.094	89.9449	46235	71.8	80.2	92.5	140.5		54	1	35	28	0.000119734	8.771e-05	7.856e-05
	SEILAHWSPAK	[R].sEILAHWSPAk.[L]	N-Term(iTRAQ4plex); K11(iTRAQ4plex)	1	P04114	Apolipoprotein B-100 OS=Homo sapiens OX=9606 GN=APOB PE=1 SV=2	P04114	0	4	1	0	1	1	382.471	1526.86	1526.86	4.34	0.00166	39.9419	63.1	9.354	49.7764	21354	53.5	59.4	59.5	80.2		36	1	35	28	0.0100477	0.0002677	0.001421
	SEILAHWSPAK	[R].sEILAHWSPAk.[L]	N-Term(iTRAQ4plex); K11(iTRAQ4plex)	1	P04114	Apolipoprotein B-100 OS=Homo sapiens OX=9606 GN=APOB PE=1 SV=2	P04114	0	3	0.95	0	1	1	509.626	1526.86	1526.86	4.65	0.00236	12.5321	67.2	3.891	49.7231	21326	50	58.3	62.2	98.3		60	1	35	28	3.52326e-05	8.771e-05	3.612e-05
	ATGVLYDYVNK	[K].aTGVLYDYVNk.[Y]	N-Term(iTRAQ4plex); K11(iTRAQ4plex)	1	P04114	Apolipoprotein B-100 OS=Homo sapiens OX=9606 GN=APOB PE=1 SV=2	P04114	0	2	1	0	1	1	765.919	1530.83	1530.84	-6.45	-0.00493	29.9899	217.8	100	67.7435	32144	191.3	200.9	213.1	265.7		47	1	35	28	0.000774277	8.771e-05	2.539e-05
	ATGVLYDYVNK	[K].aTGVLYDYVNk.[Y]	N-Term(iTRAQ4plex); K11(iTRAQ4plex)	1	P04114	Apolipoprotein B-100 OS=Homo sapiens OX=9606 GN=APOB PE=1 SV=2	P04114	0	2	0.9545	0	1	1	765.925	1530.84	1530.84	0.81	0.00062	12.5494	211.5	74.868	94.3861	42702	165.1	192.9	202.2	285.7		66	1	36	29	1.0238e-05	8.771e-05	1.366e-05
	ATGVLYDYVNK	[K].aTGVLYDYVNk.[Y]	N-Term(iTRAQ4plex); K11(iTRAQ4plex)	1	P04114	Apolipoprotein B-100 OS=Homo sapiens OX=9606 GN=APOB PE=1 SV=2	P04114	0	3	0.963	0	1	1	510.953	1530.84	1530.84	2.58	0.00131	17.7016	73.9	11.987	94.8877	42987	69.1	67.1	61.8	97.5		54	1	36	29	0.000153679	0.0002025	0.001039
	ATGVLYDYVNK	[K].aTGVLYDYVNk.[Y]	N-Term(iTRAQ4plex); K11(iTRAQ4plex)	1	P04114	Apolipoprotein B-100 OS=Homo sapiens OX=9606 GN=APOB PE=1 SV=2	P04114	0	3	0.9756	0	1	1	510.953	1530.84	1530.84	2.63	0.00134	13.0249	64.5	4.864	67.7779	32162	43.7	55.2	65.6	93.3		41	1	36	29	0.00308046	0.001065	0.006065
	ATGVLYDYVNK	[K].aTGVLYDYVNk.[Y]	N-Term(iTRAQ4plex); K11(iTRAQ4plex)	1	P04114	Apolipoprotein B-100 OS=Homo sapiens OX=9606 GN=APOB PE=1 SV=2	P04114	0	3	0.9623	0	1	1	510.953	1530.85	1530.84	3.23	0.00165	9.98288	87.3	24.396	61.0554	28427	63.9	78.7	84.8	121.9		53	1	36	29	0.000221042	8.771e-05	0.000625
	ATGVLYDYVNK	[K].aTGVLYDYVNk.[Y]	N-Term(iTRAQ4plex); K11(iTRAQ4plex)	1	P04114	Apolipoprotein B-100 OS=Homo sapiens OX=9606 GN=APOB PE=1 SV=2	P04114	0	2	0.9655	0	1	1	765.927	1530.85	1530.84	3.52	0.00269	42.7547	231.7	98.693	61.0824	28444	195.5	220.4	229.8	281.2		58	1	36	29	6.82314e-05	8.771e-05	9.478e-06
	ATGVLYDYVNK	[K].aTGVLYDYVNk.[Y]	N-Term(iTRAQ4plex); K11(iTRAQ4plex)	1	P04114	Apolipoprotein B-100 OS=Homo sapiens OX=9606 GN=APOB PE=1 SV=2	P04114	0	3	0.963	0	1	1	510.954	1530.85	1530.84	3.53	0.0018	4.79824	196.8	69.503	68.2869	32442	184.1	172.8	172.7	257.4		54	1	36	29	0.000167682	0.0002384	0.001177
	ATGVLYDYVNK	[K].aTGVLYDYVNk.[Y]	N-Term(iTRAQ4plex); K11(iTRAQ4plex)	1	P04114	Apolipoprotein B-100 OS=Homo sapiens OX=9606 GN=APOB PE=1 SV=2	P04114	0	3	0.9778	0	1	1	510.954	1530.85	1530.84	3.59	0.00183	61.9892	37.2	3.148	94.3822	42700	30.6	34.5	36.5	47.1		45	1	36	29	0.00141738	0.0005472	0.003081
	ATGVLYDYVNK	[K].aTGVLYDYVNk.[Y]	N-Term(iTRAQ4plex); K11(iTRAQ4plex)	1	P04114	Apolipoprotein B-100 OS=Homo sapiens OX=9606 GN=APOB PE=1 SV=2	P04114	0	3	0.963	0	1	1	510.954	1530.85	1530.84	3.77	0.00192	24.1418	184.9	70.517	87.6094	38876	146	174.5	173.6	245.6		54	1	36	29	0.000163636	0.000165	0.0008906
	ATGVLYDYVNK	[K].aTGVLYDYVNk.[Y]	N-Term(iTRAQ4plex); K11(iTRAQ4plex)	1	P04114	Apolipoprotein B-100 OS=Homo sapiens OX=9606 GN=APOB PE=1 SV=2	P04114	0	2	1	0	1	1	765.927	1530.85	1530.84	4.08	0.00312	47.4312	278.1	100	87.6384	38893	245.1	275.5	268.7	322.9		57	1	36	29	8.72949e-05	8.771e-05	9.385e-06
	IDDIWNLEVK	[K].iDDIWNLEVk.[E]	N-Term(iTRAQ4plex); K10(iTRAQ4plex)	1	P04114	Apolipoprotein B-100 OS=Homo sapiens OX=9606 GN=APOB PE=1 SV=2	P04114	0	2	0.9583	0	1	1	766.934	1532.86	1532.86	2.31	0.00177	6.71939	308.4	54	126.961	60739	216.3	250.8	311.5	454.9		72	1	36	29	2.85675e-06	8.771e-05	2.04e-05
	IDDIWNLEVK	[K].iDDIWNLEVk.[E]	N-Term(iTRAQ4plex); K10(iTRAQ4plex)	1	P04114	Apolipoprotein B-100 OS=Homo sapiens OX=9606 GN=APOB PE=1 SV=2	P04114	0	3	0.8919	0	1	1	511.625	1532.86	1532.86	2.44	0.00124	0	170	100	130.305	62541	142.3	150.1	154	233.7		37	1	36	29	0.00843086	0.0005472	0.00313
	IDDIWNLEVK	[K].iDDIWNLEVk.[E]	N-Term(iTRAQ4plex); K10(iTRAQ4plex)	1	P04114	Apolipoprotein B-100 OS=Homo sapiens OX=9606 GN=APOB PE=1 SV=2	P04114	0	2	1	0	1	1	766.934	1532.86	1532.86	2.54	0.00195	0	125.9	100	104.688	52165	108.9	107.3	119.1	168.3		71	1	36	29	3.40391e-06	8.771e-05	3.006e-05
	IDDIWNLEVK	[K].iDDIWNLEVk.[E]	N-Term(iTRAQ4plex); K10(iTRAQ4plex)	1	P04114	Apolipoprotein B-100 OS=Homo sapiens OX=9606 GN=APOB PE=1 SV=2	P04114	0	3	0.871	0	1	1	511.625	1532.86	1532.86	2.56	0.00131	27.8669	168.4	100	101.271	47313	159.3	158.4	144.1	211.7		31	1	36	29	0.0314759	0.0005472	0.003085
	IDDIWNLEVK	[K].iDDIWNLEVk.[E]	N-Term(iTRAQ4plex); K10(iTRAQ4plex)	1	P04114	Apolipoprotein B-100 OS=Homo sapiens OX=9606 GN=APOB PE=1 SV=2	P04114	0	2	1	0	1	1	766.934	1532.86	1532.86	2.62	0.00201	4.86038	148	20.912	101.337	50394	114.4	113.2	145.5	218.9		75	1	36	29	1.53454e-06	8.771e-05	1.12e-05
	IDDIWNLEVK	[K].iDDIWNLEVk.[E]	N-Term(iTRAQ4plex); K10(iTRAQ4plex)	1	P04114	Apolipoprotein B-100 OS=Homo sapiens OX=9606 GN=APOB PE=1 SV=2	P04114	0	2	0.8929	0	1	1	766.934	1532.86	1532.86	2.86	0.00219	14.3487	92.1	14.08	103.631	51598	58.3	79.7	93.1	137.4		56	1	36	29	0.000119116	8.771e-05	3.839e-05
	IDDIWNLEVK	[K].iDDIWNLEVk.[E]	N-Term(iTRAQ4plex); K10(iTRAQ4plex)	1	P04114	Apolipoprotein B-100 OS=Homo sapiens OX=9606 GN=APOB PE=1 SV=2	P04114	0	3	0.8824	0	1	1	511.625	1532.86	1532.86	3.09	0.00158	28.6367	98.1	12.444	101.316	50383	89.8	74.9	89.2	138.4		34	1	36	29	0.0169428	0.001044	0.005932
	IDDIWNLEVK	[K].iDDIWNLEVk.[E]	N-Term(iTRAQ4plex); K10(iTRAQ4plex)	1	P04114	Apolipoprotein B-100 OS=Homo sapiens OX=9606 GN=APOB PE=1 SV=2	P04114	0	3	0.8444	0	1	1	511.625	1532.86	1532.86	3.33	0.0017	0	151.9	100	101.37	46905	121	129.1	136.4	221.1		45	1	36	29	0.00133656	0.000165	0.0009173
	IDDIWNLEVK	[K].iDDIWNLEVk.[E]	N-Term(iTRAQ4plex); K10(iTRAQ4plex)	1	P04114	Apolipoprotein B-100 OS=Homo sapiens OX=9606 GN=APOB PE=1 SV=2	P04114	0	3	0.8444	0	1	1	511.625	1532.86	1532.86	3.69	0.00189	21.6413	168.5	49.045	103.606	51584	104	135	173.2	261.6		45	1	36	29	0.00139919	0.0002025	0.001025
	IDDIWNLEVK	[K].iDDIWNLEVk.[E]	N-Term(iTRAQ4plex); K10(iTRAQ4plex)	1	P04114	Apolipoprotein B-100 OS=Homo sapiens OX=9606 GN=APOB PE=1 SV=2	P04114	0	3	1	0	1	1	511.626	1532.86	1532.86	3.93	0.00201	31.2267	72.3	8.606	126.958	60737	67.6	56.3	72.4	92.8		33	1	36	29	0.0209402	0.001481	0.01024
	IDDIWNLEVK	[K].iDDIWNLEVk.[E]	N-Term(iTRAQ4plex); K10(iTRAQ4plex)	1	P04114	Apolipoprotein B-100 OS=Homo sapiens OX=9606 GN=APOB PE=1 SV=2	P04114	0	3	0.8444	0	1	1	511.626	1532.86	1532.86	3.93	0.00201	8.05173	127.5	22.545	129.2	61945	71.6	104.3	128.1	205.9		45	1	36	29	0.0013304	0.0002677	0.001257
	IDDIWNLEVK	[K].iDDIWNLEVk.[E]	N-Term(iTRAQ4plex); K10(iTRAQ4plex)	1	P04114	Apolipoprotein B-100 OS=Homo sapiens OX=9606 GN=APOB PE=1 SV=2	P04114	0	2	0.8913	0	1	1	766.935	1532.86	1532.86	3.98	0.00305	47.0203	166.2	45.592	129.199	61944	100.5	133	173.6	257.5		46	1	36	29	0.00118572	8.771e-05	3.806e-05
	IDDIWNLEVK	[K].iDDIWNLEVk.[E]	N-Term(iTRAQ4plex); K10(iTRAQ4plex)	1	P04114	Apolipoprotein B-100 OS=Homo sapiens OX=9606 GN=APOB PE=1 SV=2	P04114	0	3	0.8947	0	1	1	511.626	1532.86	1532.86	4.41	0.00225	5.73539	135.7	100	103.69	50223	106.1	126.9	120.4	189.3		38	1	36	29	0.00652139	0.0003412	0.001638
	IDDIWNLEVK	[K].iDDIWNLEVk.[E]	N-Term(iTRAQ4plex); K10(iTRAQ4plex)	1	P04114	Apolipoprotein B-100 OS=Homo sapiens OX=9606 GN=APOB PE=1 SV=2	P04114	0	3	0.8696	0	1	1	511.626	1532.86	1532.86	4.41	0.00225	0	123.3	100	101.35	48986	109.5	104.5	109.3	169.7		46	1	36	29	0.000955741	8.771e-05	0.0006198
	IDDIWNLEVK	[K].iDDIWNLEVk.[E]	N-Term(iTRAQ4plex); K10(iTRAQ4plex)	1	P04114	Apolipoprotein B-100 OS=Homo sapiens OX=9606 GN=APOB PE=1 SV=2	P04114	0	2	0.9355	0	1	1	766.935	1532.86	1532.86	4.46	0.00341	24.3066	124.7	65.81	103.807	50285	103.1	115.6	110	170.1		62	1	36	29	2.73112e-05	8.771e-05	9.016e-05
	IDDIWNLEVK	[K].iDDIWNLEVk.[E]	N-Term(iTRAQ4plex); K10(iTRAQ4plex)	1	P04114	Apolipoprotein B-100 OS=Homo sapiens OX=9606 GN=APOB PE=1 SV=2	P04114	0	2	0.9718	0	1	1	766.935	1532.86	1532.86	4.61	0.00354	0	166	97.033	130.291	62534	142.3	147	149.3	225.5		71	1	36	29	3.06074e-06	8.771e-05	1.219e-05
	IDDIWNLEVK	[K].iDDIWNLEVk.[E]	N-Term(iTRAQ4plex); K10(iTRAQ4plex)	1	P04114	Apolipoprotein B-100 OS=Homo sapiens OX=9606 GN=APOB PE=1 SV=2	P04114	0	2	0.9859	0	1	1	766.935	1532.86	1532.86	4.77	0.00366	7.77817	97.5	21.236	101.386	47375	78	85.1	92.8	134		71	1	36	29	3.40396e-06	8.771e-05	5.631e-06
	IDDIWNLEVK	[K].iDDIWNLEVk.[E]	N-Term(iTRAQ4plex); K10(iTRAQ4plex)	1	P04114	Apolipoprotein B-100 OS=Homo sapiens OX=9606 GN=APOB PE=1 SV=2	P04114	0	3	0.9231	0	1	1	511.626	1532.86	1532.86	4.82	0.00247	15.0818	127.2	30.483	104.778	49149	98.2	108.5	114.3	187.9		39	1	36	29	0.00575419	0.0004344	0.002064
	IDDIWNLEVK	[K].iDDIWNLEVk.[E]	N-Term(iTRAQ4plex); K10(iTRAQ4plex)	1	P04114	Apolipoprotein B-100 OS=Homo sapiens OX=9606 GN=APOB PE=1 SV=2	P04114	0	2	0.9722	0	1	1	766.935	1532.86	1532.86	4.85	0.00372	55.2428	101.9	29.808	103.772	48612	92.9	111.8	92.9	110.1		36	1	36	29	0.0116141	8.771e-05	0.000254
	IDDIWNLEVK	[K].iDDIWNLEVk.[E]	N-Term(iTRAQ4plex); K10(iTRAQ4plex)	1	P04114	Apolipoprotein B-100 OS=Homo sapiens OX=9606 GN=APOB PE=1 SV=2	P04114	0	2	0.9583	0	1	1	766.936	1532.86	1532.86	5.01	0.00384	6.73764	100.3	26.699	104.14	51866	88.9	80.2	87.3	144.8		72	1	36	29	2.70078e-06	8.771e-05	1.955e-05
	IDDIWNLEVK	[K].iDDIWNLEVk.[E]	N-Term(iTRAQ4plex); K10(iTRAQ4plex)	1	P04114	Apolipoprotein B-100 OS=Homo sapiens OX=9606 GN=APOB PE=1 SV=2	P04114	0	3	0.925	0	1	1	511.626	1532.86	1532.86	5.12	0.00262	5.35814	69.3	100	104.358	51986	64	67.9	63	82.2		40	1	36	29	0.00386278	0.0004102	0.001867
	IDDIWNLEVK	[K].iDDIWNLEVk.[E]	N-Term(iTRAQ4plex); K10(iTRAQ4plex)	1	P04114	Apolipoprotein B-100 OS=Homo sapiens OX=9606 GN=APOB PE=1 SV=2	P04114	0	3	0.9444	0	1	1	511.626	1532.86	1532.86	5.24	0.00268	44.5587	98.2	9.723	103.863	48660	81.8	97.8	82.4	130.7		36	1	36	29	0.0112977	0.0006371	0.003688
	IDDIWNLEVK	[K].iDDIWNLEVk.[E]	N-Term(iTRAQ4plex); K10(iTRAQ4plex)	1	P04114	Apolipoprotein B-100 OS=Homo sapiens OX=9606 GN=APOB PE=1 SV=2	P04114	0	3	0.925	0	1	1	511.626	1532.86	1532.86	5.48	0.0028	60.6758	96.6	100	103.891	48277	88.8	80.6	84.3	132.9		40	1	36	29	0.00421193	0.0004991	0.002439
	IDDIWNLEVK	[K].iDDIWNLEVk.[E]	N-Term(iTRAQ4plex); K10(iTRAQ4plex)	1	P04114	Apolipoprotein B-100 OS=Homo sapiens OX=9606 GN=APOB PE=1 SV=2	P04114	0	3	0.9375	0	1	1	511.627	1532.87	1532.86	5.84	0.00298	23.1389	77.3	100	106.528	50062	62.9	71.8	65.7	108.8		32	1	36	29	0.0291671	0.0004344	0.002055
	IDDIWNLEVK	[K].iDDIWNLEVk.[E]	N-Term(iTRAQ4plex); K10(iTRAQ4plex)	1	P04114	Apolipoprotein B-100 OS=Homo sapiens OX=9606 GN=APOB PE=1 SV=2	P04114	0	2	1	0	1	1	766.938	1532.87	1532.86	7.8	0.00598	14.7599	59.7	18.033	104.751	49135	43.8	57	57.1	80.9		71	1	36	29	3.262e-06	8.771e-05	1.339e-05
	HKFLDSNIK	[R].hkFLDSNIk.[F]	N-Term(iTRAQ4plex); K2(iTRAQ4plex); K9(iTRAQ4plex)	1	P04114	Apolipoprotein B-100 OS=Homo sapiens OX=9606 GN=APOB PE=1 SV=2	P04114	1	4	0.9048	0	1	1	384.235	1533.92	1533.91	4.04	0.00155	34.6527	139.5	84.722	46.0102	16695	153.1	150	116.1	138.8		21	1	34	27	0.231829	0.006859	0.1321
	HKFLDSNIK	[R].hkFLDSNIk.[F]	N-Term(iTRAQ4plex); K2(iTRAQ4plex); K9(iTRAQ4plex)	1	P04114	Apolipoprotein B-100 OS=Homo sapiens OX=9606 GN=APOB PE=1 SV=2	P04114	1	3	0.8947	0	1	1	511.978	1533.92	1533.91	4.4	0.00225	0	168.2	100	25.9828	9374	191.7	174.1	147.9	159.2		19	1	33	26	0.321224	0.0005231	0.002926
	HKFLDSNIK	[R].hkFLDSNIk.[F]	N-Term(iTRAQ4plex); K2(iTRAQ4plex); K9(iTRAQ4plex)	1	P04114	Apolipoprotein B-100 OS=Homo sapiens OX=9606 GN=APOB PE=1 SV=2	P04114	1	3	0.6875	0	1	1	511.978	1533.92	1533.91	4.7	0.0024	35.1606	126.4	100	46.0996	16737	135.9	124.1	111.5	134.2		16	1	33	26	0.556641	0.001065	0.006346
	KIKGVISIPR	[R].kIkGVISIPR.[L]	N-Term(iTRAQ4plex); K1(iTRAQ4plex); K3(iTRAQ4plex)	1	P04114	Apolipoprotein B-100 OS=Homo sapiens OX=9606 GN=APOB PE=1 SV=2	P04114	2	4	1	0	1	1	386.517	1543.05	1543.04	3.61	0.00139	41.0759	39.7	98.836	35.9108	12942	40.2	47.3	36.2	35		24	1	19	13	0.00330688	8.771e-05	0.0005489
	KIKGVISIPR	[R].kIkGVISIPR.[L]	N-Term(iTRAQ4plex); K1(iTRAQ4plex); K3(iTRAQ4plex)	1	P04114	Apolipoprotein B-100 OS=Homo sapiens OX=9606 GN=APOB PE=1 SV=2	P04114	2	4	1	0	1	1	386.517	1543.05	1543.04	3.61	0.00139	42.1284	38	55.948	35.9184	12729	32	34.2	28.5	57.2		18	1	19	13	0.0149424	0.0002677	0.001298
	KIKGVISIPR	[R].kIkGVISIPR.[L]	N-Term(iTRAQ4plex); K1(iTRAQ4plex); K3(iTRAQ4plex)	1	P04114	Apolipoprotein B-100 OS=Homo sapiens OX=9606 GN=APOB PE=1 SV=2	P04114	2	3	1	0	1	1	515.021	1543.05	1543.04	3.62	0.00186	15.7785	34.5	100	35.9046	12722	28.2	31	34.4	44.4		18	1	19	13	0.014074	0.002366	0.0231
	KIKGVISIPR	[R].kIkGVISIPR.[L]	N-Term(iTRAQ4plex); K1(iTRAQ4plex); K3(iTRAQ4plex)	1	P04114	Apolipoprotein B-100 OS=Homo sapiens OX=9606 GN=APOB PE=1 SV=2	P04114	2	3	1	0	1	1	515.021	1543.05	1543.04	4.1	0.00211	9.35924	44.1	100	35.9247	12949	46.4	46.8	39.6	43.7		12	1	19	13	0.0585354	0.005594	0.09888
	KMGLAFESTK	[K].kMGLAFESTk.[S]	N-Term(iTRAQ4plex); K1(iTRAQ4plex); K10(iTRAQ4plex)	1	P04114	Apolipoprotein B-100 OS=Homo sapiens OX=9606 GN=APOB PE=1 SV=2	P04114	1	3	0.8	0	1	1	515.302	1543.89	1543.89	2.96	0.00152	43.8699	283.4	100	62.2908	24974	258.9	256.4	271.9	346.5		25	1	36	29	0.123328	8.771e-05	0.0002338
	KMGLAFESTK	[K].kMGLAFESTk.[S]	N-Term(iTRAQ4plex); K1(iTRAQ4plex); K10(iTRAQ4plex)	1	P04114	Apolipoprotein B-100 OS=Homo sapiens OX=9606 GN=APOB PE=1 SV=2	P04114	1	3	0.9024	0	1	1	515.303	1543.89	1543.89	4.03	0.00207	19.8306	288.4	100	37.7455	15666	255.4	278.9	268.6	350.7		41	1	36	29	0.0030901	8.771e-05	2.131e-05
	TLADLTLLDSPIK	[R].TLADLTLLDSPIk.[V]	K13(iTRAQ4plex)	1	P04114	Apolipoprotein B-100 OS=Homo sapiens OX=9606 GN=APOB PE=1 SV=2	P04114	0	3	0.8868	0	1	1	515.309	1543.91	1543.91	4.12	0.00212	18.1173	57.8	100	108.864	52933	57	60.4	50.6	63.2		53	1	34	27	0.000132366	0.0003738	0.00186
	TLADLTLLDSPIK	[R].TLADLTLLDSPIk.[V]	K13(iTRAQ4plex)	1	P04114	Apolipoprotein B-100 OS=Homo sapiens OX=9606 GN=APOB PE=1 SV=2	P04114	0	3	0.9231	0	1	1	515.309	1543.91	1543.91	4.71	0.00242	44.5041	49.6	100	108.941	54388	48.2	48.7	48.7	52.6		39	1	34	27	0.00350445	0.000754	0.004098
	TLADLTLLDSPIK	[R].TLADLTLLDSPIk.[V]	K13(iTRAQ4plex)	1	P04114	Apolipoprotein B-100 OS=Homo sapiens OX=9606 GN=APOB PE=1 SV=2	P04114	0	3	0.8846	0	1	1	515.31	1543.91	1543.91	5.54	0.00285	0	92	62.478	108.917	48368	82.6	86.6	72	126.8		52	1	34	27	0.000161116	8.771e-05	0.0003228
	IYSLWEHSTK	[R].iYSLWEHSTk.[N]	N-Term(iTRAQ4plex); K10(iTRAQ4plex)	1	P04114	Apolipoprotein B-100 OS=Homo sapiens OX=9606 GN=APOB PE=1 SV=2	P04114	0	3	0.5625	0	1	1	517.953	1551.85	1551.84	2.62	0.00136	28.8586	135.4	26.964	55.518	24380	131.9	115.8	117.9	176.2		16	1	36	29	1.29954	0.001753	0.01389
	IYSLWEHSTK	[R].iYSLWEHSTk.[N]	N-Term(iTRAQ4plex); K10(iTRAQ4plex)	1	P04114	Apolipoprotein B-100 OS=Homo sapiens OX=9606 GN=APOB PE=1 SV=2	P04114	0	3	1	0	1	1	517.953	1551.85	1551.84	2.97	0.00154	50.5534	288	100	55.6413	24443	291.1	276.8	263.9	320.3		33	1	36	29	0.0258695	8.771e-05	0.0001963
	IYSLWEHSTK	[R].iYSLWEHSTk.[N]	N-Term(iTRAQ4plex); K10(iTRAQ4plex)	1	P04114	Apolipoprotein B-100 OS=Homo sapiens OX=9606 GN=APOB PE=1 SV=2	P04114	0	4	1	0	1	1	388.717	1551.85	1551.84	3.08	0.0012	0	200.3	100	55.5066	23413	189.5	186.3	204.5	220.9		10	1	37	30	4.80688	0.001496	0.01085
	IYSLWEHSTK	[R].iYSLWEHSTk.[N]	N-Term(iTRAQ4plex); K10(iTRAQ4plex)	1	P04114	Apolipoprotein B-100 OS=Homo sapiens OX=9606 GN=APOB PE=1 SV=2	P04114	0	3	0.7805	0	1	1	517.954	1551.85	1551.84	3.68	0.0019	28.5369	72.7	5.612	55.4403	23379	49	66.6	64.6	110.6		41	1	37	30	0.00376956	0.0002025	0.0009952
	IYSLWEHSTK	[R].iYSLWEHSTk.[N]	N-Term(iTRAQ4plex); K10(iTRAQ4plex)	1	P04114	Apolipoprotein B-100 OS=Homo sapiens OX=9606 GN=APOB PE=1 SV=2	P04114	0	3	1	0	1	1	517.954	1551.85	1551.84	4.39	0.00227	34.3472	85.6	8.62	55.1367	24195	55.6	73.4	87.3	125.9		40	1	36	29	0.00538372	8.771e-05	0.000105
	IYSLWEHSTK	[R].iYSLWEHSTk.[N]	N-Term(iTRAQ4plex); K10(iTRAQ4plex)	1	P04114	Apolipoprotein B-100 OS=Homo sapiens OX=9606 GN=APOB PE=1 SV=2	P04114	0	2	1	0	1	1	776.428	1551.85	1551.84	4.91	0.00381	0	77.4	100	55.1681	24213	56	65	72.8	115.9		76	1	36	29	1.23836e-06	8.771e-05	4.83e-06
	IYSLWEHSTK	[R].iYSLWEHSTk.[N]	N-Term(iTRAQ4plex); K10(iTRAQ4plex)	1	P04114	Apolipoprotein B-100 OS=Homo sapiens OX=9606 GN=APOB PE=1 SV=2	P04114	0	2	0.9663	0	1	1	776.428	1551.85	1551.84	5.38	0.00418	0	115.8	100	55.4675	23393	89.9	100.1	107.8	165.4		89	1	36	29	6.64552e-08	8.771e-05	1.058e-05
	IYSLWEHSTK	[R].iYSLWEHSTk.[N]	N-Term(iTRAQ4plex); K10(iTRAQ4plex)	1	P04114	Apolipoprotein B-100 OS=Homo sapiens OX=9606 GN=APOB PE=1 SV=2	P04114	0	3	0.8286	0	1	1	517.955	1551.85	1551.84	6.4	0.00331	47.0888	167.3	46.198	53.2355	23182	186.5	164.5	145.2	173.2		35	1	36	29	0.014516	0.0004991	0.002439
	IYSLWEHSTK	[R].iYSLWEHSTk.[N]	N-Term(iTRAQ4plex); K10(iTRAQ4plex)	1	P04114	Apolipoprotein B-100 OS=Homo sapiens OX=9606 GN=APOB PE=1 SV=2	P04114	0	3	1	0	1	1	517.956	1551.85	1551.84	7.22	0.00374	43.0525	160.8	26.884	53.168	23147	149.6	164.1	146.5	183.1		25	1	36	29	0.141787	0.0002025	0.001043
	EQHLFLPFSYK	[K].EQHLFLPFSYk.[N]	K11(iTRAQ4plex)	1	P04114	Apolipoprotein B-100 OS=Homo sapiens OX=9606 GN=APOB PE=1 SV=2	P04114	0	3	1	0	1	1	518.283	1552.84	1552.83	4.76	0.00247	14.7266	84.6	32.019	80.9778	36644	87.9	80.7	77	92.8		39	1	36	29	0.00530865	0.001939	0.01797
	FQFPGKPGIYTR	[R].fQFPGKPGIYTR.[E]	N-Term(iTRAQ4plex)	1	P04114	Apolipoprotein B-100 OS=Homo sapiens OX=9606 GN=APOB PE=1 SV=2	P04114	0	3	0.3529	0	1	1	518.958	1554.86	1554.85	3.4	0.00176	20.9517	80.1	40.725	58.4256	24191	69	68.2	73.9	109.5		17	1	35	28	0.809955	0.001075	0.006631
	QTIIVVLENVQR	[R].qTIIVVLENVQR.[N]	N-Term(iTRAQ4plex)	1	P04114	Apolipoprotein B-100 OS=Homo sapiens OX=9606 GN=APOB PE=1 SV=2	P04114	0	3	1	0	1	1	519.316	1555.93	1555.93	2.36	0.00122	41.591	89.5	100	80.8911	34182	82.3	89.7	87.4	98.4		28	1	33	26	0.0362518	8.771e-05	0.0003359
	QTIIVVLENVQR	[R].qTIIVVLENVQR.[N]	N-Term(iTRAQ4plex)	1	P04114	Apolipoprotein B-100 OS=Homo sapiens OX=9606 GN=APOB PE=1 SV=2	P04114	0	3	1	0	1	1	519.316	1555.93	1555.93	3.77	0.00195	6.10079	66.9	89.368	95.7133	44378	59.4	56.2	65.2	86.9		44	1	33	26	0.000763297	8.771e-05	0.0003789
	QTIIVVLENVQR	[R].qTIIVVLENVQR.[N]	N-Term(iTRAQ4plex)	1	P04114	Apolipoprotein B-100 OS=Homo sapiens OX=9606 GN=APOB PE=1 SV=2	P04114	0	3	1	0	1	1	519.316	1555.93	1555.93	3.77	0.00195	17.5108	48.1	18.492	94.6125	43802	42.6	48.5	39.2	62.3		50	1	33	26	0.000208782	8.771e-05	0.0001134
	QTIIVVLENVQR	[R].qTIIVVLENVQR.[N]	N-Term(iTRAQ4plex)	1	P04114	Apolipoprotein B-100 OS=Homo sapiens OX=9606 GN=APOB PE=1 SV=2	P04114	0	2	1	0	1	1	778.471	1555.93	1555.93	3.82	0.00297	7.47944	75.1	9.78	95.1363	44070	55.2	54.9	64.9	125.4		56	1	33	26	5.12499e-05	8.771e-05	1.503e-05
	QTIIVVLENVQR	[R].qTIIVVLENVQR.[N]	N-Term(iTRAQ4plex)	1	P04114	Apolipoprotein B-100 OS=Homo sapiens OX=9606 GN=APOB PE=1 SV=2	P04114	0	3	1	0	1	1	519.317	1555.94	1555.93	4	0.00208	20.1734	108.1	100	94.7018	43259	108.2	95.8	105.2	123.2		47	1	33	26	0.000382608	8.771e-05	0.0002681
	QTIIVVLENVQR	[R].qTIIVVLENVQR.[N]	N-Term(iTRAQ4plex)	1	P04114	Apolipoprotein B-100 OS=Homo sapiens OX=9606 GN=APOB PE=1 SV=2	P04114	0	2	1	0	1	1	778.471	1555.94	1555.93	4.05	0.00315	19.1192	118.2	100	80.9547	34213	108.9	94.7	102.8	166.3		63	1	33	26	1.10092e-05	8.771e-05	1.741e-05
	QTIIVVLENVQR	[R].qTIIVVLENVQR.[N]	N-Term(iTRAQ4plex)	1	P04114	Apolipoprotein B-100 OS=Homo sapiens OX=9606 GN=APOB PE=1 SV=2	P04114	0	2	1	0	1	1	778.471	1555.94	1555.93	4.29	0.00334	37.7207	95.4	100	95.6752	44357	88.4	79.7	86.8	126.7		42	1	33	26	0.00122494	8.771e-05	0.0001075
	QTIIVVLENVQR	[R].qTIIVVLENVQR.[N]	N-Term(iTRAQ4plex)	1	P04114	Apolipoprotein B-100 OS=Homo sapiens OX=9606 GN=APOB PE=1 SV=2	P04114	0	2	1	0	1	1	778.471	1555.94	1555.93	4.44	0.00346	9.91435	129.9	28.605	94.6117	43801	100.6	104.2	119.5	195.5		51	1	33	26	0.000159559	8.771e-05	1.36e-05
	QTIIVVLENVQR	[R].qTIIVVLENVQR.[N]	N-Term(iTRAQ4plex)	1	P04114	Apolipoprotein B-100 OS=Homo sapiens OX=9606 GN=APOB PE=1 SV=2	P04114	0	3	0.8621	0	1	1	519.317	1555.94	1555.93	4.71	0.00244	10.4897	24.1	6.373	95.1357	44069	22.9	20.1	20.9	32.5		58	1	33	26	3.09647e-05	8.771e-05	8.693e-05
	QTIIVVLENVQR	[R].qTIIVVLENVQR.[N]	N-Term(iTRAQ4plex)	1	P04114	Apolipoprotein B-100 OS=Homo sapiens OX=9606 GN=APOB PE=1 SV=2	P04114	0	3	1	0	1	1	519.317	1555.94	1555.93	5.42	0.00281	28.8379	69.4	100	94.6404	41086	68.3	58.8	66.9	83.6		39	1	33	26	0.00244237	8.771e-05	0.0001521
	YHWEHTGLTLR	[K].yHWEHTGLTLR.[E]	N-Term(iTRAQ4plex)	1	P04114	Apolipoprotein B-100 OS=Homo sapiens OX=9606 GN=APOB PE=1 SV=2	P04114	0	4	1	0	1	1	389.959	1556.81	1556.81	3.11	0.00121	20.484	99.8	100	41.3928	17007	85.9	94.3	97	122		38	1	35	28	0.00657756	8.771e-05	0.0002336
	YHWEHTGLTLR	[K].yHWEHTGLTLR.[E]	N-Term(iTRAQ4plex)	1	P04114	Apolipoprotein B-100 OS=Homo sapiens OX=9606 GN=APOB PE=1 SV=2	P04114	0	4	1	0	1	1	389.959	1556.81	1556.81	3.27	0.00127	60.3697	112.8	100	41.6247	16437	131.9	95.7	97.6	126.2		18	1	35	28	0.583683	0.0005472	0.003128
	YHWEHTGLTLR	[K].yHWEHTGLTLR.[E]	N-Term(iTRAQ4plex)	1	P04114	Apolipoprotein B-100 OS=Homo sapiens OX=9606 GN=APOB PE=1 SV=2	P04114	0	3	1	0	1	1	519.61	1556.81	1556.81	3.28	0.0017	10.9152	56.8	1.427	40.965	16789	54.4	48.2	49.9	74.7		41	1	35	28	0.00310022	8.771e-05	7.727e-05
	YHWEHTGLTLR	[K].yHWEHTGLTLR.[E]	N-Term(iTRAQ4plex)	1	P04114	Apolipoprotein B-100 OS=Homo sapiens OX=9606 GN=APOB PE=1 SV=2	P04114	0	4	1	0	1	1	389.959	1556.81	1556.81	3.42	0.00133	35.1277	68.5	100	45.6	18412	50.1	54	74.6	95.5		35	1	35	28	0.0139154	8.771e-05	0.0002412
	YHWEHTGLTLR	[K].yHWEHTGLTLR.[E]	N-Term(iTRAQ4plex)	1	P04114	Apolipoprotein B-100 OS=Homo sapiens OX=9606 GN=APOB PE=1 SV=2	P04114	0	3	1	0	1	1	519.61	1556.82	1556.81	3.86	0.002	6.48845	44.2	6.118	41.2088	16228	36.6	34.2	40.9	64.9		42	1	36	29	0.00240248	8.771e-05	3.899e-05
	YHWEHTGLTLR	[K].yHWEHTGLTLR.[E]	N-Term(iTRAQ4plex)	1	P04114	Apolipoprotein B-100 OS=Homo sapiens OX=9606 GN=APOB PE=1 SV=2	P04114	0	2	1	0	1	1	778.911	1556.82	1556.81	3.91	0.00304	0	71.3	100	41.1875	16217	54.3	56.6	66.5	108		51	1	36	29	0.000353287	0.000165	0.0008396
	YHWEHTGLTLR	[K].yHWEHTGLTLR.[E]	N-Term(iTRAQ4plex)	1	P04114	Apolipoprotein B-100 OS=Homo sapiens OX=9606 GN=APOB PE=1 SV=2	P04114	0	4	0.9388	0	1	1	389.959	1556.82	1556.81	3.97	0.00155	4.50253	30.3	5.523	40.8801	16744	24.7	24.9	27.5	44		49	1	36	29	0.000516568	8.771e-05	0.000624
	YHWEHTGLTLR	[K].yHWEHTGLTLR.[E]	N-Term(iTRAQ4plex)	1	P04114	Apolipoprotein B-100 OS=Homo sapiens OX=9606 GN=APOB PE=1 SV=2	P04114	0	4	0.8148	0	1	1	389.959	1556.82	1556.81	3.97	0.00155	18.1474	103.5	92.061	41.3648	17635	104	107	99.3	103.8		27	1	36	29	0.0877259	0.000165	0.0008022
	YHWEHTGLTLR	[K].yHWEHTGLTLR.[E]	N-Term(iTRAQ4plex)	1	P04114	Apolipoprotein B-100 OS=Homo sapiens OX=9606 GN=APOB PE=1 SV=2	P04114	0	4	1	0	1	1	389.959	1556.82	1556.81	4.05	0.00158	68.9829	58.8	22.427	41.2905	15575	58.6	49.8	50.1	76.9		22	1	36	29	0.275504	0.0004344	0.002124
	YHWEHTGLTLR	[K].yHWEHTGLTLR.[E]	N-Term(iTRAQ4plex)	1	P04114	Apolipoprotein B-100 OS=Homo sapiens OX=9606 GN=APOB PE=1 SV=2	P04114	0	4	0.9565	0	1	1	389.959	1556.82	1556.81	4.6	0.00179	3.88195	21.9	100	41.2643	15160	16.8	18.6	23.9	28.3		46	1	36	29	0.00107414	8.771e-05	0.0004432
	YHWEHTGLTLR	[K].yHWEHTGLTLR.[E]	N-Term(iTRAQ4plex)	1	P04114	Apolipoprotein B-100 OS=Homo sapiens OX=9606 GN=APOB PE=1 SV=2	P04114	0	2	1	0	1	1	778.912	1556.82	1556.81	4.77	0.00372	0	103.5	100	40.8971	16754	83.8	88.2	92.5	149.5		43	1	36	29	0.00190602	8.771e-05	0.0001238
	YHWEHTGLTLR	[K].yHWEHTGLTLR.[E]	N-Term(iTRAQ4plex)	1	P04114	Apolipoprotein B-100 OS=Homo sapiens OX=9606 GN=APOB PE=1 SV=2	P04114	0	4	1	0	1	1	389.96	1556.82	1556.81	4.84	0.00188	17.5045	47.4	100	41.1129	16180	40.9	41.7	43.6	63.3		46	1	36	29	0.0010594	8.771e-05	2.981e-05
	DLKVEDIPLAR	[R].dLkVEDIPLAR.[I]	N-Term(iTRAQ4plex); K3(iTRAQ4plex)	1	P04114	Apolipoprotein B-100 OS=Homo sapiens OX=9606 GN=APOB PE=1 SV=2	P04114	1	4	1	0	1	1	389.988	1556.93	1556.92	2.87	0.00112	0	288.4	96.626	88.3014	41836	138	185.3	344.4	485.7		31	1	34	27	0.023225	0.001983	0.01927
	DLKVEDIPLAR	[R].dLkVEDIPLAR.[I]	N-Term(iTRAQ4plex); K3(iTRAQ4plex)	1	P04114	Apolipoprotein B-100 OS=Homo sapiens OX=9606 GN=APOB PE=1 SV=2	P04114	1	3	1	0	1	1	519.648	1556.93	1556.92	3.11	0.00161	11.1085	74.1	6.709	88.2369	41802	47.4	61	69.7	118.3		30	1	34	27	0.0240144	8.771e-05	5.547e-05
	DLKVEDIPLAR	[R].dLkVEDIPLAR.[I]	N-Term(iTRAQ4plex); K3(iTRAQ4plex)	1	P04114	Apolipoprotein B-100 OS=Homo sapiens OX=9606 GN=APOB PE=1 SV=2	P04114	1	3	1	0	1	1	519.648	1556.93	1556.92	3.11	0.00161	0	262.5	100	91.6779	43691	243.4	226.7	238.1	341.9		30	1	34	27	0.0289382	8.771e-05	7.171e-05
	DLKVEDIPLAR	[R].dLkVEDIPLAR.[I]	N-Term(iTRAQ4plex); K3(iTRAQ4plex)	1	P04114	Apolipoprotein B-100 OS=Homo sapiens OX=9606 GN=APOB PE=1 SV=2	P04114	1	2	1	0	1	1	778.969	1556.93	1556.92	3.2	0.00249	5.30565	89	45.939	88.3296	41851	64.2	81	84.4	126.6		47	1	34	27	0.000525378	8.771e-05	0.000387
	DLKVEDIPLAR	[R].dLkVEDIPLAR.[I]	N-Term(iTRAQ4plex); K3(iTRAQ4plex)	1	P04114	Apolipoprotein B-100 OS=Homo sapiens OX=9606 GN=APOB PE=1 SV=2	P04114	1	3	1	0	1	1	519.648	1556.93	1556.92	3.7	0.00192	55.5872	219.1	52.01	88.128	39176	191.8	188.9	206.1	289.8		24	1	34	27	0.0961563	8.771e-05	0.0002476
	DLKVEDIPLAR	[R].dLkVEDIPLAR.[I]	N-Term(iTRAQ4plex); K3(iTRAQ4plex)	1	P04114	Apolipoprotein B-100 OS=Homo sapiens OX=9606 GN=APOB PE=1 SV=2	P04114	1	3	1	0	1	1	519.649	1556.93	1556.92	4.17	0.00216	72.2237	174.6	76.145	63.0745	29551	167.4	164	155.8	211.1		10	1	33	27	2.56847	0.000754	0.004468
	DLKVEDIPLAR	[R].dLkVEDIPLAR.[I]	N-Term(iTRAQ4plex); K3(iTRAQ4plex)	1	P04114	Apolipoprotein B-100 OS=Homo sapiens OX=9606 GN=APOB PE=1 SV=2	P04114	1	3	1	0	1	1	519.649	1556.93	1556.92	4.4	0.00228	27.5596	83.8	14.126	87.3009	38705	65.6	68.4	71.5	129.7		26	1	33	26	0.0623836	8.771e-05	0.0001582
	KMGLAFESTK	[K].kmGLAFESTk.[S]	N-Term(iTRAQ4plex); K1(iTRAQ4plex); M2(Oxidation); K10(iTRAQ4plex)	1	P04114	Apolipoprotein B-100 OS=Homo sapiens OX=9606 GN=APOB PE=1 SV=2	P04114	1	3	1	0	1	1	520.634	1559.89	1559.88	3.1	0.00161	19.4679	109.3	40.234	49.8805	18641	84.1	106.3	106.2	140.5		45	1	35	28	0.00135362	8.771e-05	0.0005358
	KMGLAFESTK	[K].kmGLAFESTk.[S]	N-Term(iTRAQ4plex); K1(iTRAQ4plex); M2(Oxidation); K10(iTRAQ4plex)	1	P04114	Apolipoprotein B-100 OS=Homo sapiens OX=9606 GN=APOB PE=1 SV=2	P04114	1	2	0.9444	0	1	1	780.448	1559.89	1559.88	3.93	0.00307	0	90.3	100	28.5048	10721	73.8	78.7	84.3	124.4		36	1	35	28	0.0102364	0.0004344	0.00203
	SVSLPSLDPASAK	[K].sVSLPSLDPASAk.[I]	N-Term(iTRAQ4plex); K13(iTRAQ4plex)	1	P04114	Apolipoprotein B-100 OS=Homo sapiens OX=9606 GN=APOB PE=1 SV=2	P04114	0	2	0.9841	0	1	1	780.449	1559.89	1559.89	2	0.00156	0	136.8	81.317	98.7754	45179	94.4	116.2	135.4	201.4		63	1	36	29	2.20251e-05	8.771e-05	5.65e-06
	KMGLAFESTK	[K].kmGLAFESTk.[S]	N-Term(iTRAQ4plex); K1(iTRAQ4plex); M2(Oxidation); K10(iTRAQ4plex)	1	P04114	Apolipoprotein B-100 OS=Homo sapiens OX=9606 GN=APOB PE=1 SV=2	P04114	1	3	1	0	1	1	520.635	1559.89	1559.88	5.68	0.00295	12.4078	99.9	100	28.8918	10928	102.5	95.5	91.5	110		31	1	36	29	0.0302849	0.0011	0.007673
	SVSLPSLDPASAK	[K].sVSLPSLDPASAk.[I]	N-Term(iTRAQ4plex); K13(iTRAQ4plex)	1	P04114	Apolipoprotein B-100 OS=Homo sapiens OX=9606 GN=APOB PE=1 SV=2	P04114	0	4	1	0	1	1	390.729	1559.89	1559.89	2.61	0.00102	0	203.9	100	72.5073	34760	156.5	182.4	177.2	299.6		60	1	35	28	3.39442e-05	0.0004344	0.00209
	SVSLPSLDPASAK	[K].sVSLPSLDPASAk.[I]	N-Term(iTRAQ4plex); K13(iTRAQ4plex)	1	P04114	Apolipoprotein B-100 OS=Homo sapiens OX=9606 GN=APOB PE=1 SV=2	P04114	0	3	0.8039	0	1	1	520.636	1559.89	1559.89	2.93	0.00152	17.6244	153.7	12.724	72.2696	34635	116.3	155.1	161.7	181.7		51	1	35	28	0.000303117	0.0005472	0.003045
	SVSLPSLDPASAK	[K].sVSLPSLDPASAk.[I]	N-Term(iTRAQ4plex); K13(iTRAQ4plex)	1	P04114	Apolipoprotein B-100 OS=Homo sapiens OX=9606 GN=APOB PE=1 SV=2	P04114	0	2	1	0	1	1	780.45	1559.89	1559.89	3.02	0.00235	0	80	6.422	99.2877	45462	72.2	61	70.5	116.5		81	1	35	28	2.69532e-07	8.771e-05	1.04e-05
	SVSLPSLDPASAK	[K].sVSLPSLDPASAk.[I]	N-Term(iTRAQ4plex); K13(iTRAQ4plex)	1	P04114	Apolipoprotein B-100 OS=Homo sapiens OX=9606 GN=APOB PE=1 SV=2	P04114	0	2	1	0	1	1	780.45	1559.89	1559.89	3.25	0.00254	8.21656	206.9	42.775	72.3094	34658	128.6	182.4	194.3	322.3		80	1	35	28	3.32016e-07	8.771e-05	2.554e-06
	SVSLPSLDPASAK	[K].sVSLPSLDPASAk.[I]	N-Term(iTRAQ4plex); K13(iTRAQ4plex)	1	P04114	Apolipoprotein B-100 OS=Homo sapiens OX=9606 GN=APOB PE=1 SV=2	P04114	0	3	0.8679	0	1	1	520.636	1559.89	1559.89	3.28	0.00171	21.0561	97.3	6.092	98.7941	45190	69.8	98.7	105.5	115.2		53	1	35	28	0.000164964	0.000754	0.004483
	SVSLPSLDPASAK	[K].sVSLPSLDPASAk.[I]	N-Term(iTRAQ4plex); K13(iTRAQ4plex)	1	P04114	Apolipoprotein B-100 OS=Homo sapiens OX=9606 GN=APOB PE=1 SV=2	P04114	0	2	1	0	1	1	780.45	1559.89	1559.89	3.41	0.00266	6.2026	90.1	18.321	72.8229	34934	82.4	74.9	76.7	126.4		83	1	35	28	1.58491e-07	8.771e-05	2.049e-05
	SVSLPSLDPASAK	[K].sVSLPSLDPASAk.[I]	N-Term(iTRAQ4plex); K13(iTRAQ4plex)	1	P04114	Apolipoprotein B-100 OS=Homo sapiens OX=9606 GN=APOB PE=1 SV=2	P04114	0	3	0.9762	0	1	1	520.636	1559.89	1559.89	4.11	0.00213	35.1388	71.8	1.42	72.7736	34908	69.7	68	60.5	88.8		42	1	35	28	0.00197163	0.00186	0.0159
	SVSLPSLDPASAK	[K].sVSLPSLDPASAk.[I]	N-Term(iTRAQ4plex); K13(iTRAQ4plex)	1	P04114	Apolipoprotein B-100 OS=Homo sapiens OX=9606 GN=APOB PE=1 SV=2	P04114	0	3	1	0	1	1	520.636	1559.89	1559.89	4.22	0.0022	41.6866	71.3	23.301	72.4315	32132	63	65.8	66.8	89.5		38	1	35	28	0.00517416	0.0006371	0.003693
	SVSLPSLDPASAK	[K].sVSLPSLDPASAk.[I]	N-Term(iTRAQ4plex); K13(iTRAQ4plex)	1	P04114	Apolipoprotein B-100 OS=Homo sapiens OX=9606 GN=APOB PE=1 SV=2	P04114	0	3	1	0	1	1	520.637	1559.9	1559.89	4.46	0.00232	9.15845	198.2	100	72.4454	33435	169.8	177.6	179.2	266.3		41	1	35	28	0.00291394	0.0005472	0.003252
	SVSLPSLDPASAK	[K].sVSLPSLDPASAk.[I]	N-Term(iTRAQ4plex); K13(iTRAQ4plex)	1	P04114	Apolipoprotein B-100 OS=Homo sapiens OX=9606 GN=APOB PE=1 SV=2	P04114	0	2	1	0	1	1	780.452	1559.9	1559.89	5.6	0.00437	0	97.9	100	72.496	33465	80.4	88.2	82.3	140.7		80	1	35	28	3.31663e-07	8.771e-05	6.219e-06
	SVSLPSLDPASAK	[K].sVSLPSLDPASAk.[I]	N-Term(iTRAQ4plex); K13(iTRAQ4plex)	1	P04114	Apolipoprotein B-100 OS=Homo sapiens OX=9606 GN=APOB PE=1 SV=2	P04114	0	2	1	0	1	1	780.453	1559.9	1559.89	6.93	0.00541	38.6354	88.6	100	72.4795	32160	75.4	76.3	75.4	127.1		65	1	35	28	9.99828e-06	8.771e-05	3.024e-05
	ANLFNKLVTELR	[R].aNLFNKLVTELR.[G]	N-Term(iTRAQ4plex)	1	P04114	Apolipoprotein B-100 OS=Homo sapiens OX=9606 GN=APOB PE=1 SV=2	P04114	1	3	0.0571	0	1	1	521.313	1561.93	1561.92	4.77	0.00249	34.4613	71.6	100	87.8796	37670	61.1	61.2	65.7	98.6		35	1	34	27	0.00972803	0.001075	0.007433
	LIVAMSSWLQK	[K].lIVAMSSWLQk.[A]	N-Term(iTRAQ4plex); K11(iTRAQ4plex)	1	P04114	Apolipoprotein B-100 OS=Homo sapiens OX=9606 GN=APOB PE=1 SV=2	P04114	0	2	0.8767	0	1	1	782.465	1563.92	1563.92	3.56	0.00279	18.1993	201.4	86.016	111.803	49856	170.6	168	186.4	280.6		73	1	34	27	1.51038e-06	8.771e-05	2.609e-05
	LIVAMSSWLQK	[K].lIVAMSSWLQk.[A]	N-Term(iTRAQ4plex); K11(iTRAQ4plex)	1	P04114	Apolipoprotein B-100 OS=Homo sapiens OX=9606 GN=APOB PE=1 SV=2	P04114	0	3	0.9231	0	1	1	521.979	1563.92	1563.92	3.91	0.00204	0	111.8	100	102.875	45298	89.9	107.9	103.7	145.6		52	1	34	27	0.000165709	0.0002677	0.001279
	LIVAMSSWLQK	[K].lIVAMSSWLQk.[A]	N-Term(iTRAQ4plex); K11(iTRAQ4plex)	1	P04114	Apolipoprotein B-100 OS=Homo sapiens OX=9606 GN=APOB PE=1 SV=2	P04114	0	3	0.9556	0	1	1	521.979	1563.92	1563.92	4.37	0.00228	7.61531	45.9	0.506	112.126	50024	42.3	34.4	35.3	71.4		45	1	34	27	0.00101835	0.0006129	0.003442
	LIVAMSSWLQK	[K].lIVAMSSWLQk.[A]	N-Term(iTRAQ4plex); K11(iTRAQ4plex)	1	P04114	Apolipoprotein B-100 OS=Homo sapiens OX=9606 GN=APOB PE=1 SV=2	P04114	0	3	0.9706	0	1	1	521.98	1563.93	1563.92	5.31	0.00277	21.0066	142.9	100	112.645	50291	116.2	121.4	128.5	205.4		34	1	34	27	0.0104944	0.0004344	0.001914
	LIVAMSSWLQK	[K].lIVAMSSWLQk.[A]	N-Term(iTRAQ4plex); K11(iTRAQ4plex)	1	P04114	Apolipoprotein B-100 OS=Homo sapiens OX=9606 GN=APOB PE=1 SV=2	P04114	0	3	0.9545	0	1	1	521.98	1563.93	1563.92	5.55	0.00289	6.44443	80.6	31.434	105.582	46665	63.9	64.7	65.3	128.6		44	1	34	27	0.00105185	0.0004344	0.002007
	LIVAMSSWLQK	[K].lIVAMSSWLQk.[A]	N-Term(iTRAQ4plex); K11(iTRAQ4plex)	1	P04114	Apolipoprotein B-100 OS=Homo sapiens OX=9606 GN=APOB PE=1 SV=2	P04114	0	2	0.8	0	1	1	782.467	1563.93	1563.92	5.75	0.0045	53.2408	181	100	112.32	50125	165.1	157.6	168.5	232.7		70	1	34	27	2.78584e-06	8.771e-05	4.586e-05
	LIVAMSSWLQK	[K].lIVAMSSWLQk.[A]	N-Term(iTRAQ4plex); K11(iTRAQ4plex)	1	P04114	Apolipoprotein B-100 OS=Homo sapiens OX=9606 GN=APOB PE=1 SV=2	P04114	0	3	0.9737	0	1	1	521.981	1563.93	1563.92	6.37	0.00332	44.1327	65.2	100	113.673	50806	52.5	55.3	61.5	91.5		38	1	34	27	0.00446293	0.0006371	0.003716
	TLQGIPQMIGEVIR	[R].TLQGIPQmIGEVIR.[K]	M8(Oxidation)	1	P04114	Apolipoprotein B-100 OS=Homo sapiens OX=9606 GN=APOB PE=1 SV=2	P04114	0	2	1	0	1	1	785.937	1570.87	1570.86	2.31	0.00182	25.9197	47.4	100	88.7478	40737	56.2	44	44.7	44.6	No Quan Labels	20	1	36	29	0.377653	0.004529	0.07485
	TLQGIPQMIGEVIR	[R].TLQGIPQmIGEVIR.[K]	M8(Oxidation)	1	P04114	Apolipoprotein B-100 OS=Homo sapiens OX=9606 GN=APOB PE=1 SV=2	P04114	0	2	1	0	1	1	785.938	1570.87	1570.86	4.64	0.00365	24.3045	64.9	100	88.7568	38111	75.2	55.7	57.5	71.1	No Quan Labels	25	1	36	29	0.119805	0.001345	0.009602
	TLQGIPQMIGEVIR	[R].TLQGIPQmIGEVIR.[K]	M8(Oxidation)	1	P04114	Apolipoprotein B-100 OS=Homo sapiens OX=9606 GN=APOB PE=1 SV=2	P04114	0	2	1	0	1	1	785.942	1570.88	1570.86	9.85	0.00774	18.457	92.4	100	88.669	40007	102.3	85.7	86	95.7	No Quan Labels	10	1	36	29	4.11207	0.001983	0.01931
	NTLELSNGVIVK	[K].nTLELSNGVIVk.[I]	N-Term(iTRAQ4plex); K12(iTRAQ4plex)	1	P04114	Apolipoprotein B-100 OS=Homo sapiens OX=9606 GN=APOB PE=1 SV=2	P04114	0	3	0.8269	0	1	1	525.651	1574.94	1574.94	2.53	0.00133	0	155.4	100	67.5371	32041	145	148.6	147.5	180.4		52	1	34	27	0.000177062	8.771e-05	0.0001892
	NTLELSNGVIVK	[K].nTLELSNGVIVk.[I]	N-Term(iTRAQ4plex); K12(iTRAQ4plex)	1	P04114	Apolipoprotein B-100 OS=Homo sapiens OX=9606 GN=APOB PE=1 SV=2	P04114	0	3	0.8261	0	1	1	525.652	1574.94	1574.94	3.22	0.00169	26.8219	107.9	39.688	94.1174	42556	111.4	115.1	98.5	106.4		46	1	34	27	0.000668856	8.771e-05	0.0006282
	DFSAEYEEDGK	[R].dFSAEYEEDGk.[Y]	N-Term(iTRAQ4plex); K11(iTRAQ4plex)	1	P04114	Apolipoprotein B-100 OS=Homo sapiens OX=9606 GN=APOB PE=1 SV=2	P04114	0	2	1	0	1	1	789.366	1577.73	1577.72	2.9	0.00228	68.5266	61.4	100	122.715	54677	53.5	52.1	60.1	80		40	1	30	23	0.000956835	8.771e-05	2.1e-05
	DFSAEYEEDGK	[R].dFSAEYEEDGk.[Y]	N-Term(iTRAQ4plex); K11(iTRAQ4plex)	1	P04114	Apolipoprotein B-100 OS=Homo sapiens OX=9606 GN=APOB PE=1 SV=2	P04114	0	2	1	0	1	1	789.367	1577.73	1577.72	3.13	0.00247	36.3905	24.7	100	122.209	54438	18.3	19.3	26.2	34.9		57	1	30	23	2.05088e-05	8.771e-05	1.403e-05
	DFSAEYEEDGK	[R].dFSAEYEEDGk.[Y]	N-Term(iTRAQ4plex); K11(iTRAQ4plex)	1	P04114	Apolipoprotein B-100 OS=Homo sapiens OX=9606 GN=APOB PE=1 SV=2	P04114	0	3	1	0	1	1	526.581	1577.73	1577.72	4.05	0.00213	12.1285	48.7	43.51	122.713	54676	40	39.3	41.2	74.2		48	1	30	23	0.000162324	0.0002384	0.001066
	DFSAEYEEDGK	[R].dFSAEYEEDGk.[Y]	N-Term(iTRAQ4plex); K11(iTRAQ4plex)	1	P04114	Apolipoprotein B-100 OS=Homo sapiens OX=9606 GN=APOB PE=1 SV=2	P04114	0	3	1	0	1	1	526.581	1577.73	1577.72	4.74	0.00249	28.1865	34.5	83.401	122.206	54437	29.7	27	27.9	53.5		45	1	30	23	0.000358385	0.0002677	0.001559
	LIVAMSSWLQK	[K].lIVAmSSWLQk.[A]	N-Term(iTRAQ4plex); M5(Oxidation); K11(iTRAQ4plex)	1	P04114	Apolipoprotein B-100 OS=Homo sapiens OX=9606 GN=APOB PE=1 SV=2	P04114	0	3	1	0	1	1	527.308	1579.91	1579.91	-0.83	-0.00044	60.1861	86.1	62.522	85.2138	36342	77.7	86.8	76.4	103.4		44	1	35	28	0.00125851	0.0002025	0.001034
	LIVAMSSWLQK	[K].lIVAmSSWLQk.[A]	N-Term(iTRAQ4plex); M5(Oxidation); K11(iTRAQ4plex)	1	P04114	Apolipoprotein B-100 OS=Homo sapiens OX=9606 GN=APOB PE=1 SV=2	P04114	0	3	1	0	1	1	527.309	1579.91	1579.91	0.56	0.00029	72.418	53	100	97.3358	42457	49.5	49.9	55.5	57.2		27	1	34	27	0.0625395	0.001075	0.007089
	LIVAMSSWLQK	[K].lIVAmSSWLQk.[A]	N-Term(iTRAQ4plex); M5(Oxidation); K11(iTRAQ4plex)	1	P04114	Apolipoprotein B-100 OS=Homo sapiens OX=9606 GN=APOB PE=1 SV=2	P04114	0	3	0.5833	0	1	1	527.309	1579.91	1579.91	1.02	0.00054	55.7974	103.5	100	94.0661	40801	84.7	94.6	120.2	114.7		12	1	35	28	2.25957	0.002397	0.02576
	LIVAMSSWLQK	[K].lIVAmSSWLQk.[A]	N-Term(iTRAQ4plex); M5(Oxidation); K11(iTRAQ4plex)	1	P04114	Apolipoprotein B-100 OS=Homo sapiens OX=9606 GN=APOB PE=1 SV=2	P04114	0	3	1	0	1	1	527.31	1579.92	1579.91	2.64	0.00139	39.229	75	100	84.4356	35954	69.4	63.6	75.2	92		37	1	35	28	0.00637805	0.0005231	0.002715
	LIVAMSSWLQK	[K].lIVAmSSWLQk.[A]	N-Term(iTRAQ4plex); M5(Oxidation); K11(iTRAQ4plex)	1	P04114	Apolipoprotein B-100 OS=Homo sapiens OX=9606 GN=APOB PE=1 SV=2	P04114	0	3	1	0	1	1	527.31	1579.92	1579.91	2.99	0.00157	75.8823	84.4	100	83.7768	35623	76.4	77	74.4	109.6		49	1	35	28	0.000399095	8.771e-05	0.0002998
	LIVAMSSWLQK	[K].lIVAmSSWLQk.[A]	N-Term(iTRAQ4plex); M5(Oxidation); K11(iTRAQ4plex)	1	P04114	Apolipoprotein B-100 OS=Homo sapiens OX=9606 GN=APOB PE=1 SV=2	P04114	0	3	1	0	1	1	527.311	1579.92	1579.91	3.34	0.00176	63.0885	100.9	30.769	112.171	50048	69.7	85.2	80.1	168.7		10	1	35	28	3.39976	0.003207	0.04261
	LIVAMSSWLQK	[K].lIVAmSSWLQk.[A]	N-Term(iTRAQ4plex); M5(Oxidation); K11(iTRAQ4plex)	1	P04114	Apolipoprotein B-100 OS=Homo sapiens OX=9606 GN=APOB PE=1 SV=2	P04114	0	3	1	0	1	1	527.311	1579.92	1579.91	3.57	0.00188	54.0137	51.6	100	98.1754	42871	45.1	50	51.4	60.1		40	1	35	28	0.00358036	0.0006371	0.003516
	LIVAMSSWLQK	[K].lIVAmSSWLQk.[A]	N-Term(iTRAQ4plex); M5(Oxidation); K11(iTRAQ4plex)	1	P04114	Apolipoprotein B-100 OS=Homo sapiens OX=9606 GN=APOB PE=1 SV=2	P04114	0	3	1	0	1	1	527.311	1579.92	1579.91	3.8	0.002	61.6534	61.9	100	109.722	48783	61.5	59.3	57.3	69.5		13	1	35	28	1.79747	0.001523	0.01162
	LIVAMSSWLQK	[K].lIVAmSSWLQk.[A]	N-Term(iTRAQ4plex); M5(Oxidation); K11(iTRAQ4plex)	1	P04114	Apolipoprotein B-100 OS=Homo sapiens OX=9606 GN=APOB PE=1 SV=2	P04114	0	3	0.9714	0	1	1	527.311	1579.92	1579.91	4.96	0.00261	21.7706	108.1	49.678	110.242	49050	87.6	95.8	96.3	152.9		35	1	35	28	0.0101825	0.0005231	0.002676
	LIVAMSSWLQK	[K].lIVAmSSWLQk.[A]	N-Term(iTRAQ4plex); M5(Oxidation); K11(iTRAQ4plex)	1	P04114	Apolipoprotein B-100 OS=Homo sapiens OX=9606 GN=APOB PE=1 SV=2	P04114	0	2	1	0	1	1	790.464	1579.92	1579.91	5.97	0.00472	22.074	195.1	100	85.3467	36409	143.9	172.6	177.2	286.9		69	1	34	27	3.38159e-06	8.771e-05	6.691e-06
	LIVAMSSWLQK	[K].lIVAmSSWLQk.[A]	N-Term(iTRAQ4plex); M5(Oxidation); K11(iTRAQ4plex)	1	P04114	Apolipoprotein B-100 OS=Homo sapiens OX=9606 GN=APOB PE=1 SV=2	P04114	0	3	1	0	1	1	527.312	1579.92	1579.91	6.12	0.00322	66.8185	64.8	100	94.9061	41216	59.8	65.9	66.9	66.5		17	1	34	27	0.559914	0.001983	0.01948
	LIVAMSSWLQK	[K].lIVAmSSWLQk.[A]	N-Term(iTRAQ4plex); M5(Oxidation); K11(iTRAQ4plex)	1	P04114	Apolipoprotein B-100 OS=Homo sapiens OX=9606 GN=APOB PE=1 SV=2	P04114	0	3	1	0	1	1	527.313	1579.92	1579.91	7.51	0.00396	16.7972	82.7	100	87.8896	37675	77.3	83.8	76	93.5		20	1	34	27	0.293347	0.002062	0.01998
	KGNVATEISTER	[R].kGNVATEISTER.[D]	N-Term(iTRAQ4plex); K1(iTRAQ4plex)	1	P04114	Apolipoprotein B-100 OS=Homo sapiens OX=9606 GN=APOB PE=1 SV=2	P04114	1	3	0.8	0	1	1	531.635	1592.89	1592.88	3	0.00159	37.644	32.1	100	24.7952	8394	31.7	31.4	35	30.4		15	1	36	29	1.3326	0.0006371	0.0037
	KGNVATEISTER	[R].kGNVATEISTER.[D]	N-Term(iTRAQ4plex); K1(iTRAQ4plex)	1	P04114	Apolipoprotein B-100 OS=Homo sapiens OX=9606 GN=APOB PE=1 SV=2	P04114	1	3	1	0	1	1	531.635	1592.89	1592.88	3.12	0.00166	13.1629	75.8	100	25.377	9035	77.2	70.3	80.2	75.5		52	1	36	29	0.000263663	8.771e-05	3.445e-05
	KGNVATEISTER	[R].kGNVATEISTER.[D]	N-Term(iTRAQ4plex); K1(iTRAQ4plex)	1	P04114	Apolipoprotein B-100 OS=Homo sapiens OX=9606 GN=APOB PE=1 SV=2	P04114	1	2	1	0	1	1	796.948	1592.89	1592.88	3.13	0.00249	10.0058	162.7	77.916	45.869	20270	108.5	121.8	160.7	259.9		46	1	36	29	0.00107659	8.771e-05	1.487e-05
	KGNVATEISTER	[R].kGNVATEISTER.[D]	N-Term(iTRAQ4plex); K1(iTRAQ4plex)	1	P04114	Apolipoprotein B-100 OS=Homo sapiens OX=9606 GN=APOB PE=1 SV=2	P04114	1	3	1	0	1	1	531.635	1592.89	1592.88	3.35	0.00178	45.2041	220.5	48.439	46.1496	18454	240.4	217.2	200.4	223.9		37	1	36	29	0.00868691	0.0002384	0.001157
	KGNVATEISTER	[R].kGNVATEISTER.[D]	N-Term(iTRAQ4plex); K1(iTRAQ4plex)	1	P04114	Apolipoprotein B-100 OS=Homo sapiens OX=9606 GN=APOB PE=1 SV=2	P04114	1	3	1	0	1	1	531.635	1592.89	1592.88	3.46	0.00184	76.2969	223.6	77.977	44.4816	19416	219.1	217.2	250.9	207.3		29	1	36	29	0.0575119	0.000165	0.0008892
	KGNVATEISTER	[R].kGNVATEISTER.[D]	N-Term(iTRAQ4plex); K1(iTRAQ4plex)	1	P04114	Apolipoprotein B-100 OS=Homo sapiens OX=9606 GN=APOB PE=1 SV=2	P04114	1	2	1	0	1	1	796.949	1592.89	1592.88	3.51	0.00279	34.186	92.5	100	45.6448	18165	78.8	83.7	82.6	124.8		36	1	36	29	0.0118138	0.000165	0.0008372
	KGNVATEISTER	[R].kGNVATEISTER.[D]	N-Term(iTRAQ4plex); K1(iTRAQ4plex)	1	P04114	Apolipoprotein B-100 OS=Homo sapiens OX=9606 GN=APOB PE=1 SV=2	P04114	1	3	0.8421	0	1	1	531.635	1592.89	1592.88	3.69	0.00196	40.6073	81.1	5.64	45.6355	18159	73.1	76.3	83.2	91.8		19	1	36	29	0.542977	8.771e-05	0.0003208
	KGNVATEISTER	[R].kGNVATEISTER.[D]	N-Term(iTRAQ4plex); K1(iTRAQ4plex)	1	P04114	Apolipoprotein B-100 OS=Homo sapiens OX=9606 GN=APOB PE=1 SV=2	P04114	1	4	1	0	1	1	398.978	1592.89	1592.88	3.8	0.00151	14.4111	100.1	22.179	45.8504	18279	94.9	91.2	92.8	121.6		29	1	36	29	0.0533038	0.0005472	0.003207
	KGNVATEISTER	[R].kGNVATEISTER.[D]	N-Term(iTRAQ4plex); K1(iTRAQ4plex)	1	P04114	Apolipoprotein B-100 OS=Homo sapiens OX=9606 GN=APOB PE=1 SV=2	P04114	1	3	1	0	1	1	531.635	1592.89	1592.88	4.04	0.00214	19.316	37.6	0.636	45.9093	20296	39	36.4	35.1	40		40	1	36	29	0.00445949	8.771e-05	0.0002759
	KGNVATEISTER	[R].kGNVATEISTER.[D]	N-Term(iTRAQ4plex); K1(iTRAQ4plex)	1	P04114	Apolipoprotein B-100 OS=Homo sapiens OX=9606 GN=APOB PE=1 SV=2	P04114	1	3	1	0	1	1	531.635	1592.89	1592.88	4.15	0.0022	50.2118	46.3	100	25.0905	8587	47.1	45.2	43.9	48.8		29	1	36	29	0.0646697	0.0006371	0.003513
	KGNVATEISTER	[R].kGNVATEISTER.[D]	N-Term(iTRAQ4plex); K1(iTRAQ4plex)	1	P04114	Apolipoprotein B-100 OS=Homo sapiens OX=9606 GN=APOB PE=1 SV=2	P04114	1	3	1	0	1	1	531.635	1592.89	1592.88	4.5	0.00239	42.928	8.6	100	24.6439	8038	7.1	9	10.9	7.3		21	1	36	29	0.398118	0.001734	0.01319
	KGNVATEISTER	[R].kGNVATEISTER.[D]	N-Term(iTRAQ4plex); K1(iTRAQ4plex)	1	P04114	Apolipoprotein B-100 OS=Homo sapiens OX=9606 GN=APOB PE=1 SV=2	P04114	1	3	0.8966	0	1	1	531.636	1592.89	1592.88	5.07	0.00269	67.2289	14.4	100	24.8202	8063	14.2	15.7	16.3	11.3		29	1	36	29	0.0587453	0.001065	0.006449
	EFQVPTFTIPK	[R].eFQVPTFTIPk.[L]	N-Term(iTRAQ4plex); K11(iTRAQ4plex)	1	P04114	Apolipoprotein B-100 OS=Homo sapiens OX=9606 GN=APOB PE=1 SV=2	P04114	0	4	0.875	0	1	1	399.484	1594.91	1594.91	3.71	0.00148	4.43895	138.6	100	99.6001	46433	105	113.8	123.8	211.6		32	1	36	29	0.0276017	0.000165	0.0007252
	EFQVPTFTIPK	[R].eFQVPTFTIPk.[L]	N-Term(iTRAQ4plex); K11(iTRAQ4plex)	1	P04114	Apolipoprotein B-100 OS=Homo sapiens OX=9606 GN=APOB PE=1 SV=2	P04114	0	3	0.9412	0	1	1	532.31	1594.92	1594.91	4.48	0.00238	34.9332	140.2	100	99.6152	45951	149.4	133.9	116	161.7		17	1	36	29	0.938565	0.00186	0.0159
	EFQVPTFTIPK	[R].eFQVPTFTIPk.[L]	N-Term(iTRAQ4plex); K11(iTRAQ4plex)	1	P04114	Apolipoprotein B-100 OS=Homo sapiens OX=9606 GN=APOB PE=1 SV=2	P04114	0	3	0.9048	0	1	1	532.31	1594.92	1594.91	4.71	0.0025	32.3186	81.4	42.904	99.4195	46339	69	78.8	73.3	104.6		21	1	36	29	0.32803	0.001496	0.01075
	EFQVPTFTIPK	[R].eFQVPTFTIPk.[L]	N-Term(iTRAQ4plex); K11(iTRAQ4plex)	1	P04114	Apolipoprotein B-100 OS=Homo sapiens OX=9606 GN=APOB PE=1 SV=2	P04114	0	3	0.9062	0	1	1	532.311	1594.92	1594.91	5.63	0.00299	9.06897	32.5	5.364	99.9301	46607	34.3	26.9	24.8	43.9		32	1	36	29	0.0278603	0.00186	0.01727
	EFQVPTFTIPK	[R].eFQVPTFTIPk.[L]	N-Term(iTRAQ4plex); K11(iTRAQ4plex)	1	P04114	Apolipoprotein B-100 OS=Homo sapiens OX=9606 GN=APOB PE=1 SV=2	P04114	0	2	0.9091	0	1	1	797.963	1594.92	1594.91	7.02	0.0056	27.9551	87.2	21.526	99.508	46386	65.1	73.6	76.3	133.6		33	1	36	29	0.0212067	8.771e-05	0.0001404
	GFEPTLEALFGK	[K].gFEPTLEALFGk.[Q]	N-Term(iTRAQ4plex); K12(iTRAQ4plex)	1	P04114	Apolipoprotein B-100 OS=Homo sapiens OX=9606 GN=APOB PE=1 SV=2	P04114	0	3	0.925	0	1	1	532.969	1596.89	1596.89	2.48	0.00132	12.4295	49.5	100	120.332	57151	45.7	44	50.8	57.6		40	1	35	28	0.00369648	8.771e-05	0.0004605
	GFEPTLEALFGK	[K].gFEPTLEALFGk.[Q]	N-Term(iTRAQ4plex); K12(iTRAQ4plex)	1	P04114	Apolipoprotein B-100 OS=Homo sapiens OX=9606 GN=APOB PE=1 SV=2	P04114	0	3	0.9365	0	1	1	532.969	1596.89	1596.89	3.17	0.00169	8.86644	25	0.4	119.681	56820	21.8	20.5	20.8	36.9		63	1	35	28	1.96038e-05	8.771e-05	0.0002621
	GFEPTLEALFGK	[K].gFEPTLEALFGk.[Q]	N-Term(iTRAQ4plex); K12(iTRAQ4plex)	1	P04114	Apolipoprotein B-100 OS=Homo sapiens OX=9606 GN=APOB PE=1 SV=2	P04114	0	3	0.9216	0	1	1	532.969	1596.89	1596.89	3.4	0.00181	9.90268	54.1	30.867	119.173	56561	31	44.5	54.9	86.1		51	1	35	28	0.000281698	8.771e-05	0.0001378
	GFEPTLEALFGK	[K].gFEPTLEALFGk.[Q]	N-Term(iTRAQ4plex); K12(iTRAQ4plex)	1	P04114	Apolipoprotein B-100 OS=Homo sapiens OX=9606 GN=APOB PE=1 SV=2	P04114	0	2	1	0	1	1	798.95	1596.89	1596.89	3.79	0.00302	13.5145	96.3	12.47	119.266	56608	58.6	75.7	88.7	162.4		77	1	35	28	7.70171e-07	8.771e-05	1.917e-05
	GFEPTLEALFGK	[K].gFEPTLEALFGk.[Q]	N-Term(iTRAQ4plex); K12(iTRAQ4plex)	1	P04114	Apolipoprotein B-100 OS=Homo sapiens OX=9606 GN=APOB PE=1 SV=2	P04114	0	2	1	0	1	1	798.951	1596.89	1596.89	3.86	0.00308	26.3643	72.4	5.415	119.293	56622	43.3	58.8	66.4	121.1		83	1	35	28	2.00861e-07	8.771e-05	1.242e-05
	GFEPTLEALFGK	[K].gFEPTLEALFGk.[Q]	N-Term(iTRAQ4plex); K12(iTRAQ4plex)	1	P04114	Apolipoprotein B-100 OS=Homo sapiens OX=9606 GN=APOB PE=1 SV=2	P04114	0	3	1	0	1	1	532.97	1596.89	1596.89	4.2	0.00223	0	235.4	100	119.24	56450	187.9	225.5	217.2	310.9		41	1	35	28	0.00297653	8.771e-05	0.0001237
	LNGEIQALELPQK	[R].LNGEIQALELPQk.[A]	K13(iTRAQ4plex)	1	P04114	Apolipoprotein B-100 OS=Homo sapiens OX=9606 GN=APOB PE=1 SV=2	P04114	0	2	1	0	1	1	798.961	1596.92	1596.91	4.76	0.0038	24.0986	23.3	43.362	119.121	59577	21.7	21.4	21.4	28.9		37	1	34	27	0.00654845	0.003036	0.03794
	EVGTVLSQVYSK	[R].eVGTVLSQVYSk.[V]	N-Term(iTRAQ4plex); K12(iTRAQ4plex)	1	P04114	Apolipoprotein B-100 OS=Homo sapiens OX=9606 GN=APOB PE=1 SV=2	P04114	0	2	0.8765	0	1	1	799.458	1597.91	1597.9	2.78	0.00222	19.9671	87.2	13.593	71.4738	34195	62.1	74.8	80.9	130.8		81	1	35	28	2.84087e-07	8.771e-05	8.157e-07
	EVGTVLSQVYSK	[R].eVGTVLSQVYSk.[V]	N-Term(iTRAQ4plex); K12(iTRAQ4plex)	1	P04114	Apolipoprotein B-100 OS=Homo sapiens OX=9606 GN=APOB PE=1 SV=2	P04114	0	3	0.8906	0	1	1	533.308	1597.91	1597.9	2.96	0.00158	3.74682	115.2	25.053	97.8967	44680	83.2	98.9	114.7	164.2		64	1	35	28	1.64327e-05	8.771e-05	0.0001653
	EVGTVLSQVYSK	[R].eVGTVLSQVYSk.[V]	N-Term(iTRAQ4plex); K12(iTRAQ4plex)	1	P04114	Apolipoprotein B-100 OS=Homo sapiens OX=9606 GN=APOB PE=1 SV=2	P04114	0	3	0.8667	0	1	1	533.308	1597.91	1597.9	3.65	0.00194	13.113	189.9	100	71.4236	32890	139.6	171	190.8	258.1		60	1	35	28	3.61991e-05	8.771e-05	8.729e-05
	EVGTVLSQVYSK	[R].eVGTVLSQVYSk.[V]	N-Term(iTRAQ4plex); K12(iTRAQ4plex)	1	P04114	Apolipoprotein B-100 OS=Homo sapiens OX=9606 GN=APOB PE=1 SV=2	P04114	0	2	0.881	0	1	1	799.459	1597.91	1597.9	4.08	0.00326	13.0263	218.7	34.653	97.9767	44728	150.9	187.9	208.2	327.9		84	1	35	28	1.50347e-07	8.771e-05	9.613e-07
	EVGTVLSQVYSK	[R].eVGTVLSQVYSk.[V]	N-Term(iTRAQ4plex); K12(iTRAQ4plex)	1	P04114	Apolipoprotein B-100 OS=Homo sapiens OX=9606 GN=APOB PE=1 SV=2	P04114	0	3	0.9	0	1	1	533.308	1597.91	1597.9	4.22	0.00225	5.96195	141.1	29.617	71.3944	34150	108.8	117.4	137.2	201.2		60	1	35	28	3.55385e-05	8.771e-05	8.491e-05
	EVGTVLSQVYSK	[R].eVGTVLSQVYSk.[V]	N-Term(iTRAQ4plex); K12(iTRAQ4plex)	1	P04114	Apolipoprotein B-100 OS=Homo sapiens OX=9606 GN=APOB PE=1 SV=2	P04114	0	2	0.881	0	1	1	799.459	1597.91	1597.9	4.23	0.00338	0	225.3	100	71.5169	32938	143.9	187.4	212.4	357.7		84	1	35	28	1.52651e-07	8.771e-05	1.02e-06
	EVGTVLSQVYSK	[R].eVGTVLSQVYSk.[V]	N-Term(iTRAQ4plex); K12(iTRAQ4plex)	1	P04114	Apolipoprotein B-100 OS=Homo sapiens OX=9606 GN=APOB PE=1 SV=2	P04114	0	3	0.8868	0	1	1	533.309	1597.91	1597.9	5.14	0.00274	19.1174	222.3	100	89.8287	40140	222.8	215	202.1	249.4		53	1	35	28	0.000194502	8.771e-05	0.0003202
	EVGTVLSQVYSK	[R].eVGTVLSQVYSk.[V]	N-Term(iTRAQ4plex); K12(iTRAQ4plex)	1	P04114	Apolipoprotein B-100 OS=Homo sapiens OX=9606 GN=APOB PE=1 SV=2	P04114	0	3	0.8462	0	1	1	533.309	1597.91	1597.9	5.6	0.00298	31.4967	240.8	100	63.2417	29640	223.4	225.9	231	283		52	1	35	28	0.00021737	0.000165	0.0007259
	EVGTVLSQVYSK	[R].eVGTVLSQVYSk.[V]	N-Term(iTRAQ4plex); K12(iTRAQ4plex)	1	P04114	Apolipoprotein B-100 OS=Homo sapiens OX=9606 GN=APOB PE=1 SV=2	P04114	0	4	0.8333	0	1	1	400.234	1597.91	1597.9	5.89	0.00235	0	49.6	100	71.658	33019	40.6	46.6	46.3	65.1		60	1	35	28	3.48025e-05	0.0004677	0.002366
	LKQHIEAIDVR	[K].lkQHIEAIDVR.[V]	N-Term(iTRAQ4plex); K2(iTRAQ4plex)	1	P04114	Apolipoprotein B-100 OS=Homo sapiens OX=9606 GN=APOB PE=1 SV=2	P04114	1	3	1	0	1	1	537.326	1609.96	1609.96	1.19	0.00064	33.5153	48.4	100	35.7239	13491	46.7	42.8	47.5	56.4		14	1	33	26	0.896867	0.001075	0.006833
	LKQHIEAIDVR	[K].lkQHIEAIDVR.[V]	N-Term(iTRAQ4plex); K2(iTRAQ4plex)	1	P04114	Apolipoprotein B-100 OS=Homo sapiens OX=9606 GN=APOB PE=1 SV=2	P04114	1	4	1	0	1	1	403.248	1609.97	1609.96	3.79	0.00153	29.6758	31.4	2.586	59.8961	23727	24.2	26.5	21.9	53		27	1	32	25	0.0424653	8.771e-05	0.0005861
	LKQHIEAIDVR	[K].lkQHIEAIDVR.[V]	N-Term(iTRAQ4plex); K2(iTRAQ4plex)	1	P04114	Apolipoprotein B-100 OS=Homo sapiens OX=9606 GN=APOB PE=1 SV=2	P04114	1	3	1	0	1	1	537.328	1609.97	1609.96	3.92	0.0021	28.4334	27.4	100	34.6075	12310	25.4	27.5	22.9	33.9		15	1	32	25	0.573019	0.001481	0.01046
	LKQHIEAIDVR	[K].lkQHIEAIDVR.[V]	N-Term(iTRAQ4plex); K2(iTRAQ4plex)	1	P04114	Apolipoprotein B-100 OS=Homo sapiens OX=9606 GN=APOB PE=1 SV=2	P04114	1	4	1	0	1	1	403.248	1609.97	1609.96	4.93	0.00198	37.3529	63.4	16.206	35.6586	14542	66.1	64.4	59.9	63.1		23	1	32	25	0.0877131	0.000165	0.000836
	LKQHIEAIDVR	[K].lkQHIEAIDVR.[V]	N-Term(iTRAQ4plex); K2(iTRAQ4plex)	1	P04114	Apolipoprotein B-100 OS=Homo sapiens OX=9606 GN=APOB PE=1 SV=2	P04114	1	3	1	0	1	1	537.329	1609.97	1609.96	5.39	0.00289	15.5488	79.1	23.584	35.6567	14540	61	69.5	69.9	116.1		34	1	32	25	0.0083813	8.771e-05	0.0002641
	LKQHIEAIDVR	[K].lkQHIEAIDVR.[V]	N-Term(iTRAQ4plex); K2(iTRAQ4plex)	1	P04114	Apolipoprotein B-100 OS=Homo sapiens OX=9606 GN=APOB PE=1 SV=2	P04114	1	3	1	0	1	1	537.329	1609.97	1609.96	6.08	0.00326	50.2741	196	100	59.7945	23669	198	177.4	170.2	238.3		21	1	32	25	0.158788	8.771e-05	0.0001988
	QTEATMTFKYNR	[K].qTEATMTFkYNR.[Q]	N-Term(Gln->pyro-Glu); K9(iTRAQ4plex)	1	P04114	Apolipoprotein B-100 OS=Homo sapiens OX=9606 GN=APOB PE=1 SV=2	P04114	1	2	1	0	1	1	808.9	1616.79	1616.79	4.7	0.0038	0	8.8	100	55.3518	21705	9.2	7.5	7.2	11.1		41	1	33	26	0.00185461	0.0002025	0.001034
	KLTISEQNIQR	[K].kLTISEQNIQR.[A]	N-Term(iTRAQ4plex); K1(iTRAQ4plex)	1	P04114	Apolipoprotein B-100 OS=Homo sapiens OX=9606 GN=APOB PE=1 SV=2	P04114	1	3	1	0	1	1	539.99	1617.96	1617.95	1.51	0.00081	43.2413	124.5	100	56.6647	22054	118.5	119.7	118.4	141.3		32	1	35	28	0.021376	8.771e-05	0.0002282
	KLTISEQNIQR	[K].kLTISEQNIQR.[A]	N-Term(iTRAQ4plex); K1(iTRAQ4plex)	1	P04114	Apolipoprotein B-100 OS=Homo sapiens OX=9606 GN=APOB PE=1 SV=2	P04114	1	3	0.9836	0	1	1	539.991	1617.96	1617.95	3.2	0.00173	16.8922	72.1	32.004	33.2616	12725	57	62.1	62.6	106.6		61	1	34	27	2.17064e-05	8.771e-05	7.951e-06
	KLTISEQNIQR	[K].kLTISEQNIQR.[A]	N-Term(iTRAQ4plex); K1(iTRAQ4plex)	1	P04114	Apolipoprotein B-100 OS=Homo sapiens OX=9606 GN=APOB PE=1 SV=2	P04114	1	2	1	0	1	1	809.483	1617.96	1617.95	3.59	0.0029	0	58.2	100	33.3124	12751	43.4	53.7	52.3	83.5		50	1	34	27	0.000334781	8.771e-05	0.0001264
	KLTISEQNIQR	[K].kLTISEQNIQR.[A]	N-Term(iTRAQ4plex); K1(iTRAQ4plex)	1	P04114	Apolipoprotein B-100 OS=Homo sapiens OX=9606 GN=APOB PE=1 SV=2	P04114	1	3	1	0	1	1	539.991	1617.96	1617.95	3.77	0.00203	12.3681	14.2	100	33.4082	11640	10.2	13.2	14.8	18.5		31	1	34	27	0.0230017	8.771e-05	0.000219
	KLTISEQNIQR	[K].kLTISEQNIQR.[A]	N-Term(iTRAQ4plex); K1(iTRAQ4plex)	1	P04114	Apolipoprotein B-100 OS=Homo sapiens OX=9606 GN=APOB PE=1 SV=2	P04114	1	4	0.9259	0	1	1	405.245	1617.96	1617.95	3.8	0.00154	42.2684	41.4	17.493	56.8519	22148	50.3	35.4	36.2	43.6		27	1	34	27	0.0637911	0.0004677	0.002375
	KLTISEQNIQR	[K].kLTISEQNIQR.[A]	N-Term(iTRAQ4plex); K1(iTRAQ4plex)	1	P04114	Apolipoprotein B-100 OS=Homo sapiens OX=9606 GN=APOB PE=1 SV=2	P04114	1	3	1	0	1	1	539.991	1617.96	1617.95	4.11	0.00222	35.5733	53.2	16.477	55.9127	21691	50.8	54	48.2	59.9		60	1	34	27	3.05604e-05	8.771e-05	1.976e-05
	KLTISEQNIQR	[K].kLTISEQNIQR.[A]	N-Term(iTRAQ4plex); K1(iTRAQ4plex)	1	P04114	Apolipoprotein B-100 OS=Homo sapiens OX=9606 GN=APOB PE=1 SV=2	P04114	1	3	1	0	1	1	539.991	1617.96	1617.95	4.22	0.00228	10.7458	31.7	100	33.4833	12363	32.1	31.1	24.7	38.9		35	1	34	27	0.00875304	8.771e-05	0.000548
	KLTISEQNIQR	[K].kLTISEQNIQR.[A]	N-Term(iTRAQ4plex); K1(iTRAQ4plex)	1	P04114	Apolipoprotein B-100 OS=Homo sapiens OX=9606 GN=APOB PE=1 SV=2	P04114	1	3	1	0	1	1	539.991	1617.96	1617.95	4.22	0.00228	46.2862	50.6	9.375	33.4145	13294	47.5	46.8	39.4	68.6		52	1	34	27	0.000184144	8.771e-05	1.002e-05
	KLTISEQNIQR	[K].kLTISEQNIQR.[A]	N-Term(iTRAQ4plex); K1(iTRAQ4plex)	1	P04114	Apolipoprotein B-100 OS=Homo sapiens OX=9606 GN=APOB PE=1 SV=2	P04114	1	2	0.9429	0	1	1	809.484	1617.96	1617.95	5.55	0.00449	0	28.4	100	56.8007	22120	22.4	25.4	24.2	41.8		35	1	35	28	0.00969231	0.001885	0.01767
	VRESDEETQIK	[R].vRESDEETQIk.[V]	N-Term(iTRAQ4plex); K11(iTRAQ4plex)	1	P04114	Apolipoprotein B-100 OS=Homo sapiens OX=9606 GN=APOB PE=1 SV=2	P04114	1	3	0.9167	0	1	1	541.292	1621.86	1621.86	-0.51	-0.00027	0	135.4	94.513	42.1422	16330	132.8	128.4	127.6	152.9		24	1	36	29	0.206482	0.002569	0.02999
	VRESDEETQIK	[R].vRESDEETQIk.[V]	N-Term(iTRAQ4plex); K11(iTRAQ4plex)	1	P04114	Apolipoprotein B-100 OS=Homo sapiens OX=9606 GN=APOB PE=1 SV=2	P04114	1	3	0.8889	0	1	1	541.296	1621.87	1621.86	5.25	0.00284	17.7824	202.7	69.709	42.2608	18085	223.5	189.2	188.5	209.5		27	1	36	29	0.0998892	0.0005231	0.002612
	VRESDEETQIK	[R].vRESDEETQIk.[V]	N-Term(iTRAQ4plex); K11(iTRAQ4plex)	1	P04114	Apolipoprotein B-100 OS=Homo sapiens OX=9606 GN=APOB PE=1 SV=2	P04114	1	3	1	0	1	1	541.296	1621.87	1621.86	5.37	0.0029	25.279	107.6	100	66.5039	28438	81.5	99.5	104.3	145		18	1	36	29	0.79477	0.0003738	0.001699
	YGMVAQVTQTLK	[K].yGMVAQVTQTLk.[L]	N-Term(iTRAQ4plex); K12(iTRAQ4plex)	1	P04114	Apolipoprotein B-100 OS=Homo sapiens OX=9606 GN=APOB PE=1 SV=2	P04114	0	2	0.9398	0	1	1	813.963	1626.92	1626.91	3.93	0.0032	0	226	99.739	76.5421	33619	225.1	169.9	183.5	325.5		83	1	36	29	2.17898e-07	8.771e-05	1.277e-06
	YGMVAQVTQTLK	[K].yGMVAQVTQTLk.[L]	N-Term(iTRAQ4plex); K12(iTRAQ4plex)	1	P04114	Apolipoprotein B-100 OS=Homo sapiens OX=9606 GN=APOB PE=1 SV=2	P04114	0	3	1	0	1	1	542.978	1626.92	1626.91	4.63	0.00251	30.6622	191.4	100	76.2444	36777	172.4	178.5	181.6	233		31	1	36	29	0.0318731	0.0002025	0.001017
	YGMVAQVTQTLK	[K].yGMVAQVTQTLk.[L]	N-Term(iTRAQ4plex); K12(iTRAQ4plex)	1	P04114	Apolipoprotein B-100 OS=Homo sapiens OX=9606 GN=APOB PE=1 SV=2	P04114	0	3	0.8696	0	1	1	542.978	1626.92	1626.91	4.86	0.00263	31.4482	55.4	24.41	77.0023	34530	48.7	48.9	47	77		47	1	36	29	0.000914518	8.771e-05	0.0005633
	YGMVAQVTQTLK	[K].yGMVAQVTQTLk.[L]	N-Term(iTRAQ4plex); K12(iTRAQ4plex)	1	P04114	Apolipoprotein B-100 OS=Homo sapiens OX=9606 GN=APOB PE=1 SV=2	P04114	0	3	1	0	1	1	542.979	1626.92	1626.91	5.08	0.00276	63.0677	68.4	100	76.6586	32057	72.4	60.9	64.1	76.3		34	1	36	29	0.0160092	8.771e-05	0.0004452
	YGMVAQVTQTLK	[K].yGMVAQVTQTLk.[L]	N-Term(iTRAQ4plex); K12(iTRAQ4plex)	1	P04114	Apolipoprotein B-100 OS=Homo sapiens OX=9606 GN=APOB PE=1 SV=2	P04114	0	2	0.9398	0	1	1	813.964	1626.92	1626.91	5.13	0.00417	5.18344	156.4	78.518	76.442	34232	106	127.8	150.7	241.2		83	1	36	29	1.99237e-07	8.771e-05	6.811e-07
	YGMVAQVTQTLK	[K].yGMVAQVTQTLk.[L]	N-Term(iTRAQ4plex); K12(iTRAQ4plex)	1	P04114	Apolipoprotein B-100 OS=Homo sapiens OX=9606 GN=APOB PE=1 SV=2	P04114	0	3	1	0	1	1	542.979	1626.92	1626.91	5.87	0.00318	37.212	126.4	100	78.3179	35220	133.1	117.4	112.6	142.5		26	1	35	28	0.105643	0.0004344	0.002014
	YGMVAQVTQTLK	[K].yGMVAQVTQTLk.[L]	N-Term(iTRAQ4plex); K12(iTRAQ4plex)	1	P04114	Apolipoprotein B-100 OS=Homo sapiens OX=9606 GN=APOB PE=1 SV=2	P04114	0	3	1	0	1	1	542.979	1626.92	1626.91	6.32	0.00343	26.2455	159.2	72.245	102.67	47324	141.3	149	159.9	186.7		35	1	35	28	0.0132717	0.0003048	0.001596
	YGMVAQVTQTLK	[K].yGMVAQVTQTLk.[L]	N-Term(iTRAQ4plex); K12(iTRAQ4plex)	1	P04114	Apolipoprotein B-100 OS=Homo sapiens OX=9606 GN=APOB PE=1 SV=2	P04114	0	3	1	0	1	1	542.979	1626.92	1626.91	6.55	0.00355	65.5491	58.9	1.623	76.4743	34248	48.3	51.6	55.8	79.8		43	1	35	28	0.00191704	8.771e-05	0.0006156
	YGMVAQVTQTLK	[K].yGMVAQVTQTLk.[L]	N-Term(iTRAQ4plex); K12(iTRAQ4plex)	1	P04114	Apolipoprotein B-100 OS=Homo sapiens OX=9606 GN=APOB PE=1 SV=2	P04114	0	3	1	0	1	1	542.98	1626.92	1626.91	7	0.00379	44.5354	187.1	45.92	76.4285	33557	189.6	172.3	182.5	204		29	1	35	28	0.0476806	0.0005231	0.002664
	VNDESTEGKTSYR	[R].VNDESTEGkTSYR.[L]	K9(iTRAQ4plex)	1	P04114	Apolipoprotein B-100 OS=Homo sapiens OX=9606 GN=APOB PE=1 SV=2	P04114	1	2	1	0	1	1	815.398	1629.79	1629.78	3.5	0.00285	14.7659	7.3	100	19.7927	5775	4.9	6.4	4.4	13.3		41	1	33	26	0.00145584	0.003084	0.04031
	VNDESTEGKTSYR	[R].VNDESTEGkTSYR.[L]	K9(iTRAQ4plex)	1	P04114	Apolipoprotein B-100 OS=Homo sapiens OX=9606 GN=APOB PE=1 SV=2	P04114	1	3	0.7083	0	1	1	543.935	1629.79	1629.78	3.94	0.00214	12.5457	22.8	100	19.7631	5761	20.1	20.5	18.6	31.8		48	1	33	26	0.000335401	8.771e-05	3.324e-05
	AHLDIAGSLEGHLR	[K].aHLDIAGSLEGHLR.[F]	N-Term(iTRAQ4plex)	1	P04114	Apolipoprotein B-100 OS=Homo sapiens OX=9606 GN=APOB PE=1 SV=2	P04114	0	4	1	0	1	1	408.977	1632.88	1632.89	-5.68	-0.00232	0	38.7	100	64.4516	29128	33.6	38.4	35.4	47.3		49	1	36	29	0.000602224	8.771e-05	5.41e-06
	AHLDIAGSLEGHLR	[K].aHLDIAGSLEGHLR.[F]	N-Term(iTRAQ4plex)	1	P04114	Apolipoprotein B-100 OS=Homo sapiens OX=9606 GN=APOB PE=1 SV=2	P04114	0	4	1	0	1	1	408.979	1632.89	1632.89	0.08	3e-05	85.57	38.1	22.755	58.3847	25898	50.9	35.7	30.9	34.8		18	1	36	29	0.726751	0.0006129	0.003452
	AHLDIAGSLEGHLR	[K].aHLDIAGSLEGHLR.[F]	N-Term(iTRAQ4plex)	1	P04114	Apolipoprotein B-100 OS=Homo sapiens OX=9606 GN=APOB PE=1 SV=2	P04114	0	3	1	0	1	1	544.97	1632.9	1632.89	1.73	0.00094	22.3022	187.2	80.202	73.889	31283	177.2	196.4	182.6	192.7		28	1	36	29	0.0666958	8.771e-05	3.828e-05
	AHLDIAGSLEGHLR	[K].aHLDIAGSLEGHLR.[F]	N-Term(iTRAQ4plex)	1	P04114	Apolipoprotein B-100 OS=Homo sapiens OX=9606 GN=APOB PE=1 SV=2	P04114	0	4	1	0	1	1	408.98	1632.9	1632.89	2.77	0.00113	7.43621	51.3	100	62.7286	28203	47.5	49.7	48.2	59.6		49	1	36	29	0.000528565	8.771e-05	3.23e-07
	AHLDIAGSLEGHLR	[K].aHLDIAGSLEGHLR.[F]	N-Term(iTRAQ4plex)	1	P04114	Apolipoprotein B-100 OS=Homo sapiens OX=9606 GN=APOB PE=1 SV=2	P04114	0	4	1	0	1	1	408.98	1632.9	1632.89	3.07	0.00125	33.729	32	17.257	47.5454	19387	31.4	26.7	24.2	45.5		43	1	36	29	0.00235535	8.771e-05	0.0001292
	AHLDIAGSLEGHLR	[K].aHLDIAGSLEGHLR.[F]	N-Term(iTRAQ4plex)	1	P04114	Apolipoprotein B-100 OS=Homo sapiens OX=9606 GN=APOB PE=1 SV=2	P04114	0	4	0.9028	0	1	1	408.98	1632.9	1632.89	3.14	0.00128	14.3328	12.4	5.544	55.6292	24437	7.9	12.2	12.6	17		72	1	36	29	2.88064e-06	8.771e-05	5.775e-07
	AHLDIAGSLEGHLR	[K].aHLDIAGSLEGHLR.[F]	N-Term(iTRAQ4plex)	1	P04114	Apolipoprotein B-100 OS=Homo sapiens OX=9606 GN=APOB PE=1 SV=2	P04114	0	4	1	0	1	1	408.98	1632.9	1632.89	3.29	0.00134	50.5731	67.7	100	65.0198	29434	61.7	69.5	66.7	72.8		36	1	36	29	0.00980594	8.771e-05	1.116e-05
	AHLDIAGSLEGHLR	[K].aHLDIAGSLEGHLR.[F]	N-Term(iTRAQ4plex)	1	P04114	Apolipoprotein B-100 OS=Homo sapiens OX=9606 GN=APOB PE=1 SV=2	P04114	0	4	0.8889	0	1	1	408.98	1632.9	1632.89	3.37	0.00137	49.0358	27.5	100	60.0318	25729	26.9	21.4	28.7	33		54	1	36	29	0.000155593	8.771e-05	7.355e-06
	AHLDIAGSLEGHLR	[K].aHLDIAGSLEGHLR.[F]	N-Term(iTRAQ4plex)	1	P04114	Apolipoprotein B-100 OS=Homo sapiens OX=9606 GN=APOB PE=1 SV=2	P04114	0	4	1	0	1	1	408.98	1632.9	1632.89	3.44	0.00141	16.5619	77.2	87.875	35.882	14119	80.1	76.7	71	80.9		15	1	36	29	1.33042	0.007522	0.1521
	AHLDIAGSLEGHLR	[K].aHLDIAGSLEGHLR.[F]	N-Term(iTRAQ4plex)	1	P04114	Apolipoprotein B-100 OS=Homo sapiens OX=9606 GN=APOB PE=1 SV=2	P04114	0	4	0.918	0	1	1	408.98	1632.9	1632.89	3.59	0.00147	2.92563	124.3	100	56.132	24704	98.4	106.7	113.1	178.9		61	1	36	29	3.57074e-05	8.771e-05	1.553e-06
	AHLDIAGSLEGHLR	[K].aHLDIAGSLEGHLR.[F]	N-Term(iTRAQ4plex)	1	P04114	Apolipoprotein B-100 OS=Homo sapiens OX=9606 GN=APOB PE=1 SV=2	P04114	0	4	1	0	1	1	408.98	1632.9	1632.89	3.74	0.00153	42.8646	52.8	100	54.5148	24823	57.5	45.1	52.7	55.7		47	1	36	29	0.000829691	8.771e-05	5.224e-06
	AHLDIAGSLEGHLR	[K].aHLDIAGSLEGHLR.[F]	N-Term(iTRAQ4plex)	1	P04114	Apolipoprotein B-100 OS=Homo sapiens OX=9606 GN=APOB PE=1 SV=2	P04114	0	4	0.9808	0	1	1	408.98	1632.9	1632.89	3.74	0.00153	31.828	72.3	100	57.174	25255	63	62.9	71.3	91.8		52	1	36	29	0.000298481	8.771e-05	5.786e-07
	AHLDIAGSLEGHLR	[K].aHLDIAGSLEGHLR.[F]	N-Term(iTRAQ4plex)	1	P04114	Apolipoprotein B-100 OS=Homo sapiens OX=9606 GN=APOB PE=1 SV=2	P04114	0	4	0.9388	0	1	1	408.98	1632.9	1632.89	3.82	0.00156	9.23189	52.4	4.581	54.5797	23898	26.6	50.9	57	75		49	1	36	29	0.000622787	8.771e-05	3.44e-07
	AHLDIAGSLEGHLR	[K].aHLDIAGSLEGHLR.[F]	N-Term(iTRAQ4plex)	1	P04114	Apolipoprotein B-100 OS=Homo sapiens OX=9606 GN=APOB PE=1 SV=2	P04114	0	4	1	0	1	1	408.98	1632.9	1632.89	3.82	0.00156	0	67.2	61.305	73.7776	31222	60.6	61.2	66.9	79.9		51	1	36	29	0.000330628	8.771e-05	7.551e-07
	AHLDIAGSLEGHLR	[K].aHLDIAGSLEGHLR.[F]	N-Term(iTRAQ4plex)	1	P04114	Apolipoprotein B-100 OS=Homo sapiens OX=9606 GN=APOB PE=1 SV=2	P04114	0	4	1	0	1	1	408.981	1632.9	1632.89	3.89	0.00159	13.9735	22.7	100	54.3707	21245	18.8	18.9	22.5	30.5		47	1	36	29	0.000889896	8.771e-05	6.845e-05
	AHLDIAGSLEGHLR	[K].aHLDIAGSLEGHLR.[F]	N-Term(iTRAQ4plex)	1	P04114	Apolipoprotein B-100 OS=Homo sapiens OX=9606 GN=APOB PE=1 SV=2	P04114	0	4	0.9667	0	1	1	408.981	1632.9	1632.89	3.89	0.00159	4.34797	44.1	100	60.8348	27197	42.8	40.3	41	52.4		60	1	36	29	4.61678e-05	8.771e-05	9.497e-07
	AHLDIAGSLEGHLR	[K].aHLDIAGSLEGHLR.[F]	N-Term(iTRAQ4plex)	1	P04114	Apolipoprotein B-100 OS=Homo sapiens OX=9606 GN=APOB PE=1 SV=2	P04114	0	4	1	0	1	1	408.981	1632.9	1632.89	3.97	0.00162	37.9455	50.5	26.167	47.401	18625	46.8	43.6	51.1	60.7		45	1	36	29	0.00130477	8.771e-05	2.617e-05
	AHLDIAGSLEGHLR	[K].aHLDIAGSLEGHLR.[F]	N-Term(iTRAQ4plex)	1	P04114	Apolipoprotein B-100 OS=Homo sapiens OX=9606 GN=APOB PE=1 SV=2	P04114	0	3	0.8704	0	1	1	544.972	1632.9	1632.89	4.09	0.00222	32.5699	55.6	100	47.3697	18609	56.6	54.6	52.2	59		54	1	36	29	0.000191851	8.771e-05	1.217e-06
	AHLDIAGSLEGHLR	[K].aHLDIAGSLEGHLR.[F]	N-Term(iTRAQ4plex)	1	P04114	Apolipoprotein B-100 OS=Homo sapiens OX=9606 GN=APOB PE=1 SV=2	P04114	0	4	1	0	1	1	408.981	1632.9	1632.89	4.19	0.00171	0	35.3	100	67.1711	30590	32	38.3	32.3	38.5		33	1	36	29	0.0211397	8.771e-05	0.0002744
	AHLDIAGSLEGHLR	[K].aHLDIAGSLEGHLR.[F]	N-Term(iTRAQ4plex)	1	P04114	Apolipoprotein B-100 OS=Homo sapiens OX=9606 GN=APOB PE=1 SV=2	P04114	0	4	0.9831	0	1	1	408.981	1632.9	1632.89	4.34	0.00177	12.9038	9.3	15.909	54.3711	22821	7.1	7.3	9	13.7		59	1	36	29	5.65117e-05	8.771e-05	1.386e-05
	AHLDIAGSLEGHLR	[K].aHLDIAGSLEGHLR.[F]	N-Term(iTRAQ4plex)	1	P04114	Apolipoprotein B-100 OS=Homo sapiens OX=9606 GN=APOB PE=1 SV=2	P04114	0	4	0.963	0	1	1	408.981	1632.9	1632.89	4.41	0.0018	24.6468	66.4	31.734	54.8962	23095	59.1	62.9	58.1	85.7		54	1	36	29	0.000199811	8.771e-05	3.75e-07
	AHLDIAGSLEGHLR	[K].aHLDIAGSLEGHLR.[F]	N-Term(iTRAQ4plex)	1	P04114	Apolipoprotein B-100 OS=Homo sapiens OX=9606 GN=APOB PE=1 SV=2	P04114	0	4	1	0	1	1	408.981	1632.9	1632.89	4.49	0.00183	41.8761	135	100	48.3806	20626	146.2	125.6	135.1	133.1		26	1	36	29	0.124205	0.0002025	0.0009496
	AHLDIAGSLEGHLR	[K].aHLDIAGSLEGHLR.[F]	N-Term(iTRAQ4plex)	1	P04114	Apolipoprotein B-100 OS=Homo sapiens OX=9606 GN=APOB PE=1 SV=2	P04114	0	4	1	0	1	1	408.981	1632.9	1632.89	4.49	0.00183	0	137.4	100	55.4067	23360	122.2	117.8	134.5	175.1		56	1	36	29	0.000121098	8.771e-05	1.822e-06
	AHLDIAGSLEGHLR	[K].aHLDIAGSLEGHLR.[F]	N-Term(iTRAQ4plex)	1	P04114	Apolipoprotein B-100 OS=Homo sapiens OX=9606 GN=APOB PE=1 SV=2	P04114	0	4	0.8919	0	1	1	408.981	1632.9	1632.89	4.56	0.00186	10.3828	32.6	100	68.2373	31174	30.8	31.4	29.2	39		37	1	36	29	0.00913311	8.771e-05	0.0001214
	AHLDIAGSLEGHLR	[K].aHLDIAGSLEGHLR.[F]	N-Term(iTRAQ4plex)	1	P04114	Apolipoprotein B-100 OS=Homo sapiens OX=9606 GN=APOB PE=1 SV=2	P04114	0	4	0.9123	0	1	1	408.981	1632.9	1632.89	4.71	0.00192	51.4106	70.2	100	54.4293	22162	63.6	57.8	67.7	91.8		57	1	36	29	8.7325e-05	8.771e-05	4.103e-07
	AHLDIAGSLEGHLR	[K].aHLDIAGSLEGHLR.[F]	N-Term(iTRAQ4plex)	1	P04114	Apolipoprotein B-100 OS=Homo sapiens OX=9606 GN=APOB PE=1 SV=2	P04114	0	4	1	0	1	1	408.981	1632.9	1632.89	4.79	0.00195	6.85265	39	100	61.3519	27473	31.1	34.3	41.5	49.1		48	1	36	29	0.000737999	8.771e-05	1.57e-06
	AHLDIAGSLEGHLR	[K].aHLDIAGSLEGHLR.[F]	N-Term(iTRAQ4plex)	1	P04114	Apolipoprotein B-100 OS=Homo sapiens OX=9606 GN=APOB PE=1 SV=2	P04114	0	4	0.9211	0	1	1	408.981	1632.9	1632.89	4.79	0.00195	6.14258	109.3	100	59.0203	26238	113.2	101.8	105.1	117		38	1	36	29	0.00712945	8.771e-05	6.765e-06
	AHLDIAGSLEGHLR	[K].aHLDIAGSLEGHLR.[F]	N-Term(iTRAQ4plex)	1	P04114	Apolipoprotein B-100 OS=Homo sapiens OX=9606 GN=APOB PE=1 SV=2	P04114	0	3	1	0	1	1	544.972	1632.9	1632.89	4.87	0.00265	37.9485	119.8	99.082	54.1206	23657	115.4	113.2	121.1	129.4		56	1	36	29	0.000105164	8.771e-05	5.203e-06
	AHLDIAGSLEGHLR	[K].aHLDIAGSLEGHLR.[F]	N-Term(iTRAQ4plex)	1	P04114	Apolipoprotein B-100 OS=Homo sapiens OX=9606 GN=APOB PE=1 SV=2	P04114	0	4	0.9344	0	1	1	408.981	1632.9	1632.89	4.94	0.00202	6.85519	72.2	34.839	55.0979	24174	56.9	59.3	72.8	99.8		61	1	36	29	3.4146e-05	8.771e-05	1.986e-07
	AHLDIAGSLEGHLR	[K].aHLDIAGSLEGHLR.[F]	N-Term(iTRAQ4plex)	1	P04114	Apolipoprotein B-100 OS=Homo sapiens OX=9606 GN=APOB PE=1 SV=2	P04114	0	3	1	0	1	1	544.972	1632.9	1632.89	4.98	0.00271	12.7067	35.9	16.899	54.7461	23985	35.4	32.1	35	41.2		51	1	36	29	0.000361735	8.771e-05	8.669e-06
	AHLDIAGSLEGHLR	[K].aHLDIAGSLEGHLR.[F]	N-Term(iTRAQ4plex)	1	P04114	Apolipoprotein B-100 OS=Homo sapiens OX=9606 GN=APOB PE=1 SV=2	P04114	0	4	1	0	1	1	408.981	1632.9	1632.89	5.09	0.00208	0	32.7	100	60.0917	25759	34.3	30	30.4	36.2		34	1	36	29	0.0175234	8.771e-05	3.359e-05
	AHLDIAGSLEGHLR	[K].aHLDIAGSLEGHLR.[F]	N-Term(iTRAQ4plex)	1	P04114	Apolipoprotein B-100 OS=Homo sapiens OX=9606 GN=APOB PE=1 SV=2	P04114	0	4	0.8947	0	1	1	408.981	1632.9	1632.89	5.09	0.00208	11.8692	28.8	97.243	58.5403	24964	25.5	28.3	27.4	34.1		38	1	36	29	0.00737256	0.000165	0.0007671
	AHLDIAGSLEGHLR	[K].aHLDIAGSLEGHLR.[F]	N-Term(iTRAQ4plex)	1	P04114	Apolipoprotein B-100 OS=Homo sapiens OX=9606 GN=APOB PE=1 SV=2	P04114	0	4	1	0	1	1	408.981	1632.9	1632.89	5.39	0.0022	31.1859	26.2	100	47.4371	17966	24.9	24.8	24.8	30.3		49	1	36	29	0.000483553	8.771e-05	2.348e-06
	AHLDIAGSLEGHLR	[K].aHLDIAGSLEGHLR.[F]	N-Term(iTRAQ4plex)	1	P04114	Apolipoprotein B-100 OS=Homo sapiens OX=9606 GN=APOB PE=1 SV=2	P04114	0	4	0.9355	0	1	1	408.981	1632.9	1632.89	5.46	0.00223	45.0846	72.8	100	56.0478	23694	77.2	68.7	63.4	81.9		31	1	36	29	0.0343877	8.771e-05	3.313e-05
	AHLDIAGSLEGHLR	[K].aHLDIAGSLEGHLR.[F]	N-Term(iTRAQ4plex)	1	P04114	Apolipoprotein B-100 OS=Homo sapiens OX=9606 GN=APOB PE=1 SV=2	P04114	0	2	1	0	1	1	816.955	1632.9	1632.89	5.55	0.00453	0	63.4	100	54.1907	23692	51.7	53.7	61.6	86.5		77	1	36	29	9.28781e-07	8.771e-05	9.638e-07
	AHLDIAGSLEGHLR	[K].aHLDIAGSLEGHLR.[F]	N-Term(iTRAQ4plex)	1	P04114	Apolipoprotein B-100 OS=Homo sapiens OX=9606 GN=APOB PE=1 SV=2	P04114	0	4	0.9062	0	1	1	408.981	1632.9	1632.89	5.61	0.00229	9.83136	21.9	18.053	56.6455	24976	17.7	21.3	20.2	28.5		64	1	36	29	1.6462e-05	8.771e-05	3.417e-06
	AHLDIAGSLEGHLR	[K].aHLDIAGSLEGHLR.[F]	N-Term(iTRAQ4plex)	1	P04114	Apolipoprotein B-100 OS=Homo sapiens OX=9606 GN=APOB PE=1 SV=2	P04114	0	4	0.9492	0	1	1	408.981	1632.9	1632.89	5.61	0.00229	0	29.9	100	63.2613	28486	26.9	26.2	31	35.6		59	1	36	29	5.65564e-05	8.771e-05	2.78e-06
	AHLDIAGSLEGHLR	[K].aHLDIAGSLEGHLR.[F]	N-Term(iTRAQ4plex)	1	P04114	Apolipoprotein B-100 OS=Homo sapiens OX=9606 GN=APOB PE=1 SV=2	P04114	0	4	0.9787	0	1	1	408.981	1632.9	1632.89	5.61	0.00229	6.93977	45.8	100	60.3128	26917	39.4	43.1	46.6	54.3		47	1	36	29	0.000800721	8.771e-05	2.69e-07
	AHLDIAGSLEGHLR	[K].aHLDIAGSLEGHLR.[F]	N-Term(iTRAQ4plex)	1	P04114	Apolipoprotein B-100 OS=Homo sapiens OX=9606 GN=APOB PE=1 SV=2	P04114	0	2	1	0	1	1	816.955	1632.9	1632.89	5.85	0.00478	0	24.2	28.125	54.7269	23011	20.5	18.6	18.1	39.4		39	1	36	29	0.00519383	8.771e-05	0.0004859
	AHLDIAGSLEGHLR	[K].aHLDIAGSLEGHLR.[F]	N-Term(iTRAQ4plex)	1	P04114	Apolipoprotein B-100 OS=Homo sapiens OX=9606 GN=APOB PE=1 SV=2	P04114	0	4	0.9836	0	1	1	408.981	1632.9	1632.89	5.98	0.00244	9.04744	97	100	47.4995	20998	86.7	85.1	88.5	127.8		61	1	36	29	3.68544e-05	8.771e-05	6.219e-07
	AHLDIAGSLEGHLR	[K].aHLDIAGSLEGHLR.[F]	N-Term(iTRAQ4plex)	1	P04114	Apolipoprotein B-100 OS=Homo sapiens OX=9606 GN=APOB PE=1 SV=2	P04114	0	3	0.8857	0	1	1	544.973	1632.9	1632.89	6.22	0.00338	69.1025	14.8	100	47.4502	17972	13.6	12.5	13.2	19.8		35	1	36	29	0.0134119	0.0006129	0.003452
	AHLDIAGSLEGHLR	[K].aHLDIAGSLEGHLR.[F]	N-Term(iTRAQ4plex)	1	P04114	Apolipoprotein B-100 OS=Homo sapiens OX=9606 GN=APOB PE=1 SV=2	P04114	0	4	1	0	1	1	408.982	1632.9	1632.89	6.43	0.00263	70.6265	61.9	100	63.9241	28844	64.8	61.2	52.8	68.7		29	1	36	29	0.0571458	8.771e-05	5.513e-06
	AHLDIAGSLEGHLR	[K].aHLDIAGSLEGHLR.[F]	N-Term(iTRAQ4plex)	1	P04114	Apolipoprotein B-100 OS=Homo sapiens OX=9606 GN=APOB PE=1 SV=2	P04114	0	3	1	0	1	1	544.973	1632.9	1632.89	6.67	0.00363	34.7901	75.5	100	55.1378	23217	84.3	73.8	68.4	75.4		37	1	36	29	0.00822223	8.771e-05	6.261e-06
	AHLDIAGSLEGHLR	[K].aHLDIAGSLEGHLR.[F]	N-Term(iTRAQ4plex)	1	P04114	Apolipoprotein B-100 OS=Homo sapiens OX=9606 GN=APOB PE=1 SV=2	P04114	0	4	0.898	0	1	1	408.982	1632.91	1632.89	6.96	0.00284	12.4235	33.4	100	57.1591	24269	35.7	29.2	28.8	39.7		49	1	36	29	0.000541354	8.771e-05	1.485e-06
	NLKHINIDQFVR	[R].NLkHINIDQFVR.[K]	K3(iTRAQ4plex)	1	P04114	Apolipoprotein B-100 OS=Homo sapiens OX=9606 GN=APOB PE=1 SV=2	P04114	1	4	1	0	1	1	410.991	1640.94	1640.94	3.59	0.00147	70.5844	23.4	100	50.7585	19546	20.5	25.4	25.4	22.3		13	1	34	27	1.50368	0.002062	0.01986
	YGMVAQVTQTLK	[K].yGmVAQVTQTLk.[L]	N-Term(iTRAQ4plex); M3(Oxidation); K12(iTRAQ4plex)	1	P04114	Apolipoprotein B-100 OS=Homo sapiens OX=9606 GN=APOB PE=1 SV=2	P04114	0	2	0.9444	0	1	1	821.958	1642.91	1642.91	0.45	0.00037	0	40.6	100	58.7995	24384	41.1	31.5	33.9	55.9		54	1	36	29	0.000176383	8.771e-05	5.888e-05
	YGMVAQVTQTLK	[K].yGmVAQVTQTLk.[L]	N-Term(iTRAQ4plex); M3(Oxidation); K12(iTRAQ4plex)	1	P04114	Apolipoprotein B-100 OS=Homo sapiens OX=9606 GN=APOB PE=1 SV=2	P04114	0	3	1	0	1	1	548.309	1642.91	1642.91	2.07	0.00114	38.1386	79.8	62.298	66.9307	29261	83.3	77.7	67.7	90.6		29	1	36	29	0.0576659	0.0002025	0.0009571
	YGMVAQVTQTLK	[K].yGmVAQVTQTLk.[L]	N-Term(iTRAQ4plex); M3(Oxidation); K12(iTRAQ4plex)	1	P04114	Apolipoprotein B-100 OS=Homo sapiens OX=9606 GN=APOB PE=1 SV=2	P04114	0	2	0.94	0	1	1	821.959	1642.91	1642.91	2.23	0.00183	0	35.3	100	59.3246	24658	34.7	30.6	30.2	45.5		50	1	36	29	0.000395793	8.771e-05	0.000321
	YGMVAQVTQTLK	[K].yGmVAQVTQTLk.[L]	N-Term(iTRAQ4plex); M3(Oxidation); K12(iTRAQ4plex)	1	P04114	Apolipoprotein B-100 OS=Homo sapiens OX=9606 GN=APOB PE=1 SV=2	P04114	0	3	1	0	1	1	548.309	1642.91	1642.91	2.41	0.00132	68.5268	91.3	100	73.0234	32440	90.7	82.4	86.8	105.3		40	1	36	29	0.00472528	8.771e-05	0.0001613
	YGMVAQVTQTLK	[K].yGmVAQVTQTLk.[L]	N-Term(iTRAQ4plex); M3(Oxidation); K12(iTRAQ4plex)	1	P04114	Apolipoprotein B-100 OS=Homo sapiens OX=9606 GN=APOB PE=1 SV=2	P04114	0	3	0.9706	0	1	1	548.309	1642.91	1642.91	3.19	0.00175	27.0991		99.062	58.6553	27123						34	1	36	29	0.0181714	8.771e-05	0.0001517
	YGMVAQVTQTLK	[K].yGmVAQVTQTLk.[L]	N-Term(iTRAQ4plex); M3(Oxidation); K12(iTRAQ4plex)	1	P04114	Apolipoprotein B-100 OS=Homo sapiens OX=9606 GN=APOB PE=1 SV=2	P04114	0	3	0.825	0	1	1	548.309	1642.91	1642.91	3.3	0.00181	30.3763	69.4	48.597	59.4333	24713	78.1	65.8	57.7	75.9		40	1	36	29	0.00403129	8.771e-05	0.0001011
	YGMVAQVTQTLK	[K].yGmVAQVTQTLk.[L]	N-Term(iTRAQ4plex); M3(Oxidation); K12(iTRAQ4plex)	1	P04114	Apolipoprotein B-100 OS=Homo sapiens OX=9606 GN=APOB PE=1 SV=2	P04114	0	3	0.963	0	1	1	548.309	1642.91	1642.91	3.41	0.00187	53.0212	79.1	60.96	60.5392	25997	76.9	72	74.3	93.3		27	1	36	29	0.0861418	8.771e-05	0.0003926
	YGMVAQVTQTLK	[K].yGmVAQVTQTLk.[L]	N-Term(iTRAQ4plex); M3(Oxidation); K12(iTRAQ4plex)	1	P04114	Apolipoprotein B-100 OS=Homo sapiens OX=9606 GN=APOB PE=1 SV=2	P04114	0	3	1	0	1	1	548.31	1642.91	1642.91	3.86	0.00211	49.7019	130.1	100	66.1674	28869	162.9	112.4	139.5	105.8		18	1	36	29	0.679127	8.771e-05	0.0006336
	YGMVAQVTQTLK	[K].yGmVAQVTQTLk.[L]	N-Term(iTRAQ4plex); M3(Oxidation); K12(iTRAQ4plex)	1	P04114	Apolipoprotein B-100 OS=Homo sapiens OX=9606 GN=APOB PE=1 SV=2	P04114	0	2	0.9375	0	1	1	821.961	1642.91	1642.91	4.16	0.00342	27.0396	91.9	100	85.8403	37883	88.1	99.6	79.9	99.9		48	1	36	29	0.000642568	8.771e-05	7.998e-05
	YGMVAQVTQTLK	[K].yGmVAQVTQTLk.[L]	N-Term(iTRAQ4plex); M3(Oxidation); K12(iTRAQ4plex)	1	P04114	Apolipoprotein B-100 OS=Homo sapiens OX=9606 GN=APOB PE=1 SV=2	P04114	0	2	1	0	1	1	821.961	1642.92	1642.91	4.53	0.00372	0	22	100	59.7464	25584	19.4	17.4	21	30.2		30	1	36	29	0.0389885	0.002238	0.02206
	YGMVAQVTQTLK	[K].yGmVAQVTQTLk.[L]	N-Term(iTRAQ4plex); M3(Oxidation); K12(iTRAQ4plex)	1	P04114	Apolipoprotein B-100 OS=Homo sapiens OX=9606 GN=APOB PE=1 SV=2	P04114	0	3	0.9535	0	1	1	548.31	1642.92	1642.91	4.52	0.00248	18.1524	43.2	14.163	76.7052	34370	39.2	37.2	36.2	60		43	1	36	29	0.00195856	8.771e-05	8.332e-05
	YGMVAQVTQTLK	[K].yGmVAQVTQTLk.[L]	N-Term(iTRAQ4plex); M3(Oxidation); K12(iTRAQ4plex)	1	P04114	Apolipoprotein B-100 OS=Homo sapiens OX=9606 GN=APOB PE=1 SV=2	P04114	0	3	0.9697	0	1	1	548.31	1642.92	1642.91	4.52	0.00248	51.1626	124.9	21.841	85.9234	37929	121.1	133.9	124.1	120.4		33	1	36	29	0.0215247	8.771e-05	0.0006125
	YGMVAQVTQTLK	[K].yGmVAQVTQTLk.[L]	N-Term(iTRAQ4plex); M3(Oxidation); K12(iTRAQ4plex)	1	P04114	Apolipoprotein B-100 OS=Homo sapiens OX=9606 GN=APOB PE=1 SV=2	P04114	0	3	0.973	0	1	1	548.31	1642.92	1642.91	4.64	0.00254	32.9147	84.5	100	74.8951	33425	79.6	80.8	79.6	98.1		37	1	36	29	0.00901495	8.771e-05	0.0001378
	YGMVAQVTQTLK	[K].yGmVAQVTQTLk.[L]	N-Term(iTRAQ4plex); M3(Oxidation); K12(iTRAQ4plex)	1	P04114	Apolipoprotein B-100 OS=Homo sapiens OX=9606 GN=APOB PE=1 SV=2	P04114	0	2	0.9524	0	1	1	821.961	1642.92	1642.91	4.68	0.00385	13.2448	70.1	100	59.1836	25299	52.3	57.8	66.7	103.7		63	1	36	29	2.2854e-05	8.771e-05	4.255e-06
	YGMVAQVTQTLK	[K].yGmVAQVTQTLk.[L]	N-Term(iTRAQ4plex); M3(Oxidation); K12(iTRAQ4plex)	1	P04114	Apolipoprotein B-100 OS=Homo sapiens OX=9606 GN=APOB PE=1 SV=2	P04114	0	3	0.9412	0	1	1	548.31	1642.92	1642.91	5.08	0.00278	47.4186	33.2	12.659	59.5453	25483	34.3	26.8	29.9	41.9		34	1	36	29	0.0154982	8.771e-05	0.0001519
	YGMVAQVTQTLK	[K].yGmVAQVTQTLk.[L]	N-Term(iTRAQ4plex); M3(Oxidation); K12(iTRAQ4plex)	1	P04114	Apolipoprotein B-100 OS=Homo sapiens OX=9606 GN=APOB PE=1 SV=2	P04114	0	3	0.9444	0	1	1	548.31	1642.92	1642.91	5.19	0.00284	29.6179	35.9	7.341	58.7035	25051	28.3	34.1	34.9	46.2		36	1	36	29	0.0096338	0.0001304	0.0006417
	YGMVAQVTQTLK	[K].yGmVAQVTQTLk.[L]	N-Term(iTRAQ4plex); M3(Oxidation); K12(iTRAQ4plex)	1	P04114	Apolipoprotein B-100 OS=Homo sapiens OX=9606 GN=APOB PE=1 SV=2	P04114	0	3	1	0	1	1	548.31	1642.92	1642.91	5.31	0.00291	61.0984	218.7	100	69.4148	30568	184	166.6	150.7	373.4		13	1	36	29	1.92232	0.0003738	0.001708
	YGMVAQVTQTLK	[K].yGmVAQVTQTLk.[L]	N-Term(iTRAQ4plex); M3(Oxidation); K12(iTRAQ4plex)	1	P04114	Apolipoprotein B-100 OS=Homo sapiens OX=9606 GN=APOB PE=1 SV=2	P04114	0	3	1	0	1	1	548.31	1642.92	1642.91	5.53	0.00303	39.3554	108.3	96.12	70.0092	30884	110.7	105	99	118.4		29	1	36	29	0.0469723	8.771e-05	0.0004005
	YGMVAQVTQTLK	[K].yGmVAQVTQTLk.[L]	N-Term(iTRAQ4plex); M3(Oxidation); K12(iTRAQ4plex)	1	P04114	Apolipoprotein B-100 OS=Homo sapiens OX=9606 GN=APOB PE=1 SV=2	P04114	0	2	0.9474	0	1	1	821.962	1642.92	1642.91	5.72	0.0047	18.1952	36.9	100	58.6711	25032	29.9	30.9	34.9	52		57	1	36	29	8.28648e-05	8.771e-05	1.167e-05
	YGMVAQVTQTLK	[K].yGmVAQVTQTLk.[L]	N-Term(iTRAQ4plex); M3(Oxidation); K12(iTRAQ4plex)	1	P04114	Apolipoprotein B-100 OS=Homo sapiens OX=9606 GN=APOB PE=1 SV=2	P04114	0	3	1	0	1	1	548.311	1642.92	1642.91	5.97	0.00327	68.761	142.9	100	73.6484	32770	133.7	126.3	135.3	176.2		20	1	36	29	0.421916	0.0006371	0.003568
	YGMVAQVTQTLK	[K].yGmVAQVTQTLk.[L]	N-Term(iTRAQ4plex); M3(Oxidation); K12(iTRAQ4plex)	1	P04114	Apolipoprotein B-100 OS=Homo sapiens OX=9606 GN=APOB PE=1 SV=2	P04114	0	3	0.9706	0	1	1	548.311	1642.92	1642.91	6.2	0.00339	55.3065	93.1	100	68.0441	29856	101.9	80.5	85.4	104.4		34	1	36	29	0.0155977	8.771e-05	9.62e-05
	YGMVAQVTQTLK	[K].yGmVAQVTQTLk.[L]	N-Term(iTRAQ4plex); M3(Oxidation); K12(iTRAQ4plex)	1	P04114	Apolipoprotein B-100 OS=Homo sapiens OX=9606 GN=APOB PE=1 SV=2	P04114	0	3	0.8056	0	1	1	548.311	1642.92	1642.91	6.2	0.00339	33.2574	115.3	81.019	58.7234	24345	128.9	98.6	111.1	122.8		36	1	36	29	0.00910039	8.771e-05	8.916e-05
	INPLALKESVK	[K].iNPLALkESVk.[F]	N-Term(iTRAQ4plex); K7(iTRAQ4plex); K11(iTRAQ4plex)	1	P04114	Apolipoprotein B-100 OS=Homo sapiens OX=9606 GN=APOB PE=1 SV=2	P04114	1	3	1	0	1	1	548.689	1644.05	1644.04	5.52	0.00302	64.1078	160.5	40.89	62.8179	26479	187.4	140.9	111.3	202.4		17	1	27	20	0.10831	0.0008075	0.005076
	LPYTIITTPPLK	[R].lPYTIITTPPLk.[D]	N-Term(iTRAQ4plex); K12(iTRAQ4plex)	1	P04114	Apolipoprotein B-100 OS=Homo sapiens OX=9606 GN=APOB PE=1 SV=2	P04114	0	4	1	0	1	1	412.012	1645.02	1645.02	4.23	0.00174	0	140.8	100	102.131	47315	107.8	117.7	125	212.5		38	1	30	23	0.00181412	8.771e-05	0.0002221
	LPYTIITTPPLK	[R].lPYTIITTPPLk.[D]	N-Term(iTRAQ4plex); K12(iTRAQ4plex)	1	P04114	Apolipoprotein B-100 OS=Homo sapiens OX=9606 GN=APOB PE=1 SV=2	P04114	0	3	1	0	1	1	549.013	1645.03	1645.02	4.46	0.00245	14.8701	114	64.107	101.99	47234	91	95.7	109.3	160		34	1	30	23	0.0054534	0.000754	0.004045
	LPYTIITTPPLK	[R].lPYTIITTPPLk.[D]	N-Term(iTRAQ4plex); K12(iTRAQ4plex)	1	P04114	Apolipoprotein B-100 OS=Homo sapiens OX=9606 GN=APOB PE=1 SV=2	P04114	0	2	0.8788	0	1	1	823.016	1645.03	1645.02	4.62	0.0038	21.0222	148.7	26.978	102.097	47296	116.8	132.5	128.6	216.9		66	1	30	23	2.7904e-06	8.771e-05	7.013e-05
	LPYTIITTPPLK	[R].lPYTIITTPPLk.[D]	N-Term(iTRAQ4plex); K12(iTRAQ4plex)	1	P04114	Apolipoprotein B-100 OS=Homo sapiens OX=9606 GN=APOB PE=1 SV=2	P04114	0	3	0.9487	0	1	1	549.014	1645.03	1645.02	6.13	0.00336	11.6484	23.9	0.864	102.497	47517	21.2	21.2	17.4	35.8		39	1	30	23	0.00146749	0.001496	0.01135
	LPYTIITTPPLK	[R].lPYTIITTPPLk.[D]	N-Term(iTRAQ4plex); K12(iTRAQ4plex)	1	P04114	Apolipoprotein B-100 OS=Homo sapiens OX=9606 GN=APOB PE=1 SV=2	P04114	0	2	1	0	1	1	823.018	1645.03	1645.02	6.7	0.00551	45.4817	157.4	100	102.618	47581	160.1	145.2	141.3	183		31	1	30	23	0.0100934	0.0003738	0.001798
	IQIQEKLQQLK	[R].IQIQEkLQQLk.[R]	K6(iTRAQ4plex); K11(iTRAQ4plex)	1	P04114	Apolipoprotein B-100 OS=Homo sapiens OX=9606 GN=APOB PE=1 SV=2	P04114	1	3	0.3333	0	1	1	553.018	1657.04	1657.03	8.14	0.0045	34.4738	43	100	58.8111	23340	40	30.1	37.8	63.9		27	1	29	22	0.0167125	0.001707	0.01314
	IAELSATAQEIIK	[K].iAELSATAQEIIk.[S]	N-Term(iTRAQ4plex); K13(iTRAQ4plex)	1	P04114	Apolipoprotein B-100 OS=Homo sapiens OX=9606 GN=APOB PE=1 SV=2	P04114	0	2	0.7447	0	1	1	838	1674.99	1674.99	2.6	0.00218	0	130.2	35.225	89.9855	42912	74.4	102.3	135.3	208.6		94	1	34	27	9.35923e-09	8.771e-05	8.15e-07
	IAELSATAQEIIK	[K].iAELSATAQEIIk.[S]	N-Term(iTRAQ4plex); K13(iTRAQ4plex)	1	P04114	Apolipoprotein B-100 OS=Homo sapiens OX=9606 GN=APOB PE=1 SV=2	P04114	0	3	0.913	0	1	1	559.002	1674.99	1674.99	2.85	0.00159	23.2575	73	71.632	95.3759	45778	68.3	64.1	69.6	90.2		69	1	33	26	3.27295e-06	8.771e-05	8.285e-05
	IAELSATAQEIIK	[K].iAELSATAQEIIk.[S]	N-Term(iTRAQ4plex); K13(iTRAQ4plex)	1	P04114	Apolipoprotein B-100 OS=Homo sapiens OX=9606 GN=APOB PE=1 SV=2	P04114	0	4	0.8269	0	1	1	419.504	1674.99	1674.99	3.39	0.00142	10.2096	65.6	42.036	90.172	43010	48.7	57.1	63.1	93.5		52	1	34	27	0.00017246	8.771e-05	0.0005912
	IAELSATAQEIIK	[K].iAELSATAQEIIk.[S]	N-Term(iTRAQ4plex); K13(iTRAQ4plex)	1	P04114	Apolipoprotein B-100 OS=Homo sapiens OX=9606 GN=APOB PE=1 SV=2	P04114	0	3	0.8841	0	1	1	559.003	1674.99	1674.99	3.62	0.00202	0	87	72.04	89.9187	42876	68.5	73.5	88.2	118		69	1	33	26	2.76306e-06	8.771e-05	2.555e-05
	IAELSATAQEIIK	[K].iAELSATAQEIIk.[S]	N-Term(iTRAQ4plex); K13(iTRAQ4plex)	1	P04114	Apolipoprotein B-100 OS=Homo sapiens OX=9606 GN=APOB PE=1 SV=2	P04114	0	3	0.9375	0	1	1	559.003	1674.99	1674.99	3.72	0.00208	0	51.2	16.165	91.6279	43802	44.4	45.7	45.7	68.8		48	1	33	26	0.000367612	8.771e-05	0.0002276
	IAELSATAQEIIK	[K].iAELSATAQEIIk.[S]	N-Term(iTRAQ4plex); K13(iTRAQ4plex)	1	P04114	Apolipoprotein B-100 OS=Homo sapiens OX=9606 GN=APOB PE=1 SV=2	P04114	0	3	0.7931	0	1	1	559.003	1674.99	1674.99	3.94	0.0022	56.8238	67.3	59.325	94.8668	45514	71.2	59.6	60.1	78.2		29	1	33	26	0.0343076	0.0005231	0.002687
	IAELSATAQEIIK	[K].iAELSATAQEIIk.[S]	N-Term(iTRAQ4plex); K13(iTRAQ4plex)	1	P04114	Apolipoprotein B-100 OS=Homo sapiens OX=9606 GN=APOB PE=1 SV=2	P04114	0	3	0.8611	0	1	1	559.003	1674.99	1674.99	4.05	0.00226	8.46506	33	0.851	90.4538	43162	28.8	27.4	29.2	46.8		72	1	34	27	1.7143e-06	8.771e-05	0.0002344
	IAELSATAQEIIK	[K].iAELSATAQEIIk.[S]	N-Term(iTRAQ4plex); K13(iTRAQ4plex)	1	P04114	Apolipoprotein B-100 OS=Homo sapiens OX=9606 GN=APOB PE=1 SV=2	P04114	0	2	0.7083	0	1	1	838.001	1674.99	1674.99	4.13	0.00346	29.7501	84.7	52.424	90.2387	41512	79.2	77.8	72.6	109.2		72	1	33	26	1.45854e-06	8.771e-05	1.53e-06
	IAELSATAQEIIK	[K].iAELSATAQEIIk.[S]	N-Term(iTRAQ4plex); K13(iTRAQ4plex)	1	P04114	Apolipoprotein B-100 OS=Homo sapiens OX=9606 GN=APOB PE=1 SV=2	P04114	0	3	0.9	0	1	1	559.003	1675	1674.99	4.27	0.00238	12.3217	60	10.184	90.327	41559	56.3	51.8	64.2	67.7		60	1	33	26	2.17678e-05	8.771e-05	0.0002019
	IAELSATAQEIIK	[K].iAELSATAQEIIk.[S]	N-Term(iTRAQ4plex); K13(iTRAQ4plex)	1	P04114	Apolipoprotein B-100 OS=Homo sapiens OX=9606 GN=APOB PE=1 SV=2	P04114	0	3	0.8571	0	1	1	559.003	1675	1674.99	4.27	0.00238	79.006	77.6	37.67	96.7208	46496	84.6	66.2	83.6	76.2		21	1	33	26	0.205502	0.001075	0.006753
	IAELSATAQEIIK	[K].iAELSATAQEIIk.[S]	N-Term(iTRAQ4plex); K13(iTRAQ4plex)	1	P04114	Apolipoprotein B-100 OS=Homo sapiens OX=9606 GN=APOB PE=1 SV=2	P04114	0	3	0.961	0	1	1	559.003	1675	1674.99	4.38	0.00245	60.4892	165.6	96.046	115.986	54781	137.3	150.4	158.3	216.4		77	1	33	26	4.80635e-07	8.771e-05	1.299e-05
	IAELSATAQEIIK	[K].iAELSATAQEIIk.[S]	N-Term(iTRAQ4plex); K13(iTRAQ4plex)	1	P04114	Apolipoprotein B-100 OS=Homo sapiens OX=9606 GN=APOB PE=1 SV=2	P04114	0	3	0.8947	0	1	1	559.003	1675	1674.99	4.49	0.00251	5.58976	96.7	38.581	92.1364	44071	80	79.7	83.5	143.5		76	1	33	26	5.89666e-07	8.771e-05	4.01e-06
	IAELSATAQEIIK	[K].iAELSATAQEIIk.[S]	N-Term(iTRAQ4plex); K13(iTRAQ4plex)	1	P04114	Apolipoprotein B-100 OS=Homo sapiens OX=9606 GN=APOB PE=1 SV=2	P04114	0	3	1	0	1	1	559.003	1675	1674.99	4.49	0.00251	29.9456	112.5	55.486	95.8971	46054	96.7	105	131.5	116.7		25	1	33	26	0.0717144	0.0002677	0.001229
	IAELSATAQEIIK	[K].iAELSATAQEIIk.[S]	N-Term(iTRAQ4plex); K13(iTRAQ4plex)	1	P04114	Apolipoprotein B-100 OS=Homo sapiens OX=9606 GN=APOB PE=1 SV=2	P04114	0	3	0.9221	0	1	1	559.003	1675	1674.99	4.6	0.00257	18.898	119.6	100	90.1513	44420	97.7	104.7	119.8	156.3		77	1	33	26	4.5655e-07	8.771e-05	1.945e-05
	IAELSATAQEIIK	[K].iAELSATAQEIIk.[S]	N-Term(iTRAQ4plex); K13(iTRAQ4plex)	1	P04114	Apolipoprotein B-100 OS=Homo sapiens OX=9606 GN=APOB PE=1 SV=2	P04114	0	3	0.9718	0	1	1	559.004	1675	1674.99	4.82	0.00269	8.37194	107.6	56.514	92.6603	44346	98.3	94.9	93.7	143.7		71	1	33	26	1.78813e-06	8.771e-05	2.833e-05
	IAELSATAQEIIK	[K].iAELSATAQEIIk.[S]	N-Term(iTRAQ4plex); K13(iTRAQ4plex)	1	P04114	Apolipoprotein B-100 OS=Homo sapiens OX=9606 GN=APOB PE=1 SV=2	P04114	0	3	0.8679	0	1	1	559.004	1675	1674.99	4.93	0.00275	40.4646	63.3	15.724	90.071	40775	58.5	55.8	58	81		53	1	33	26	0.000117941	8.771e-05	0.0003848
	IAELSATAQEIIK	[K].iAELSATAQEIIk.[S]	N-Term(iTRAQ4plex); K13(iTRAQ4plex)	1	P04114	Apolipoprotein B-100 OS=Homo sapiens OX=9606 GN=APOB PE=1 SV=2	P04114	0	3	0.8723	0	1	1	559.004	1675	1674.99	5.04	0.00281	13.612	52.2	29.317	93.1788	44619	43.8	53.1	44	67.8		47	1	33	26	0.000528036	8.771e-05	0.0002661
	IAELSATAQEIIK	[K].iAELSATAQEIIk.[S]	N-Term(iTRAQ4plex); K13(iTRAQ4plex)	1	P04114	Apolipoprotein B-100 OS=Homo sapiens OX=9606 GN=APOB PE=1 SV=2	P04114	0	3	0.8636	0	1	1	559.004	1675	1674.99	5.25	0.00293	20.708	162.7	100	90.6789	44701	152.7	132.1	154.7	211.3		66	1	33	26	5.75967e-06	8.771e-05	3.664e-05
	IAELSATAQEIIK	[K].iAELSATAQEIIk.[S]	N-Term(iTRAQ4plex); K13(iTRAQ4plex)	1	P04114	Apolipoprotein B-100 OS=Homo sapiens OX=9606 GN=APOB PE=1 SV=2	P04114	0	3	0.898	0	1	1	559.004	1675	1674.99	5.47	0.00306	31.8425	56.6	40.307	93.708	44890	55.2	45.4	54.9	70.9		49	1	33	26	0.000291013	8.771e-05	0.0001083
	IAELSATAQEIIK	[K].iAELSATAQEIIk.[S]	N-Term(iTRAQ4plex); K13(iTRAQ4plex)	1	P04114	Apolipoprotein B-100 OS=Homo sapiens OX=9606 GN=APOB PE=1 SV=2	P04114	0	3	0.9375	0	1	1	559.004	1675	1674.99	5.58	0.00312	7.65355	73.6	13.216	90.9703	43447	58.7	63.2	66.3	106.3		80	1	33	26	2.20633e-07	8.771e-05	5.849e-06
	IAELSATAQEIIK	[K].iAELSATAQEIIk.[S]	N-Term(iTRAQ4plex); K13(iTRAQ4plex)	1	P04114	Apolipoprotein B-100 OS=Homo sapiens OX=9606 GN=APOB PE=1 SV=2	P04114	0	2	0.7969	0	1	1	838.002	1675	1674.99	5.59	0.00468	38.2703	239.8	100	116.093	54842	203.3	219.6	222	314.4		64	1	33	26	9.07133e-06	8.771e-05	2e-06
	IAELSATAQEIIK	[K].iAELSATAQEIIk.[S]	N-Term(iTRAQ4plex); K13(iTRAQ4plex)	1	P04114	Apolipoprotein B-100 OS=Homo sapiens OX=9606 GN=APOB PE=1 SV=2	P04114	0	2	0.75	0	1	1	838.002	1675	1674.99	5.66	0.00474	18.8302	143.6	100	79.1405	38356	130	123.1	129.5	191.7		84	1	33	26	8.46586e-08	8.771e-05	1.4e-07
	IAELSATAQEIIK	[K].iAELSATAQEIIk.[S]	N-Term(iTRAQ4plex); K13(iTRAQ4plex)	1	P04114	Apolipoprotein B-100 OS=Homo sapiens OX=9606 GN=APOB PE=1 SV=2	P04114	0	2	0.8272	0	1	1	838.003	1675	1674.99	5.88	0.00493	41.618	86.9	19.648	90.2886	44493	70.9	80.6	76.3	119.7		81	1	33	26	1.71008e-07	8.771e-05	1.179e-07
	IAELSATAQEIIK	[K].iAELSATAQEIIk.[S]	N-Term(iTRAQ4plex); K13(iTRAQ4plex)	1	P04114	Apolipoprotein B-100 OS=Homo sapiens OX=9606 GN=APOB PE=1 SV=2	P04114	0	3	0.8333	0	1	1	559.004	1675	1674.99	6.02	0.00336	15.902	128.5	100	116.562	55101	124.6	105.1	122.8	161.7		54	1	33	26	8.43612e-05	8.771e-05	0.0002242
	IAELSATAQEIIK	[K].iAELSATAQEIIk.[S]	N-Term(iTRAQ4plex); K13(iTRAQ4plex)	1	P04114	Apolipoprotein B-100 OS=Homo sapiens OX=9606 GN=APOB PE=1 SV=2	P04114	0	3	0.875	0	1	1	559.005	1675	1674.99	6.57	0.00367	18.7324	86.9	100	97.375	46844	100.8	74.6	73.2	99		64	1	33	26	9.81902e-06	8.771e-05	0.000104
	IAELSATAQEIIK	[K].iAELSATAQEIIk.[S]	N-Term(iTRAQ4plex); K13(iTRAQ4plex)	1	P04114	Apolipoprotein B-100 OS=Homo sapiens OX=9606 GN=APOB PE=1 SV=2	P04114	0	2	0.7391	0	1	1	838.003	1675	1674.99	6.83	0.00572	14.6755	163.4	100	105.469	48881	152.3	133.5	140.6	227.2		92	1	33	26	1.4522e-08	8.771e-05	8.936e-08
	IAELSATAQEIIK	[K].iAELSATAQEIIk.[S]	N-Term(iTRAQ4plex); K13(iTRAQ4plex)	1	P04114	Apolipoprotein B-100 OS=Homo sapiens OX=9606 GN=APOB PE=1 SV=2	P04114	0	3	1	0	1	1	559.005	1675	1674.99	7.11	0.00397	17.8191	103.6	31.329	105.58	48945	98.5	95.1	82.1	138.6		28	1	33	26	0.0377666	0.0006371	0.003514
	NRQTIIVVLENVQR	[R].NRQTIIVVLENVQR.[N]		1	P04114	Apolipoprotein B-100 OS=Homo sapiens OX=9606 GN=APOB PE=1 SV=2	P04114	1	2	1	0	1	1	841.492	1681.98	1681.97	3.76	0.00316	0	11.8	100	67.2225	27407	12.8	12.9	10.6	11	No Quan Labels	55	1	34	27	8.98309e-05	8.771e-05	0.0002082
	NRQTIIVVLENVQR	[R].NRQTIIVVLENVQR.[N]		1	P04114	Apolipoprotein B-100 OS=Homo sapiens OX=9606 GN=APOB PE=1 SV=2	P04114	1	3	1	0	1	1	561.332	1681.98	1681.97	5.75	0.00322	8.56617	29.9	100	67.0577	27323	27.9	31.7	28.1	31.8	No Quan Labels	58	1	34	27	4.18067e-05	8.771e-05	5.831e-05
	LLSGGNTLHLVSTTK	[K].LLSGGNTLHLVSTTk.[T]	K15(iTRAQ4plex)	1	P04114	Apolipoprotein B-100 OS=Homo sapiens OX=9606 GN=APOB PE=1 SV=2	P04114	0	3	0.7826	0	1	1	562.332	1684.98	1684.97	5.69	0.0032	33.1641	91.6	100	50.2652	20069	108.1	81	81.2	96		46	1	34	27	0.000753239	0.0005231	0.002569
	LLSGGNTLHLVSTTK	[K].lLSGGNTLHLVSTTK.[T]	N-Term(iTRAQ4plex)	1	P04114	Apolipoprotein B-100 OS=Homo sapiens OX=9606 GN=APOB PE=1 SV=2	P04114	0	3	1	0	1	1	562.334	1684.99	1684.97	9.61	0.0054	53.7642	40.5	27.214	59.2022	24596	36.6	40.1	36.3	49.1		7	1	34	27	5.90959	0.0002677	0.001495
	TTKQSFDLSVK	[K].tTkQSFDLSVk.[A]	N-Term(iTRAQ4plex); K3(iTRAQ4plex); K11(iTRAQ4plex)	1	P04114	Apolipoprotein B-100 OS=Homo sapiens OX=9606 GN=APOB PE=1 SV=2	P04114	1	3	1	0	1	1	562.668	1685.99	1685.98	5.24	0.00295	20.8214	329.8	87.575	64.7732	26307	345.5	395.7	265.9	312		37	1	34	27	0.00571671	8.771e-05	5.769e-05
	TTKQSFDLSVK	[K].tTkQSFDLSVk.[A]	N-Term(iTRAQ4plex); K3(iTRAQ4plex); K11(iTRAQ4plex)	1	P04114	Apolipoprotein B-100 OS=Homo sapiens OX=9606 GN=APOB PE=1 SV=2	P04114	1	3	1	0	1	1	562.668	1685.99	1685.98	6.44	0.00362	25.1805	74.4	10.917	39.6378	16701	91.1	98.8	50	57.7		33	1	34	27	0.0149937	8.771e-05	0.0003107
	TTKQSFDLSVK	[K].tTkQSFDLSVk.[A]	N-Term(iTRAQ4plex); K3(iTRAQ4plex); K11(iTRAQ4plex)	1	P04114	Apolipoprotein B-100 OS=Homo sapiens OX=9606 GN=APOB PE=1 SV=2	P04114	1	2	1	0	1	1	843.499	1685.99	1685.98	6.52	0.00549	0	38	100	39.61	16684	41.9	42.2	32.4	35.4		25	1	34	27	0.0830487	0.00186	0.01693
	AASGTTGTYQEWK	[K].aASGTTGTYQEWk.[D]	N-Term(iTRAQ4plex); K13(iTRAQ4plex)	1	P04114	Apolipoprotein B-100 OS=Homo sapiens OX=9606 GN=APOB PE=1 SV=2	P04114	0	3	1	0	1	1	563.291	1687.86	1687.85	2.74	0.00154	5.72788	19.3	100	40.3357	14730	15.1	18.5	18.8	25		41	1	35	28	0.00253212	0.0009577	0.005576
	AASGTTGTYQEWK	[K].aASGTTGTYQEWk.[D]	N-Term(iTRAQ4plex); K13(iTRAQ4plex)	1	P04114	Apolipoprotein B-100 OS=Homo sapiens OX=9606 GN=APOB PE=1 SV=2	P04114	0	2	1	0	1	1	844.433	1687.86	1687.85	3.11	0.00262	29.2978	168.2	62.225	66.2188	32640	146	142.8	160.3	223.5		78	1	35	28	5.75595e-07	8.771e-05	1.339e-07
	AASGTTGTYQEWK	[K].aASGTTGTYQEWk.[D]	N-Term(iTRAQ4plex); K13(iTRAQ4plex)	1	P04114	Apolipoprotein B-100 OS=Homo sapiens OX=9606 GN=APOB PE=1 SV=2	P04114	0	3	0.8182	0	1	1	563.292	1687.86	1687.85	4.15	0.00233	19.1931	66.1	10.172	65.6825	29341	58.2	57.2	64.6	84.4		44	1	35	28	0.0014525	0.0008991	0.005255
	AASGTTGTYQEWK	[K].aASGTTGTYQEWk.[D]	N-Term(iTRAQ4plex); K13(iTRAQ4plex)	1	P04114	Apolipoprotein B-100 OS=Homo sapiens OX=9606 GN=APOB PE=1 SV=2	P04114	0	3	1	0	1	1	563.292	1687.86	1687.85	4.91	0.00276	14.9042	81.1	4.615	65.7584	32372	50	72.8	87.5	114.2		49	1	35	28	0.000450493	0.0004991	0.002404
	AASGTTGTYQEWK	[K].aASGTTGTYQEWk.[D]	N-Term(iTRAQ4plex); K13(iTRAQ4plex)	1	P04114	Apolipoprotein B-100 OS=Homo sapiens OX=9606 GN=APOB PE=1 SV=2	P04114	0	2	1	0	1	1	844.435	1687.86	1687.85	5.35	0.00451	0	215.6	100	65.7056	29355	131.8	173.6	206.6	350.4		106	1	35	28	8.31457e-10	8.771e-05	2.749e-08
	AASGTTGTYQEWK	[K].aASGTTGTYQEWk.[D]	N-Term(iTRAQ4plex); K13(iTRAQ4plex)	1	P04114	Apolipoprotein B-100 OS=Homo sapiens OX=9606 GN=APOB PE=1 SV=2	P04114	0	2	1	0	1	1	844.436	1687.87	1687.85	7.3	0.00616	0	45.5	100	40.4196	17130	45.8	36.7	40.3	59.3		75	1	35	28	1.26436e-06	8.771e-05	3.052e-07
	TLADLTLLDSPIK	[R].tLADLTLLDSPIk.[V]	N-Term(iTRAQ4plex); K13(iTRAQ4plex)	1	P04114	Apolipoprotein B-100 OS=Homo sapiens OX=9606 GN=APOB PE=1 SV=2	P04114	0	3	0.9778	0	1	1	563.342	1688.01	1688.01	1.44	0.00081	21.243	92.5	100	113.662	53512	72.4	75.8	94.2	127.7		45	1	34	27	0.000735192	8.771e-05	0.0005095
	TLADLTLLDSPIK	[R].tLADLTLLDSPIk.[V]	N-Term(iTRAQ4plex); K13(iTRAQ4plex)	1	P04114	Apolipoprotein B-100 OS=Homo sapiens OX=9606 GN=APOB PE=1 SV=2	P04114	0	3	1	0	1	1	563.342	1688.01	1688.01	2.53	0.00142	0	86	100	113.935	55584	67.8	79.8	76	120.2		34	1	32	25	0.00760069	0.000165	0.000743
	TLADLTLLDSPIK	[R].tLADLTLLDSPIk.[V]	N-Term(iTRAQ4plex); K13(iTRAQ4plex)	1	P04114	Apolipoprotein B-100 OS=Homo sapiens OX=9606 GN=APOB PE=1 SV=2	P04114	0	3	1	0	1	1	563.343	1688.01	1688.01	2.75	0.00155	5.48571	34.7	25.931	111.683	52450	32.7	25.9	31.1	48.9		69	1	32	25	2.7087e-06	8.771e-05	0.000175
	TLADLTLLDSPIK	[R].tLADLTLLDSPIk.[V]	N-Term(iTRAQ4plex); K13(iTRAQ4plex)	1	P04114	Apolipoprotein B-100 OS=Homo sapiens OX=9606 GN=APOB PE=1 SV=2	P04114	0	3	1	0	1	1	563.343	1688.01	1688.01	3.07	0.00173	0	64.6	59.145	111.149	52166	51.8	53.7	57.1	95.7		66	1	32	25	4.77811e-06	8.771e-05	0.0005565
	TLADLTLLDSPIK	[R].tLADLTLLDSPIk.[V]	N-Term(iTRAQ4plex); K13(iTRAQ4plex)	1	P04114	Apolipoprotein B-100 OS=Homo sapiens OX=9606 GN=APOB PE=1 SV=2	P04114	0	3	1	0	1	1	563.343	1688.01	1688.01	3.83	0.00216	7.23252	57.2	0.293	111.629	54391	47.5	46.2	45.4	89.5		66	1	33	26	4.94345e-06	8.771e-05	0.0003367
	TLADLTLLDSPIK	[R].tLADLTLLDSPIk.[V]	N-Term(iTRAQ4plex); K13(iTRAQ4plex)	1	P04114	Apolipoprotein B-100 OS=Homo sapiens OX=9606 GN=APOB PE=1 SV=2	P04114	0	3	1	0	1	1	563.343	1688.02	1688.01	4.16	0.00234	0	60.2	100	111.215	52487	60.8	59.6	51.6	68.9		68	1	32	25	3.02553e-06	8.771e-05	0.0002166
	TLADLTLLDSPIK	[R].tLADLTLLDSPIk.[V]	N-Term(iTRAQ4plex); K13(iTRAQ4plex)	1	P04114	Apolipoprotein B-100 OS=Homo sapiens OX=9606 GN=APOB PE=1 SV=2	P04114	0	2	1	0	1	1	844.511	1688.02	1688.01	4.24	0.00358	46.2765	89.6	74.505	111.248	54194	87	79.7	78.6	113.1		28	1	32	25	0.0342611	8.771e-05	0.0001879
	TLADLTLLDSPIK	[R].tLADLTLLDSPIk.[V]	N-Term(iTRAQ4plex); K13(iTRAQ4plex)	1	P04114	Apolipoprotein B-100 OS=Homo sapiens OX=9606 GN=APOB PE=1 SV=2	P04114	0	2	0.9259	0	1	1	844.512	1688.02	1688.01	4.53	0.00382	11.8274	80.7	7.145	111.76	54459	73.7	63	63.7	122.4		108	1	32	25	2.84316e-10	8.771e-05	1.698e-07
	TLADLTLLDSPIK	[R].tLADLTLLDSPIk.[V]	N-Term(iTRAQ4plex); K13(iTRAQ4plex)	1	P04114	Apolipoprotein B-100 OS=Homo sapiens OX=9606 GN=APOB PE=1 SV=2	P04114	0	3	1	0	1	1	563.344	1688.02	1688.01	5.46	0.00307	20.9501	85.4	52.468	111.113	54121	78.4	78.9	72.2	112.2		61	1	32	25	1.44509e-05	8.771e-05	0.0003438
	TLADLTLLDSPIK	[R].tLADLTLLDSPIk.[V]	N-Term(iTRAQ4plex); K13(iTRAQ4plex)	1	P04114	Apolipoprotein B-100 OS=Homo sapiens OX=9606 GN=APOB PE=1 SV=2	P04114	0	3	1	0	1	1	563.344	1688.02	1688.01	5.46	0.00307	38.2821	70.6	43.088	114.171	53787	64.5	64.1	56.7	97.1		66	1	32	25	5.35667e-06	8.771e-05	0.0002108
	IPSVQINFKDLK	[R].IPSVQINFkDLk.[N]	K9(iTRAQ4plex); K12(iTRAQ4plex)	1	P04114	Apolipoprotein B-100 OS=Homo sapiens OX=9606 GN=APOB PE=1 SV=2	P04114	1	3	0.9167	0	1	1	564.015	1690.03	1690.01	8.91	0.00502	25.4366	41.3	44.342	73.6276	30571	45	41.3	34.6	44.4		24	1	32	25	0.0740762	0.0004677	0.002361
	YELKLAIPEGK	[R].yELkLAIPEGk.[Q]	N-Term(iTRAQ4plex); K4(iTRAQ4plex); K11(iTRAQ4plex)	1	P04114	Apolipoprotein B-100 OS=Homo sapiens OX=9606 GN=APOB PE=1 SV=2	P04114	1	4	1	0	1	1	424.013	1693.03	1693.03	2.97	0.00126	6.36299	252.5	100	65.7836	31057	276.8	290.1	228.8	214.5		18	1	31	24	0.212695	0.002397	0.02684
	YELKLAIPEGK	[R].yELkLAIPEGk.[Q]	N-Term(iTRAQ4plex); K4(iTRAQ4plex); K11(iTRAQ4plex)	1	P04114	Apolipoprotein B-100 OS=Homo sapiens OX=9606 GN=APOB PE=1 SV=2	P04114	1	4	0.95	0	1	1	424.013	1693.03	1693.03	3.54	0.0015	21.8754	171.1	100	92.4238	41588	190.4	206.8	155.1	132		20	1	31	24	0.139097	0.0008991	0.005251
	EQHLFLPFSYK	[K].eQHLFLPFSYk.[N]	N-Term(iTRAQ4plex); K11(iTRAQ4plex)	1	P04114	Apolipoprotein B-100 OS=Homo sapiens OX=9606 GN=APOB PE=1 SV=2	P04114	0	4	1	0	1	1	424.99	1696.94	1696.93	4.24	0.0018	42.221	163	100	78.1772	35144	113.3	148.4	143.7	246.6		27	1	36	29	0.0945119	0.0005472	0.002998
	EQHLFLPFSYK	[K].eQHLFLPFSYk.[N]	N-Term(iTRAQ4plex); K11(iTRAQ4plex)	1	P04114	Apolipoprotein B-100 OS=Homo sapiens OX=9606 GN=APOB PE=1 SV=2	P04114	0	2	1	0	1	1	848.973	1696.94	1696.93	4.83	0.0041	0	177.9	100	78.2223	35168	125.8	150	166.2	269.6		46	1	36	29	0.00110267	8.771e-05	0.0001658
	EQHLFLPFSYK	[K].eQHLFLPFSYk.[N]	N-Term(iTRAQ4plex); K11(iTRAQ4plex)	1	P04114	Apolipoprotein B-100 OS=Homo sapiens OX=9606 GN=APOB PE=1 SV=2	P04114	0	3	1	0	1	1	566.318	1696.94	1696.93	5.5	0.00311	23.485	92.8	17.006	78.2154	34486	92	83.3	74.7	121.3		61	1	36	29	3.5753e-05	8.771e-05	2.161e-05
	EQHLFLPFSYK	[K].eQHLFLPFSYk.[N]	N-Term(iTRAQ4plex); K11(iTRAQ4plex)	1	P04114	Apolipoprotein B-100 OS=Homo sapiens OX=9606 GN=APOB PE=1 SV=2	P04114	0	3	0.8431	0	1	1	566.318	1696.94	1696.93	5.83	0.0033	15.9965	147.6	51.152	78.0791	35092	116.6	140.4	138.6	194.7		51	1	36	29	0.000361922	8.771e-05	0.0001645
	EQHLFLPFSYK	[K].eQHLFLPFSYk.[N]	N-Term(iTRAQ4plex); K11(iTRAQ4plex)	1	P04114	Apolipoprotein B-100 OS=Homo sapiens OX=9606 GN=APOB PE=1 SV=2	P04114	0	3	1	0	1	1	566.319	1696.94	1696.93	7.12	0.00403	22.5491	133.4	51.834	73.3718	33939	123	123.7	112.9	174.1		28	1	36	29	0.0569042	8.771e-05	0.000269
	FQFPGKPGIYTR	[R].fQFPGkPGIYTR.[E]	N-Term(iTRAQ4plex); K6(iTRAQ4plex)	1	P04114	Apolipoprotein B-100 OS=Homo sapiens OX=9606 GN=APOB PE=1 SV=2	P04114	0	2	0.9	0	1	1	849.986	1698.97	1698.96	4.95	0.0042	0	8.8	100	62.1791	24953	8.5	7.9	8.7	10		10	1	35	28	4.12412	0.006503	0.1217
	FQFPGKPGIYTR	[R].fQFPGkPGIYTR.[E]	N-Term(iTRAQ4plex); K6(iTRAQ4plex)	1	P04114	Apolipoprotein B-100 OS=Homo sapiens OX=9606 GN=APOB PE=1 SV=2	P04114	0	4	1	0	1	1	425.497	1698.97	1698.96	5.22	0.00222	17.3181	52.1	100	62.0438	24888	41.1	37.6	47.2	82.5		27	1	35	28	0.0818747	0.0002677	0.00128
	FQFPGKPGIYTR	[R].fQFPGkPGIYTR.[E]	N-Term(iTRAQ4plex); K6(iTRAQ4plex)	1	P04114	Apolipoprotein B-100 OS=Homo sapiens OX=9606 GN=APOB PE=1 SV=2	P04114	0	3	1	0	1	1	566.994	1698.97	1698.96	5.66	0.0032	29.068	141.5	36.672	62.469	26293	119.9	111.5	120.9	213.6		22	1	35	28	0.265152	8.771e-05	0.0003866
	FQFPGKPGIYTR	[R].fQFPGkPGIYTR.[E]	N-Term(iTRAQ4plex); K6(iTRAQ4plex)	1	P04114	Apolipoprotein B-100 OS=Homo sapiens OX=9606 GN=APOB PE=1 SV=2	P04114	0	4	1	0	1	1	425.497	1698.97	1698.96	5.79	0.00246	7.76625	201.1	100	61.987	26045	118.3	153.2	190.5	342.3		22	1	35	28	0.245816	0.0002384	0.001087
	FQFPGKPGIYTR	[R].fQFPGkPGIYTR.[E]	N-Term(iTRAQ4plex); K6(iTRAQ4plex)	1	P04114	Apolipoprotein B-100 OS=Homo sapiens OX=9606 GN=APOB PE=1 SV=2	P04114	0	2	0.9565	0	1	1	849.987	1698.97	1698.96	5.88	0.005	0	69.8	100	62.0528	26077	46	53.7	65.2	114.3		46	1	35	28	0.000968348	8.771e-05	6.678e-05
	FQFPGKPGIYTR	[R].fQFPGkPGIYTR.[E]	N-Term(iTRAQ4plex); K6(iTRAQ4plex)	1	P04114	Apolipoprotein B-100 OS=Homo sapiens OX=9606 GN=APOB PE=1 SV=2	P04114	0	3	1	0	1	1	566.994	1698.97	1698.96	6.2	0.00351	9.89524	101.8	14.197	61.9555	26027	59.5	80.4	95.6	171.5		32	1	35	28	0.0214742	8.771e-05	9.051e-05
	FQFPGKPGIYTR	[R].fQFPGkPGIYTR.[E]	N-Term(iTRAQ4plex); K6(iTRAQ4plex)	1	P04114	Apolipoprotein B-100 OS=Homo sapiens OX=9606 GN=APOB PE=1 SV=2	P04114	0	3	1	0	1	1	566.994	1698.97	1698.96	6.95	0.00394	63.9385	45.4	100	61.9523	24844	42.1	38.9	38	62.8		5	1	35	28	11.6378	0.001065	0.006032
	TLQGIPQMIGEVIR	[R].tLQGIPQMIGEVIR.[K]	N-Term(iTRAQ4plex)	1	P04114	Apolipoprotein B-100 OS=Homo sapiens OX=9606 GN=APOB PE=1 SV=2	P04114	0	2	0.7089	0	1	1	849.991	1698.97	1698.97	2.8	0.00238	3.80274	55	0.396	116.733	55152	34.9	46.6	52.2	86.3		79	1	35	28	4.2963e-07	8.771e-05	1.27e-05
	TLQGIPQMIGEVIR	[R].tLQGIPQMIGEVIR.[K]	N-Term(iTRAQ4plex)	1	P04114	Apolipoprotein B-100 OS=Homo sapiens OX=9606 GN=APOB PE=1 SV=2	P04114	0	3	0.8125	0	1	1	566.996	1698.97	1698.97	3.05	0.00172	30.7925	128	75.394	116.528	52235	110.4	110.9	125.5	165		48	1	35	28	0.000589454	8.771e-05	0.000166
	TLQGIPQMIGEVIR	[R].tLQGIPQMIGEVIR.[K]	N-Term(iTRAQ4plex)	1	P04114	Apolipoprotein B-100 OS=Homo sapiens OX=9606 GN=APOB PE=1 SV=2	P04114	0	3	0.7963	0	1	1	566.997	1698.98	1698.97	3.8	0.00215	4.00244	41.4	0.599	116.712	55141	30.9	34.6	33.6	66.4		54	1	35	28	0.000131846	8.771e-05	6.662e-05
	TLQGIPQMIGEVIR	[R].tLQGIPQMIGEVIR.[K]	N-Term(iTRAQ4plex)	1	P04114	Apolipoprotein B-100 OS=Homo sapiens OX=9606 GN=APOB PE=1 SV=2	P04114	0	3	0.8269	0	1	1	566.997	1698.98	1698.97	4.23	0.0024	0	42.4	35.427	116.194	54864	32.2	35.2	35.4	66.8		52	1	35	28	0.000205685	8.771e-05	0.0001402
	TLQGIPQMIGEVIR	[R].tLQGIPQMIGEVIR.[K]	N-Term(iTRAQ4plex)	1	P04114	Apolipoprotein B-100 OS=Homo sapiens OX=9606 GN=APOB PE=1 SV=2	P04114	0	2	0.6481	0	1	1	849.994	1698.98	1698.97	6.9	0.00586	36.6067	127.6	40.753	116.66	52303	103.9	101.3	114	191.1		54	1	35	28	0.000122403	8.771e-05	1.039e-05
	ITENDIQIALDDAK	[R].ITENDIQIALDDAk.[I]	K14(iTRAQ4plex)	1	P04114	Apolipoprotein B-100 OS=Homo sapiens OX=9606 GN=APOB PE=1 SV=2	P04114	0	3	0.92	0	1	1	568.304	1702.9	1702.9	0.59	0.00033	0	78	100	113.96	55577	69	74.9	77.9	90.3		50	1	36	29	0.0004892	0.0002677	0.001204
	ANLFNKLVTELR	[R].aNLFNkLVTELR.[G]	N-Term(iTRAQ4plex); K6(iTRAQ4plex)	1	P04114	Apolipoprotein B-100 OS=Homo sapiens OX=9606 GN=APOB PE=1 SV=2	P04114	1	3	1	0	1	1	569.347	1706.03	1706.02	3.15	0.00179	38.5093	101.2	61.71	91.586	39543	119.3	88.8	98.1	98.7		24	1	33	26	0.0769243	8.771e-05	6.532e-05
	ANLFNKLVTELR	[R].aNLFNkLVTELR.[G]	N-Term(iTRAQ4plex); K6(iTRAQ4plex)	1	P04114	Apolipoprotein B-100 OS=Homo sapiens OX=9606 GN=APOB PE=1 SV=2	P04114	1	3	1	0	1	1	569.348	1706.03	1706.02	5.94	0.00338	19.8328	167.9	61.048	91.7773	41683	195	161.1	137.5	178.1		23	1	32	25	0.0819745	8.771e-05	0.000163
	AVSMPSFSILGSDVR	[K].aVSMPSFSILGSDVR.[V]	N-Term(iTRAQ4plex)	1	P04114	Apolipoprotein B-100 OS=Homo sapiens OX=9606 GN=APOB PE=1 SV=2	P04114	0	2	1	0	1	1	855.456	1709.91	1709.9	2.59	0.00221	27.3083	151.1	60.906	103.56	48091	152.7	152.1	138.2	161.5		49	1	36	29	0.000600463	0.0002677	0.001304
	AVSMPSFSILGSDVR	[K].aVSMPSFSILGSDVR.[V]	N-Term(iTRAQ4plex)	1	P04114	Apolipoprotein B-100 OS=Homo sapiens OX=9606 GN=APOB PE=1 SV=2	P04114	0	3	1	0	1	1	570.64	1709.91	1709.9	2.68	0.00153	0	142.5	100	106.008	49431	100.8	104.7	175.1	189.5		38	1	36	29	0.00618	8.771e-05	0.0004613
	AVSMPSFSILGSDVR	[K].aVSMPSFSILGSDVR.[V]	N-Term(iTRAQ4plex)	1	P04114	Apolipoprotein B-100 OS=Homo sapiens OX=9606 GN=APOB PE=1 SV=2	P04114	0	2	0.8571	0	1	1	855.457	1709.91	1709.9	2.73	0.00233	20.106	125	100	111.742	49822	122.8	112.7	111.8	152.9		49	1	36	29	0.000535782	8.771e-05	0.0001688
	AVSMPSFSILGSDVR	[K].aVSMPSFSILGSDVR.[V]	N-Term(iTRAQ4plex)	1	P04114	Apolipoprotein B-100 OS=Homo sapiens OX=9606 GN=APOB PE=1 SV=2	P04114	0	3	1	0	1	1	570.64	1709.91	1709.9	3.33	0.0019	5.80151	22.1	27.33	111.733	52476	19.3	20.5	20.3	28.4		40	1	36	29	0.00404969	0.0002677	0.001504
	AVSMPSFSILGSDVR	[K].aVSMPSFSILGSDVR.[V]	N-Term(iTRAQ4plex)	1	P04114	Apolipoprotein B-100 OS=Homo sapiens OX=9606 GN=APOB PE=1 SV=2	P04114	0	2	0.9851	0	1	1	855.458	1709.91	1709.9	4.3	0.00368	34.9943	79	100	106.42	50007	69.8	77.2	74	95.2		67	1	36	29	8.29685e-06	8.771e-05	1.736e-05
	AVSMPSFSILGSDVR	[K].aVSMPSFSILGSDVR.[V]	N-Term(iTRAQ4plex)	1	P04114	Apolipoprotein B-100 OS=Homo sapiens OX=9606 GN=APOB PE=1 SV=2	P04114	0	3	1	0	1	1	570.641	1709.91	1709.9	4.61	0.00263	15.3667	98.2	100	101.997	47238	106.9	97.1	87.2	101.7		27	1	36	29	0.093534	8.771e-05	8.389e-05
	AVSMPSFSILGSDVR	[K].aVSMPSFSILGSDVR.[V]	N-Term(iTRAQ4plex)	1	P04114	Apolipoprotein B-100 OS=Homo sapiens OX=9606 GN=APOB PE=1 SV=2	P04114	0	2	0.9057	0	1	1	855.458	1709.91	1709.9	4.66	0.00398	22.0302	116.7	76.89	106.134	46945	103	106.3	104.8	152.8		53	1	36	29	0.000233596	8.771e-05	3.114e-05
	AVSMPSFSILGSDVR	[K].aVSMPSFSILGSDVR.[V]	N-Term(iTRAQ4plex)	1	P04114	Apolipoprotein B-100 OS=Homo sapiens OX=9606 GN=APOB PE=1 SV=2	P04114	0	3	0.9643	0	1	1	570.641	1709.91	1709.9	4.93	0.00281	22.8978	56.4	100	112.496	50214	49.5	49.8	54.2	72		56	1	36	29	9.96374e-05	8.771e-05	6.692e-05
	AVSMPSFSILGSDVR	[K].aVSMPSFSILGSDVR.[V]	N-Term(iTRAQ4plex)	1	P04114	Apolipoprotein B-100 OS=Homo sapiens OX=9606 GN=APOB PE=1 SV=2	P04114	0	2	0.9808	0	1	1	855.459	1709.91	1709.9	5.23	0.00447	29.5924	132.9	34.35	106.016	49437	121.5	115.8	126.3	168.1		52	1	36	29	0.000301292	8.771e-05	8.385e-06
	AVSMPSFSILGSDVR	[K].aVSMPSFSILGSDVR.[V]	N-Term(iTRAQ4plex)	1	P04114	Apolipoprotein B-100 OS=Homo sapiens OX=9606 GN=APOB PE=1 SV=2	P04114	0	2	1	0	1	1	855.459	1709.91	1709.9	5.44	0.00465	38.5091	87	7.841	106.528	49709	79.2	93	75.8	100.1		39	1	36	29	0.00591511	0.0004991	0.002506
	AVSMPSFSILGSDVR	[K].aVSMPSFSILGSDVR.[V]	N-Term(iTRAQ4plex)	1	P04114	Apolipoprotein B-100 OS=Homo sapiens OX=9606 GN=APOB PE=1 SV=2	P04114	0	3	0.9412	0	1	1	570.642	1709.91	1709.9	5.9	0.00336	26.8676	26.9	20.353	103.528	48073	28.5	24.2	26.4	28.4		35	1	36	29	0.0152215	0.000165	0.0008219
	AVSMPSFSILGSDVR	[K].aVSMPSFSILGSDVR.[V]	N-Term(iTRAQ4plex)	1	P04114	Apolipoprotein B-100 OS=Homo sapiens OX=9606 GN=APOB PE=1 SV=2	P04114	0	3	1	0	1	1	570.642	1709.91	1709.9	5.9	0.00336	10.879	79.3	100	111.733	49817	67	66.1	66.7	117.5		44	1	36	29	0.00157564	8.771e-05	0.0002823
	AVSMPSFSILGSDVR	[K].aVSMPSFSILGSDVR.[V]	N-Term(iTRAQ4plex)	1	P04114	Apolipoprotein B-100 OS=Homo sapiens OX=9606 GN=APOB PE=1 SV=2	P04114	0	3	0.9688	0	1	1	570.642	1709.91	1709.9	6	0.00342	31.6203	15.5	3.882	106.528	49710	19.7	15.8	11.3	15.3		32	1	36	29	0.0299549	0.001075	0.007579
	TLQGIPQMIGEVIR	[R].tLQGIPQmIGEVIR.[K]	N-Term(iTRAQ4plex); M8(Oxidation)	1	P04114	Apolipoprotein B-100 OS=Homo sapiens OX=9606 GN=APOB PE=1 SV=2	P04114	0	3	1	0	1	1	572.328	1714.97	1714.96	2.96	0.00169	50.263	102.5	100	115.278	54374	93.4	99.2	88.2	129.3		2	1	36	29	25.1537	0.001734	0.01333
	TLQGIPQMIGEVIR	[R].tLQGIPQmIGEVIR.[K]	N-Term(iTRAQ4plex); M8(Oxidation)	1	P04114	Apolipoprotein B-100 OS=Homo sapiens OX=9606 GN=APOB PE=1 SV=2	P04114	0	2	1	0	1	1	857.989	1714.97	1714.96	3.75	0.00321	21.9483	196	100	93.2489	42470	172.1	167.1	183.1	261.5		50	1	36	29	0.000365978	8.771e-05	1.998e-05
	TLQGIPQMIGEVIR	[R].tLQGIPQmIGEVIR.[K]	N-Term(iTRAQ4plex); M8(Oxidation)	1	P04114	Apolipoprotein B-100 OS=Homo sapiens OX=9606 GN=APOB PE=1 SV=2	P04114	0	2	1	0	1	1	857.99	1714.97	1714.96	4.96	0.00425	46.2959	39.9	11.837	93.3076	43116	36.9	35.8	26.9	60		24	1	36	29	0.174793	0.002948	0.03545
	TLQGIPQMIGEVIR	[R].tLQGIPQmIGEVIR.[K]	N-Term(iTRAQ4plex); M8(Oxidation)	1	P04114	Apolipoprotein B-100 OS=Homo sapiens OX=9606 GN=APOB PE=1 SV=2	P04114	0	3	1	0	1	1	572.33	1714.97	1714.96	6.05	0.00346	4.06357	81.4	80.614	114.5	53962	76.4	72.9	71.8	104.5		29	1	35	28	0.0468501	0.000754	0.004138
	TLQGIPQMIGEVIR	[R].tLQGIPQmIGEVIR.[K]	N-Term(iTRAQ4plex); M8(Oxidation)	1	P04114	Apolipoprotein B-100 OS=Homo sapiens OX=9606 GN=APOB PE=1 SV=2	P04114	0	3	1	0	1	1	572.33	1714.98	1714.96	6.48	0.0037	35.2833	40.6	7.731	93.7648	42754	32.7	33.8	35.4	60.3		32	1	35	28	0.0221126	0.0002025	0.001022
	TLQGIPQMIGEVIR	[R].tLQGIPQmIGEVIR.[K]	N-Term(iTRAQ4plex); M8(Oxidation)	1	P04114	Apolipoprotein B-100 OS=Homo sapiens OX=9606 GN=APOB PE=1 SV=2	P04114	0	3	1	0	1	1	572.33	1714.98	1714.96	6.69	0.00383	14.8413	69.1	45.615	93.3261	40423	64.6	64.9	61.3	85.6		23	1	35	28	0.175474	8.771e-05	0.0003157
	TLQGIPQMIGEVIR	[R].tLQGIPQmIGEVIR.[K]	N-Term(iTRAQ4plex); M8(Oxidation)	1	P04114	Apolipoprotein B-100 OS=Homo sapiens OX=9606 GN=APOB PE=1 SV=2	P04114	0	3	1	0	1	1	572.331	1714.98	1714.96	8.94	0.00511	13.8926	60.8	23.632	93.2549	42474	48.8	53.9	56.6	83.8		39	1	35	28	0.00437796	8.771e-05	8.58e-05
	LQSTTVMNPYMK	[K].lQSTTVMNPYmk.[L]	N-Term(iTRAQ4plex); M11(Oxidation); K12(iTRAQ4plex)	1	P04114	Apolipoprotein B-100 OS=Homo sapiens OX=9606 GN=APOB PE=1 SV=2	P04114	0	3	0.6667	0	1	1	572.971	1716.9	1716.89	5.63	0.00322	66.1511	123.4	100	53.8075	23491	112.6	115.5	116.7	149		39	1	36	29	0.00515626	8.771e-05	0.0002435
	LQSTTVMNPYMK	[K].lQSTTVMNPYmk.[L]	N-Term(iTRAQ4plex); M11(Oxidation); K12(iTRAQ4plex)	1	P04114	Apolipoprotein B-100 OS=Homo sapiens OX=9606 GN=APOB PE=1 SV=2	P04114	0	2	0.6207	0	1	1	858.954	1716.9	1716.89	5.71	0.0049	0	47.6	100	53.9862	23587	33.9	32.6	45.6	78.2		58	1	36	29	6.8467e-05	8.771e-05	0.0001002
	ALVEQGFTVPEIK	[K].aLVEQGFTVPEIk.[T]	N-Term(iTRAQ4plex); K13(iTRAQ4plex)	1	P04114	Apolipoprotein B-100 OS=Homo sapiens OX=9606 GN=APOB PE=1 SV=2	P04114	0	2	0.8125	0	1	1	860.003	1719	1718.99	2.92	0.00251	5.09229	222.5	100	90.394	44545	150.4	189	206.3	344.2		64	1	34	27	1.2325e-05	8.771e-05	2.397e-06
	ALVEQGFTVPEIK	[K].aLVEQGFTVPEIk.[T]	N-Term(iTRAQ4plex); K13(iTRAQ4plex)	1	P04114	Apolipoprotein B-100 OS=Homo sapiens OX=9606 GN=APOB PE=1 SV=2	P04114	0	3	0.8824	0	1	1	573.671	1719	1718.99	2.94	0.00169	13.3612	114.5	100	90.3317	44514	83.4	110.2	106.1	158.5		51	1	34	27	0.000223762	8.771e-05	0.0001814
	ALVEQGFTVPEIK	[K].aLVEQGFTVPEIk.[T]	N-Term(iTRAQ4plex); K13(iTRAQ4plex)	1	P04114	Apolipoprotein B-100 OS=Homo sapiens OX=9606 GN=APOB PE=1 SV=2	P04114	0	4	0.8158	0	1	1	430.505	1719	1718.99	3.11	0.00134	41.9663	78.2	38.45	116.323	54973	65.1	63	74.8	110		38	1	34	27	0.00451718	0.0002025	0.001014
	ALVEQGFTVPEIK	[K].aLVEQGFTVPEIk.[T]	N-Term(iTRAQ4plex); K13(iTRAQ4plex)	1	P04114	Apolipoprotein B-100 OS=Homo sapiens OX=9606 GN=APOB PE=1 SV=2	P04114	0	2	0.8594	0	1	1	860.003	1719	1718.99	3.27	0.00281	30.5676	63	9.505	116.263	54934	47	53.8	57	94.3		64	1	34	27	1.1426e-05	8.771e-05	4.081e-06
	ALVEQGFTVPEIK	[K].aLVEQGFTVPEIk.[T]	N-Term(iTRAQ4plex); K13(iTRAQ4plex)	1	P04114	Apolipoprotein B-100 OS=Homo sapiens OX=9606 GN=APOB PE=1 SV=2	P04114	0	3	0.8197	0	1	1	573.672	1719	1718.99	4.22	0.00242	28.1462	59.2	42.461	92.5629	42733	51.9	57.3	49.3	78.2		61	1	34	27	2.13048e-05	8.771e-05	0.000103
	ALVEQGFTVPEIK	[K].aLVEQGFTVPEIk.[T]	N-Term(iTRAQ4plex); K13(iTRAQ4plex)	1	P04114	Apolipoprotein B-100 OS=Homo sapiens OX=9606 GN=APOB PE=1 SV=2	P04114	0	4	0.7966	0	1	1	430.506	1719	1718.99	4.25	0.00183	25.0977	102.7	100	90.4519	44577	69	89.7	98.9	153.3		59	1	34	27	3.63769e-05	8.771e-05	0.0001661
	ALVEQGFTVPEIK	[K].aLVEQGFTVPEIk.[T]	N-Term(iTRAQ4plex); K13(iTRAQ4plex)	1	P04114	Apolipoprotein B-100 OS=Homo sapiens OX=9606 GN=APOB PE=1 SV=2	P04114	0	2	0.7656	0	1	1	860.004	1719	1718.99	4.41	0.00379	10.9183	63.2	10.282	90.9092	44821	55.4	50.9	48.4	98		64	1	34	27	9.95197e-06	8.771e-05	5.243e-06
	ALVEQGFTVPEIK	[K].aLVEQGFTVPEIk.[T]	N-Term(iTRAQ4plex); K13(iTRAQ4plex)	1	P04114	Apolipoprotein B-100 OS=Homo sapiens OX=9606 GN=APOB PE=1 SV=2	P04114	0	3	0.9107	0	1	1	573.672	1719	1718.99	4.65	0.00266	7.263	29.1	0.736	116.68	55161	27.2	23.3	20.6	45.3		56	1	34	27	6.85345e-05	8.771e-05	0.000147
	ALVEQGFTVPEIK	[K].aLVEQGFTVPEIk.[T]	N-Term(iTRAQ4plex); K13(iTRAQ4plex)	1	P04114	Apolipoprotein B-100 OS=Homo sapiens OX=9606 GN=APOB PE=1 SV=2	P04114	0	2	0.8551	0	1	1	860.004	1719	1718.99	4.69	0.00403	27.183	98	45.062	116.77	55210	88.3	79.4	85.1	139.1		69	1	34	27	3.50678e-06	8.771e-05	1.004e-06
	ALVEQGFTVPEIK	[K].aLVEQGFTVPEIk.[T]	N-Term(iTRAQ4plex); K13(iTRAQ4plex)	1	P04114	Apolipoprotein B-100 OS=Homo sapiens OX=9606 GN=APOB PE=1 SV=2	P04114	0	3	0.8542	0	1	1	573.672	1719	1718.99	4.75	0.00272	20.3209	50.5	11.948	90.4415	41622	41.5	46.4	39.9	74.2		48	1	34	27	0.000480333	8.771e-05	0.0001331
	ALVEQGFTVPEIK	[K].aLVEQGFTVPEIk.[T]	N-Term(iTRAQ4plex); K13(iTRAQ4plex)	1	P04114	Apolipoprotein B-100 OS=Homo sapiens OX=9606 GN=APOB PE=1 SV=2	P04114	0	3	0.9355	0	1	1	573.672	1719	1718.99	4.97	0.00285	7.52206	31.2	0.709	90.847	44788	27.5	25.1	23.5	48.5		62	1	34	27	1.59503e-05	8.771e-05	0.0001316
	ALVEQGFTVPEIK	[K].aLVEQGFTVPEIk.[T]	N-Term(iTRAQ4plex); K13(iTRAQ4plex)	1	P04114	Apolipoprotein B-100 OS=Homo sapiens OX=9606 GN=APOB PE=1 SV=2	P04114	0	2	0.9	0	1	1	860.005	1719	1718.99	5.47	0.0047	22.1337	86.6	79.006	90.5977	43245	76.7	77.6	76.8	115.5		50	1	34	27	0.000275287	8.771e-05	4.977e-06
	ALVEQGFTVPEIK	[K].aLVEQGFTVPEIk.[T]	N-Term(iTRAQ4plex); K13(iTRAQ4plex)	1	P04114	Apolipoprotein B-100 OS=Homo sapiens OX=9606 GN=APOB PE=1 SV=2	P04114	0	3	0.9216	0	1	1	573.673	1719	1718.99	6.03	0.00346	29.9047	45.1	20.442	90.4591	43169	33.7	41.7	41.6	63.2		51	1	34	27	0.000231626	8.771e-05	0.0002031
	ALVEQGFTVPEIK	[K].aLVEQGFTVPEIk.[T]	N-Term(iTRAQ4plex); K13(iTRAQ4plex)	1	P04114	Apolipoprotein B-100 OS=Homo sapiens OX=9606 GN=APOB PE=1 SV=2	P04114	0	3	0.9773	0	1	1	573.674	1719.01	1718.99	7.52	0.00431	0	66.2	100	92.3513	44186	58.5	60.2	62.6	83.6		44	1	34	27	0.00113175	8.771e-05	4.652e-05
	ALVEQGFTVPEIK	[K].aLVEQGFTVPEIk.[T]	N-Term(iTRAQ4plex); K13(iTRAQ4plex)	1	P04114	Apolipoprotein B-100 OS=Homo sapiens OX=9606 GN=APOB PE=1 SV=2	P04114	0	3	0.92	0	1	1	573.674	1719.01	1718.99	8.27	0.00474	18.3845	131.6	100	116.168	54884	103.6	118.6	129.3	175		50	1	34	27	0.000263617	8.771e-05	6.693e-05
	KIISDYHQQFR	[K].kIISDYHQQFR.[Y]	N-Term(iTRAQ4plex); K1(iTRAQ4plex)	1	P04114	Apolipoprotein B-100 OS=Homo sapiens OX=9606 GN=APOB PE=1 SV=2	P04114	1	4	1	0	1	1	431.494	1722.95	1722.95	0.82	0.00035	0	72.8	12.373	30.4666	11742	63.7	70.2	63.4	94		29	1	36	29	0.0533937	0.0002384	0.001147
	KIISDYHQQFR	[K].kIISDYHQQFR.[Y]	N-Term(iTRAQ4plex); K1(iTRAQ4plex)	1	P04114	Apolipoprotein B-100 OS=Homo sapiens OX=9606 GN=APOB PE=1 SV=2	P04114	1	2	1	0	1	1	861.983	1722.96	1722.95	2.82	0.00243	0	95.1	100	30.5314	11767	67.8	74.1	92.9	145.6		48	1	36	29	0.00074468	8.771e-05	7.754e-06
	KIISDYHQQFR	[K].kIISDYHQQFR.[Y]	N-Term(iTRAQ4plex); K1(iTRAQ4plex)	1	P04114	Apolipoprotein B-100 OS=Homo sapiens OX=9606 GN=APOB PE=1 SV=2	P04114	1	4	1	0	1	1	431.495	1722.96	1722.95	3.51	0.00151	7.66676	40	5.556	53.0357	20195	31.2	39.1	35.8	53.9		32	1	36	29	0.029476	8.771e-05	0.0001671
	KIISDYHQQFR	[K].kIISDYHQQFR.[Y]	N-Term(iTRAQ4plex); K1(iTRAQ4plex)	1	P04114	Apolipoprotein B-100 OS=Homo sapiens OX=9606 GN=APOB PE=1 SV=2	P04114	1	3	1	0	1	1	574.992	1722.96	1722.95	4.41	0.00253	6.65431	29.9	6.311	53.1058	20233	23.1	26.4	25.3	44.7		50	1	36	29	0.000435957	8.771e-05	8.682e-07
	KIISDYHQQFR	[K].kIISDYHQQFR.[Y]	N-Term(iTRAQ4plex); K1(iTRAQ4plex)	1	P04114	Apolipoprotein B-100 OS=Homo sapiens OX=9606 GN=APOB PE=1 SV=2	P04114	1	4	1	0	1	1	431.496	1722.96	1722.95	4.44	0.00191	56.4513	44.7	100	30.3105	10368	43	41	42.1	52.6		9	1	36	29	5.8809	0.0004677	0.002384
	KIISDYHQQFR	[K].kIISDYHQQFR.[Y]	N-Term(iTRAQ4plex); K1(iTRAQ4plex)	1	P04114	Apolipoprotein B-100 OS=Homo sapiens OX=9606 GN=APOB PE=1 SV=2	P04114	1	4	1	0	1	1	431.496	1722.96	1722.95	4.44	0.00191	15.6585	46.2	5.31	30.4328	11249	41.9	41	39.8	61.9		31	1	36	29	0.0365969	8.771e-05	0.0004652
	KIISDYHQQFR	[K].kIISDYHQQFR.[Y]	N-Term(iTRAQ4plex); K1(iTRAQ4plex)	1	P04114	Apolipoprotein B-100 OS=Homo sapiens OX=9606 GN=APOB PE=1 SV=2	P04114	1	3	1	0	1	1	574.992	1722.96	1722.95	5.05	0.0029	15.3043	15.8	100	30.3875	10926	17.8	11.3	13.9	20.4		23	1	36	29	0.212799	0.001065	0.006041
	KIISDYHQQFR	[K].kIISDYHQQFR.[Y]	N-Term(iTRAQ4plex); K1(iTRAQ4plex)	1	P04114	Apolipoprotein B-100 OS=Homo sapiens OX=9606 GN=APOB PE=1 SV=2	P04114	1	3	1	0	1	1	574.993	1722.96	1722.95	6.53	0.00375	13.3613	46.1	100	30.3394	11199	40	38.3	45	61.3		35	1	36	29	0.0139137	8.771e-05	4.842e-06
	AVSMPSFSILGSDVR	[K].aVSmPSFSILGSDVR.[V]	N-Term(iTRAQ4plex); M4(Oxidation)	1	P04114	Apolipoprotein B-100 OS=Homo sapiens OX=9606 GN=APOB PE=1 SV=2	P04114	0	2	1	0	1	1	863.454	1725.9	1725.9	2.82	0.00243	22.0667	71.6	100	87.0487	39146	71.1	57.7	70.8	86.8		22	1	35	28	0.213249	0.002386	0.02391
	AVSMPSFSILGSDVR	[K].aVSmPSFSILGSDVR.[V]	N-Term(iTRAQ4plex); M4(Oxidation)	1	P04114	Apolipoprotein B-100 OS=Homo sapiens OX=9606 GN=APOB PE=1 SV=2	P04114	0	3	1	0	1	1	575.973	1725.9	1725.9	3.98	0.00229	11.3442	70.3	100	105.648	49237	70.2	70.6	63.6	76.7		31	1	35	28	0.029709	8.771e-05	0.0001628
	AVSMPSFSILGSDVR	[K].aVSmPSFSILGSDVR.[V]	N-Term(iTRAQ4plex); M4(Oxidation)	1	P04114	Apolipoprotein B-100 OS=Homo sapiens OX=9606 GN=APOB PE=1 SV=2	P04114	0	2	1	0	1	1	863.455	1725.9	1725.9	4.31	0.00372	2.77807	49.4	8.246	86.5215	38876	37.1	35.9	49.6	75.2		77	1	35	28	6.67257e-07	8.771e-05	7.484e-05
	AVSMPSFSILGSDVR	[K].aVSmPSFSILGSDVR.[V]	N-Term(iTRAQ4plex); M4(Oxidation)	1	P04114	Apolipoprotein B-100 OS=Homo sapiens OX=9606 GN=APOB PE=1 SV=2	P04114	0	3	0.9118	0	1	1	575.973	1725.9	1725.9	4.62	0.00266	4.51005	9.6	1.249	86.6004	38917	7.3	9.1	9	12.9		68	1	35	28	6.25038e-06	8.771e-05	8.712e-06
	AVSMPSFSILGSDVR	[K].aVSmPSFSILGSDVR.[V]	N-Term(iTRAQ4plex); M4(Oxidation)	1	P04114	Apolipoprotein B-100 OS=Homo sapiens OX=9606 GN=APOB PE=1 SV=2	P04114	0	3	0.9359	0	1	1	575.973	1725.9	1725.9	4.83	0.00278	2.43145	19.3	6.496	86.042	38623	14.5	16.9	17.4	28.3		78	1	35	28	5.70297e-07	8.771e-05	9.3e-06
	AVSMPSFSILGSDVR	[K].aVSmPSFSILGSDVR.[V]	N-Term(iTRAQ4plex); M4(Oxidation)	1	P04114	Apolipoprotein B-100 OS=Homo sapiens OX=9606 GN=APOB PE=1 SV=2	P04114	0	2	1	0	1	1	863.456	1725.91	1725.9	5.3	0.00457	1.84071	59.5	42.332	86.2795	39443	67.6	46.1	41.6	82.6		77	1	35	28	7.33953e-07	8.771e-05	1.121e-05
	AVSMPSFSILGSDVR	[K].aVSmPSFSILGSDVR.[V]	N-Term(iTRAQ4plex); M4(Oxidation)	1	P04114	Apolipoprotein B-100 OS=Homo sapiens OX=9606 GN=APOB PE=1 SV=2	P04114	0	3	0.9091	0	1	1	575.974	1725.91	1725.9	6.1	0.00351	16.6518	39.8	31.884	86.4887	39552	41.2	40.1	32.6	45.4		66	1	35	28	9.91462e-06	8.771e-05	1.881e-05
	AVSMPSFSILGSDVR	[K].aVSmPSFSILGSDVR.[V]	N-Term(iTRAQ4plex); M4(Oxidation)	1	P04114	Apolipoprotein B-100 OS=Homo sapiens OX=9606 GN=APOB PE=1 SV=2	P04114	0	3	0.875	0	1	1	575.974	1725.91	1725.9	6.31	0.00363	54.0188	293.3	100	91.2004	41371	314.3	306.7	296.4	256		24	1	35	28	0.127597	8.771e-05	6.671e-05
	AVSMPSFSILGSDVR	[K].aVSmPSFSILGSDVR.[V]	N-Term(iTRAQ4plex); M4(Oxidation)	1	P04114	Apolipoprotein B-100 OS=Homo sapiens OX=9606 GN=APOB PE=1 SV=2	P04114	0	3	0.9706	0	1	1	575.974	1725.91	1725.9	6.63	0.00382	21.1834	57.5	100	85.9793	39290	59.9	50.1	49.3	70.8		68	1	35	28	5.49055e-06	8.771e-05	7.762e-06
	AVSMPSFSILGSDVR	[K].aVSmPSFSILGSDVR.[V]	N-Term(iTRAQ4plex); M4(Oxidation)	1	P04114	Apolipoprotein B-100 OS=Homo sapiens OX=9606 GN=APOB PE=1 SV=2	P04114	0	2	1	0	1	1	863.458	1725.91	1725.9	7.35	0.00634	0	105.4	100	85.9907	38596	88.3	94.2	96.6	142.4		76	1	35	28	8.88266e-07	8.771e-05	2.189e-05
	AVSMPSFSILGSDVR	[K].aVSmPSFSILGSDVR.[V]	N-Term(iTRAQ4plex); M4(Oxidation)	1	P04114	Apolipoprotein B-100 OS=Homo sapiens OX=9606 GN=APOB PE=1 SV=2	P04114	0	3	0.9286	0	1	1	575.975	1725.91	1725.9	7.59	0.00436	11.8853	70	100	104.963	48870	79.1	68.2	59.8	73		28	1	35	28	0.054727	0.0002384	0.001131
	MYQMDIQQELQR	[R].mYQMDIQQELQR.[Y]	N-Term(iTRAQ4plex)	1	P04114	Apolipoprotein B-100 OS=Homo sapiens OX=9606 GN=APOB PE=1 SV=2	P04114	0	2	1	0	1	1	863.926	1726.85	1726.84	4.83	0.00417	0	49.8	100	77.0618	32257	44.9	46.1	38.8	69.3		54	1	34	27	0.000106282	8.771e-05	2.49e-06
	TKNSEEFAAAMSR	[K].tkNSEEFAAAMSR.[Y]	N-Term(iTRAQ4plex); K2(iTRAQ4plex)	1	P04114	Apolipoprotein B-100 OS=Homo sapiens OX=9606 GN=APOB PE=1 SV=2	P04114	1	3	1	0	1	1	577.301	1729.89	1729.88	5.69	0.00328	10.9319	11.2	100	33.0447	11494	9.2	9.2	9.3	17.2		36	1	35	28	0.0101791	8.771e-05	8.536e-05
	VLLDQLGTTISFER	[R].vLLDQLGTTISFER.[I]	N-Term(iTRAQ4plex)	1	P04114	Apolipoprotein B-100 OS=Homo sapiens OX=9606 GN=APOB PE=1 SV=2	P04114	0	3	1	0	1	1	579.33	1735.98	1735.97	3.08	0.00178	71.892	75.1	100	113.67	53516	69.9	67.5	75.5	87.7		34	1	35	28	0.0158193	8.771e-05	0.0002196
	VLLDQLGTTISFER	[R].vLLDQLGTTISFER.[I]	N-Term(iTRAQ4plex)	1	P04114	Apolipoprotein B-100 OS=Homo sapiens OX=9606 GN=APOB PE=1 SV=2	P04114	0	3	1	0	1	1	579.331	1735.98	1735.97	4.88	0.00282	1.27546	24.1	1.659	113.152	53239	13.8	16.9	17.7	48		70	1	35	28	4.00891e-06	8.771e-05	5.337e-05
	VLLDQLGTTISFER	[R].vLLDQLGTTISFER.[I]	N-Term(iTRAQ4plex)	1	P04114	Apolipoprotein B-100 OS=Homo sapiens OX=9606 GN=APOB PE=1 SV=2	P04114	0	3	1	0	1	1	579.332	1735.98	1735.97	6.56	0.0038	29.4767	82.9	100	113.052	50495	71.9	62.7	76.8	120.3		67	1	35	28	7.85004e-06	8.771e-05	1.636e-05
	VLLDQLGTTISFER	[R].vLLDQLGTTISFER.[I]	N-Term(iTRAQ4plex)	1	P04114	Apolipoprotein B-100 OS=Homo sapiens OX=9606 GN=APOB PE=1 SV=2	P04114	0	2	1	0	1	1	868.496	1735.99	1735.97	8.4	0.00729	60.7742	95	79.927	113.072	50506	82.2	76.1	78.9	142.9		41	1	35	28	0.00274174	8.771e-05	1.017e-05
	VKYTLNKNSLK	[R].VkYTLNkNSLk.[I]	K2(iTRAQ4plex); K7(iTRAQ4plex); K11(iTRAQ4plex)	1	P04114	Apolipoprotein B-100 OS=Homo sapiens OX=9606 GN=APOB PE=1 SV=2	P04114	2	4	0.3158	0	1	1	435.775	1740.08	1740.07	2.88	0.00125	15.3978	40.2	100	28.0049	9369	28.2	24.9	36.3	71.4		19	1	29	22	0.109431	0.002818	0.03437
	LNGEIQALELPQK	[R].lNGEIQALELPQk.[A]	N-Term(iTRAQ4plex); K13(iTRAQ4plex)	1	P04114	Apolipoprotein B-100 OS=Homo sapiens OX=9606 GN=APOB PE=1 SV=2	P04114	0	2	0.9706	0	1	1	871.011	1741.02	1741.01	3.1	0.00269	39.8255	167.1	100	110.791	51869	128	151	153.2	236.1		68	1	33	26	3.40461e-06	8.771e-05	2.058e-05
	LNGEIQALELPQK	[R].lNGEIQALELPQk.[A]	N-Term(iTRAQ4plex); K13(iTRAQ4plex)	1	P04114	Apolipoprotein B-100 OS=Homo sapiens OX=9606 GN=APOB PE=1 SV=2	P04114	0	2	1	0	1	1	871.012	1741.02	1741.01	3.87	0.00337	42.5587	113.4	100	84.8157	41486	103.1	99.5	97.3	153.6		66	1	33	26	6.09413e-06	8.771e-05	2.261e-05
	LNGEIQALELPQK	[R].lNGEIQALELPQk.[A]	N-Term(iTRAQ4plex); K13(iTRAQ4plex)	1	P04114	Apolipoprotein B-100 OS=Homo sapiens OX=9606 GN=APOB PE=1 SV=2	P04114	0	3	1	0	1	1	581.011	1741.02	1741.01	4.52	0.00263	26.2263	152.2	100	110.708	51819	121.7	142.2	143.6	201.4		51	1	33	26	0.000190576	8.771e-05	9.826e-05
	LNGEIQALELPQK	[R].lNGEIQALELPQk.[A]	N-Term(iTRAQ4plex); K13(iTRAQ4plex)	1	P04114	Apolipoprotein B-100 OS=Homo sapiens OX=9606 GN=APOB PE=1 SV=2	P04114	0	3	1	0	1	1	581.011	1741.02	1741.01	5.26	0.00305	7.48097	55.5	16.424	84.7815	41468	43	51.7	46.8	80.6		53	1	33	26	0.000106638	8.771e-05	4.991e-05
	MYQMDIQQELQR	[R].mYQMDIQQELQR.[Y]	N-Term(iTRAQ4plex); M1(Oxidation)	1	P04114	Apolipoprotein B-100 OS=Homo sapiens OX=9606 GN=APOB PE=1 SV=2	P04114	0	2	0.64	0	1	1	871.924	1742.84	1742.83	4.69	0.00409	0	31.2	100	67.3892	27490	26.1	29.9	21.6	47.2		50	1	33	26	0.000264545	8.771e-05	0.0004606
	MYQMDIQQELQR	[R].mYQMDIQQELQR.[Y]	N-Term(iTRAQ4plex); M1(Oxidation)	1	P04114	Apolipoprotein B-100 OS=Homo sapiens OX=9606 GN=APOB PE=1 SV=2	P04114	0	3	0.0526	0	1	1	581.618	1742.84	1742.83	4.96	0.00288	64.9761	221.8	100	94.0743	45002	380.8	155.6	178.2	172.5		19	1	33	26	0.305843	0.0003048	0.001592
	MYQMDIQQELQR	[R].mYQmDIQQELQR.[Y]	N-Term(iTRAQ4plex); M4(Oxidation)	1	P04114	Apolipoprotein B-100 OS=Homo sapiens OX=9606 GN=APOB PE=1 SV=2	P04114	0	3	0.4688	0	1	1	581.619	1742.84	1742.83	6.12	0.00356	51.0298	33.6	100	61.8424	24791	34	28	29.5	42.8		32	1	33	26	0.0145149	0.000165	0.0008191
	IAIANIIDEIIEK	[K].iAIANIIDEIIEk.[L]	N-Term(iTRAQ4plex); K13(iTRAQ4plex)	1	P04114	Apolipoprotein B-100 OS=Homo sapiens OX=9606 GN=APOB PE=1 SV=2	P04114	0	2	0.9524	0	1	1	872.031	1743.05	1743.05	2.44	0.00213	7.54529	133.2	2.461	142.044	67726	64.3	91.9	113.8	262.9		105	1	31	24	4.88288e-10	8.771e-05	1.005e-07
	IAIANIIDEIIEK	[K].iAIANIIDEIIEk.[L]	N-Term(iTRAQ4plex); K13(iTRAQ4plex)	1	P04114	Apolipoprotein B-100 OS=Homo sapiens OX=9606 GN=APOB PE=1 SV=2	P04114	0	3	0.907	0	1	1	581.691	1743.06	1743.05	3.94	0.00229	26.4575	51.1	100	134.717	64884	45.4	48.6	46.3	63.9		43	1	31	24	0.000717003	0.0001304	0.0006597
	IAIANIIDEIIEK	[K].iAIANIIDEIIEk.[L]	N-Term(iTRAQ4plex); K13(iTRAQ4plex)	1	P04114	Apolipoprotein B-100 OS=Homo sapiens OX=9606 GN=APOB PE=1 SV=2	P04114	0	3	0.9167	0	1	1	581.691	1743.06	1743.05	4.05	0.00235	8.67846	124.9	10.543	142.024	67711	63.7	84.8	106.2	244.9		72	1	31	24	1.05952e-06	8.771e-05	7.064e-06
	IAIANIIDEIIEK	[K].iAIANIIDEIIEk.[L]	N-Term(iTRAQ4plex); K13(iTRAQ4plex)	1	P04114	Apolipoprotein B-100 OS=Homo sapiens OX=9606 GN=APOB PE=1 SV=2	P04114	0	3	1	0	1	1	581.692	1743.06	1743.05	5.73	0.00333	47.2657	54.4	20.707	109.333	51196	38.3	48.8	57.7	73		33	1	31	24	0.00779457	0.0002025	0.0009777
	IAIANIIDEIIEK	[K].iAIANIIDEIIEk.[L]	N-Term(iTRAQ4plex); K13(iTRAQ4plex)	1	P04114	Apolipoprotein B-100 OS=Homo sapiens OX=9606 GN=APOB PE=1 SV=2	P04114	0	3	0.9815	0	1	1	581.692	1743.06	1743.05	6.78	0.00394	10.7141	46.1	100	109.524	54691	47	40.6	34.4	62.2		54	1	31	24	6.24779e-05	8.771e-05	0.0005036
	LALWGEHTGQLYSK	[K].LALWGEHTGQLYSk.[F]	K14(iTRAQ4plex)	1	P04114	Apolipoprotein B-100 OS=Homo sapiens OX=9606 GN=APOB PE=1 SV=2	P04114	0	3	1	0	1	1	582.984	1746.94	1746.93	4.44	0.00259	11.2574	69.4	100	62.681	27098	71.2	65.3	69	71.9		15	1	36	29	1.36234	0.00186	0.01659
	FLKNIILPVYDK	[R].FLkNIILPVYDk.[S]	K3(iTRAQ4plex); K12(iTRAQ4plex)	1	P04114	Apolipoprotein B-100 OS=Homo sapiens OX=9606 GN=APOB PE=1 SV=2	P04114	1	3	0.9737	0	1	1	584.365	1751.08	1751.07	5.73	0.00334	26.4554	72.3	100	81.4021	34432	67.3	66.6	67	88.3		38	1	29	22	0.00147912	0.0004344	0.002059
	MYQMDIQQELQR	[R].mYQmDIQQELQR.[Y]	N-Term(iTRAQ4plex); M1(Oxidation); M4(Oxidation)	1	P04114	Apolipoprotein B-100 OS=Homo sapiens OX=9606 GN=APOB PE=1 SV=2	P04114	0	2	1	0	1	1	879.92	1758.83	1758.83	3.24	0.00285	0	154.3	88.061	80.624	37633	128.5	122	123.4	243.1		50	1	32	25	0.000181855	8.771e-05	0.0001621
	MYQMDIQQELQR	[R].mYQmDIQQELQR.[Y]	N-Term(iTRAQ4plex); M1(Oxidation); M4(Oxidation)	1	P04114	Apolipoprotein B-100 OS=Homo sapiens OX=9606 GN=APOB PE=1 SV=2	P04114	0	2	1	0	1	1	879.921	1758.83	1758.83	3.93	0.00346	0	134.3	97.451	80.9715	41185	135.4	107.2	127.8	166.6		19	1	32	25	0.198483	0.0002384	0.001198
	MYQMDIQQELQR	[R].mYQmDIQQELQR.[Y]	N-Term(iTRAQ4plex); M1(Oxidation); M4(Oxidation)	1	P04114	Apolipoprotein B-100 OS=Homo sapiens OX=9606 GN=APOB PE=1 SV=2	P04114	0	3	1	0	1	1	586.95	1758.84	1758.83	4.76	0.00279	18.7516	20.3	100	53.8947	21024	15.6	18.4	20.6	26.7		40	1	32	25	0.00193764	8.771e-05	0.0001123
	SKPTVSSSMEFK	[K].skPTVSSSMEFk.[Y]	N-Term(iTRAQ4plex); K2(iTRAQ4plex); K12(iTRAQ4plex)	1	P04114	Apolipoprotein B-100 OS=Homo sapiens OX=9606 GN=APOB PE=1 SV=2	P04114	0	3	1	0	1	1	587.326	1759.96	1759.96	0.77	0.00045	43.5478	190.6	75.513	36.4032	14943	120.6	224.3	162.5	255.2		46	1	36	29	0.000973665	8.771e-05	2.557e-06
	SKPTVSSSMEFK	[K].skPTVSSSMEFk.[Y]	N-Term(iTRAQ4plex); K2(iTRAQ4plex); K12(iTRAQ4plex)	1	P04114	Apolipoprotein B-100 OS=Homo sapiens OX=9606 GN=APOB PE=1 SV=2	P04114	0	4	1	0	1	1	440.748	1759.97	1759.96	3.61	0.00159	33.2868	62.5	5.561	36.6212	15061	63.9	52.2	49.3	84.7		19	1	36	29	0.548787	0.001523	0.01165
	SKPTVSSSMEFK	[K].skPTVSSSMEFk.[Y]	N-Term(iTRAQ4plex); K2(iTRAQ4plex); K12(iTRAQ4plex)	1	P04114	Apolipoprotein B-100 OS=Homo sapiens OX=9606 GN=APOB PE=1 SV=2	P04114	0	3	1	0	1	1	587.328	1759.97	1759.96	4.42	0.00259	23.6575	107.1	26.349	61.0457	24330	65	91.1	99.2	173.1		69	1	36	29	5.30858e-06	8.771e-05	2.237e-06
	SKPTVSSSMEFK	[K].skPTVSSSMEFk.[Y]	N-Term(iTRAQ4plex); K2(iTRAQ4plex); K12(iTRAQ4plex)	1	P04114	Apolipoprotein B-100 OS=Homo sapiens OX=9606 GN=APOB PE=1 SV=2	P04114	0	2	1	0	1	1	880.489	1759.97	1759.96	4.46	0.00392	11.8917	42.3	100	61.1432	24383	30.5	35.2	41.3	62.3		36	1	36	29	0.0110148	0.0004677	0.002369
	SKPTVSSSMEFK	[K].skPTVSSSMEFk.[Y]	N-Term(iTRAQ4plex); K2(iTRAQ4plex); K12(iTRAQ4plex)	1	P04114	Apolipoprotein B-100 OS=Homo sapiens OX=9606 GN=APOB PE=1 SV=2	P04114	0	3	0.9726	0	1	1	587.329	1759.97	1759.96	5.04	0.00296	12.6431	132.2	100	36.1655	14268	96.9	107.7	124.6	199.5		73	1	36	29	1.98597e-06	8.771e-05	1.746e-07
	SKPTVSSSMEFK	[K].skPTVSSSMEFk.[Y]	N-Term(iTRAQ4plex); K2(iTRAQ4plex); K12(iTRAQ4plex)	1	P04114	Apolipoprotein B-100 OS=Homo sapiens OX=9606 GN=APOB PE=1 SV=2	P04114	0	4	1	0	1	1	440.749	1759.97	1759.96	5.69	0.0025	30.7984	112.8	100	36.2825	14338	116.8	106.8	107.3	120.2		12	1	36	29	2.4859	0.0005231	0.002599
	SKPTVSSSMEFK	[K].skPTVSSSMEFk.[Y]	N-Term(iTRAQ4plex); K2(iTRAQ4plex); K12(iTRAQ4plex)	1	P04114	Apolipoprotein B-100 OS=Homo sapiens OX=9606 GN=APOB PE=1 SV=2	P04114	0	2	1	0	1	1	880.492	1759.98	1759.96	8.06	0.0071	20.6367	38.9	100	36.2282	14305	30.2	35.4	34.3	55.6		28	1	36	29	0.0640419	0.0006371	0.003514
	TSSFALNLPTLPEVK	[R].TSSFALNLPTLPEVk.[F]	K15(iTRAQ4plex)	1	P04114	Apolipoprotein B-100 OS=Homo sapiens OX=9606 GN=APOB PE=1 SV=2	P04114	0	2	1	0	1	1	881.002	1761	1760.99	3.07	0.00271	13.019	94.4	100	109.568	48706	85.7	93	82.3	116.4		90	1	36	29	4.64423e-08	8.771e-05	6.47e-05
	TSSFALNLPTLPEVK	[R].TSSFALNLPTLPEVk.[F]	K15(iTRAQ4plex)	1	P04114	Apolipoprotein B-100 OS=Homo sapiens OX=9606 GN=APOB PE=1 SV=2	P04114	0	3	0.9429	0	1	1	587.672	1761	1760.99	5.04	0.00296	32.8864	45.6	58.03	109.577	51324	48.9	38.8	44.3	50.4		35	1	36	29	0.0148325	0.0008075	0.005093
	TSSFALNLPTLPEVK	[R].TSSFALNLPTLPEVk.[F]	K15(iTRAQ4plex)	1	P04114	Apolipoprotein B-100 OS=Homo sapiens OX=9606 GN=APOB PE=1 SV=2	P04114	0	3	0.9032	0	1	1	587.672	1761	1760.99	5.35	0.00314	29.3659	46.7	17.469	109.655	48750	40.5	43.2	40.2	62.9		31	1	36	29	0.0342556	0.002397	0.02619
	TSSFALNLPTLPEVK	[R].TSSFALNLPTLPEVk.[F]	K15(iTRAQ4plex)	1	P04114	Apolipoprotein B-100 OS=Homo sapiens OX=9606 GN=APOB PE=1 SV=2	P04114	0	2	1	0	1	1	881.004	1761	1760.99	5.5	0.00484	6.74147	46.6	25.958	109.671	51375	40.7	41.5	49.1	55		94	1	36	29	1.60608e-08	8.771e-05	2.373e-05
	VNDESTEGKTSYR	[R].vNDESTEGkTSYR.[L]	N-Term(iTRAQ4plex); K9(iTRAQ4plex)	1	P04114	Apolipoprotein B-100 OS=Homo sapiens OX=9606 GN=APOB PE=1 SV=2	P04114	1	3	1	0	1	1	591.969	1773.89	1773.89	4.51	0.00266	11.0062	64.3	89.645	21.0827	6402	52.9	57.1	43.2	104.1		49	1	34	27	0.000407672	8.771e-05	3.808e-06
	HIQNIDIQHLAGK	[R].hIQNIDIQHLAGk.[L]	N-Term(iTRAQ4plex); K13(iTRAQ4plex)	1	P04114	Apolipoprotein B-100 OS=Homo sapiens OX=9606 GN=APOB PE=1 SV=2	P04114	0	4	0.88	0	1	1	444.511	1775.02	1775.02	3.93	0.00174	36.5191	89.3	100	49.7296	21329	79.1	77.2	92.3	108.4		50	1	35	28	0.000396132	8.771e-05	0.0002698
	HIQNIDIQHLAGK	[R].hIQNIDIQHLAGk.[L]	N-Term(iTRAQ4plex); K13(iTRAQ4plex)	1	P04114	Apolipoprotein B-100 OS=Homo sapiens OX=9606 GN=APOB PE=1 SV=2	P04114	0	4	1	0	1	1	444.512	1775.02	1775.02	4.48	0.00199	23.5088	52.2	69.58	45.3203	17575	40.1	42.7	54.2	71.9		46	1	35	28	0.000847538	8.771e-05	0.0001971
	HIQNIDIQHLAGK	[R].hIQNIDIQHLAGk.[L]	N-Term(iTRAQ4plex); K13(iTRAQ4plex)	1	P04114	Apolipoprotein B-100 OS=Homo sapiens OX=9606 GN=APOB PE=1 SV=2	P04114	0	4	0.8723	0	1	1	444.512	1775.03	1775.02	4.96	0.0022	63.1463	59.4	73.122	49.9606	19916	57.8	51.3	49.7	78.7		47	1	35	28	0.000661002	8.771e-05	0.0002439
	HIQNIDIQHLAGK	[R].hIQNIDIQHLAGk.[L]	N-Term(iTRAQ4plex); K13(iTRAQ4plex)	1	P04114	Apolipoprotein B-100 OS=Homo sapiens OX=9606 GN=APOB PE=1 SV=2	P04114	0	4	1	0	1	1	444.512	1775.03	1775.02	5.09	0.00226	54.2122	69.1	80.324	45.2969	18258	66.6	63.8	56.9	89.2		26	1	35	28	0.083951	0.0002677	0.001318
	HIQNIDIQHLAGK	[R].hIQNIDIQHLAGk.[L]	N-Term(iTRAQ4plex); K13(iTRAQ4plex)	1	P04114	Apolipoprotein B-100 OS=Homo sapiens OX=9606 GN=APOB PE=1 SV=2	P04114	0	3	1	0	1	1	592.347	1775.03	1775.02	5.93	0.00351	19.7722	43.7	5.689	44.946	18857	33.8	35.6	36	69.3		63	1	35	28	1.66155e-05	8.771e-05	8.105e-06
	HIQNIDIQHLAGK	[R].hIQNIDIQHLAGk.[L]	N-Term(iTRAQ4plex); K13(iTRAQ4plex)	1	P04114	Apolipoprotein B-100 OS=Homo sapiens OX=9606 GN=APOB PE=1 SV=2	P04114	0	4	1	0	1	1	444.512	1775.03	1775.02	6.4	0.00284	41.6555	84.4	32.536	44.8527	18810	70.6	73.7	78.4	115.1		53	1	35	28	0.000168097	8.771e-05	0.0005369
	HIQNIDIQHLAGK	[R].hIQNIDIQHLAGk.[L]	N-Term(iTRAQ4plex); K13(iTRAQ4plex)	1	P04114	Apolipoprotein B-100 OS=Homo sapiens OX=9606 GN=APOB PE=1 SV=2	P04114	0	2	1	0	1	1	888.018	1775.03	1775.02	6.49	0.00576	9.39649	67.3	100	44.985	18878	49	45.3	58.1	116.8		106	1	35	28	7.59554e-10	8.771e-05	2.341e-08
	HIQNIDIQHLAGK	[R].hIQNIDIQHLAGk.[L]	N-Term(iTRAQ4plex); K13(iTRAQ4plex)	1	P04114	Apolipoprotein B-100 OS=Homo sapiens OX=9606 GN=APOB PE=1 SV=2	P04114	0	3	1	0	1	1	592.348	1775.03	1775.02	7.58	0.00448	54.938	45.5	100	50.0215	19947	47.2	43.3	38.6	53		35	1	35	28	0.0115832	8.771e-05	6.438e-05
	NLQNNAEWVYQGAIR	[R].NLQNNAEWVYQGAIR.[Q]		1	P04114	Apolipoprotein B-100 OS=Homo sapiens OX=9606 GN=APOB PE=1 SV=2	P04114	0	3	1	0	1	1	592.635	1775.89	1775.88	5.19	0.00307	21.8394	126.3	100	75.533	36389	144.2	133	118.5	109.6	No Quan Labels	35	1	35	28	0.0115122	8.771e-05	0.0002935
	NLQNNAEWVYQGAIR	[R].NLQNNAEWVYQGAIR.[Q]		1	P04114	Apolipoprotein B-100 OS=Homo sapiens OX=9606 GN=APOB PE=1 SV=2	P04114	0	2	1	0	1	1	888.45	1775.89	1775.88	5.58	0.00495	0	39.3	100	101.954	46929	39.7	39.9	35.1	42.4	No Quan Labels	79	1	35	28	4.15976e-07	8.771e-05	1.659e-05
	NLQNNAEWVYQGAIR	[R].NLQNNAEWVYQGAIR.[Q]		1	P04114	Apolipoprotein B-100 OS=Homo sapiens OX=9606 GN=APOB PE=1 SV=2	P04114	0	2	1	0	1	1	888.451	1775.9	1775.88	7.29	0.00648	0	30.1	100	75.5097	36375	27	29.3	29.9	34.3	No Quan Labels	76	1	35	28	8.28777e-07	8.771e-05	2.201e-05
	SKPTVSSSMEFK	[K].skPTVSSSmEFk.[Y]	N-Term(iTRAQ4plex); K2(iTRAQ4plex); M9(Oxidation); K12(iTRAQ4plex)	1	P04114	Apolipoprotein B-100 OS=Homo sapiens OX=9606 GN=APOB PE=1 SV=2	P04114	0	4	1	0	1	1	444.746	1775.96	1775.96	1.77	0.00078	13.3761	288.9	78.419	49.0726	20033	282	247.5	221.8	404.4		30	1	36	29	0.0423943	8.771e-05	0.0003142
	SKPTVSSSMEFK	[K].skPTVSSSmEFk.[Y]	N-Term(iTRAQ4plex); K2(iTRAQ4plex); M9(Oxidation); K12(iTRAQ4plex)	1	P04114	Apolipoprotein B-100 OS=Homo sapiens OX=9606 GN=APOB PE=1 SV=2	P04114	0	2	1	0	1	1	888.485	1775.96	1775.96	2.61	0.00231	0	42.1	100	27.0977	9969	34.2	35.6	37.6	61.2		18	1	36	29	0.637511	0.005908	0.1052
	SKPTVSSSMEFK	[K].skPTVSSSmEFk.[Y]	N-Term(iTRAQ4plex); K2(iTRAQ4plex); M9(Oxidation); K12(iTRAQ4plex)	1	P04114	Apolipoprotein B-100 OS=Homo sapiens OX=9606 GN=APOB PE=1 SV=2	P04114	0	4	1	0	1	1	444.746	1775.96	1775.96	3.07	0.00136	34.178	134.4	69.866	48.6106	18020	114.8	128.8	121	172.9		13	1	36	29	1.97897	0.0006129	0.003448
	SKPTVSSSMEFK	[K].skPTVSSSmEFk.[Y]	N-Term(iTRAQ4plex); K2(iTRAQ4plex); M9(Oxidation); K12(iTRAQ4plex)	1	P04114	Apolipoprotein B-100 OS=Homo sapiens OX=9606 GN=APOB PE=1 SV=2	P04114	0	2	1	0	1	1	888.485	1775.96	1775.96	3.36	0.00299	0	73	100	49.1481	20073	76.7	57.8	51.6	105.9		33	1	36	29	0.0232626	0.001345	0.009713
	SKPTVSSSMEFK	[K].skPTVSSSmEFk.[Y]	N-Term(iTRAQ4plex); K2(iTRAQ4plex); M9(Oxidation); K12(iTRAQ4plex)	1	P04114	Apolipoprotein B-100 OS=Homo sapiens OX=9606 GN=APOB PE=1 SV=2	P04114	0	4	1	0	1	1	444.747	1775.96	1775.96	4.04	0.00179	42.6427	73.5	22.899	49.1241	18283	58.2	71.6	70.5	93.8		23	1	36	29	0.206474	0.00186	0.01566
	SKPTVSSSMEFK	[K].skPTVSSSmEFk.[Y]	N-Term(iTRAQ4plex); K2(iTRAQ4plex); M9(Oxidation); K12(iTRAQ4plex)	1	P04114	Apolipoprotein B-100 OS=Homo sapiens OX=9606 GN=APOB PE=1 SV=2	P04114	0	4	1	0	1	1	444.747	1775.96	1775.96	4.31	0.00191	26.093	54.9	18.604	27.1271	9984	52	53	45	69.7		20	1	36	29	0.44557	0.001015	0.005828
	SKPTVSSSMEFK	[K].skPTVSSSmEFk.[Y]	N-Term(iTRAQ4plex); K2(iTRAQ4plex); M9(Oxidation); K12(iTRAQ4plex)	1	P04114	Apolipoprotein B-100 OS=Homo sapiens OX=9606 GN=APOB PE=1 SV=2	P04114	0	3	0.8438	0	1	1	592.66	1775.96	1775.96	4.32	0.00256	0	41.2	100	49.5167	18472	38.1	35	39.1	52.6		32	1	36	29	0.0283458	0.0002677	0.001202
	SKPTVSSSMEFK	[K].skPTVSSSmEFk.[Y]	N-Term(iTRAQ4plex); K2(iTRAQ4plex); M9(Oxidation); K12(iTRAQ4plex)	1	P04114	Apolipoprotein B-100 OS=Homo sapiens OX=9606 GN=APOB PE=1 SV=2	P04114	0	3	1	0	1	1	592.66	1775.96	1775.96	4.32	0.00256	0	44.9	100	28.7014	10826	42.6	40.4	44.4	52.3		45	1	36	29	0.00153281	0.0002025	0.0009912
	SKPTVSSSMEFK	[K].skPTVSSSmEFk.[Y]	N-Term(iTRAQ4plex); K2(iTRAQ4plex); M9(Oxidation); K12(iTRAQ4plex)	1	P04114	Apolipoprotein B-100 OS=Homo sapiens OX=9606 GN=APOB PE=1 SV=2	P04114	0	3	1	0	1	1	592.66	1775.96	1775.96	4.32	0.00256	33.0371	47.6	100	49.0079	18220	38.7	40.6	44	67		42	1	36	29	0.00266986	8.771e-05	0.0001201
	SKPTVSSSMEFK	[K].skPTVSSSmEFk.[Y]	N-Term(iTRAQ4plex); K2(iTRAQ4plex); M9(Oxidation); K12(iTRAQ4plex)	1	P04114	Apolipoprotein B-100 OS=Homo sapiens OX=9606 GN=APOB PE=1 SV=2	P04114	0	3	0.9333	0	1	1	592.66	1775.96	1775.96	4.32	0.00256	0	123.6	86.753	61.2832	24456	115.6	103.7	112.8	162.1		60	1	36	29	4.12561e-05	8.771e-05	0.000211
	SKPTVSSSMEFK	[K].skPTVSSSmEFk.[Y]	N-Term(iTRAQ4plex); K2(iTRAQ4plex); M9(Oxidation); K12(iTRAQ4plex)	1	P04114	Apolipoprotein B-100 OS=Homo sapiens OX=9606 GN=APOB PE=1 SV=2	P04114	0	3	1	0	1	1	592.66	1775.97	1775.96	4.42	0.00262	55.4373	36.6	100	48.4946	17955	36.1	38.1	31.7	40.7		33	1	36	29	0.0225701	0.001015	0.005814
	SKPTVSSSMEFK	[K].skPTVSSSmEFk.[Y]	N-Term(iTRAQ4plex); K2(iTRAQ4plex); M9(Oxidation); K12(iTRAQ4plex)	1	P04114	Apolipoprotein B-100 OS=Homo sapiens OX=9606 GN=APOB PE=1 SV=2	P04114	0	3	1	0	1	1	592.66	1775.97	1775.96	4.42	0.00262		44.9	100	29.6591	11327	43	47.6	39.5	49.4		33	1	36	29	0.0247476	0.001075	0.007348
	SKPTVSSSMEFK	[K].skPTVSSSmEFk.[Y]	N-Term(iTRAQ4plex); K2(iTRAQ4plex); M9(Oxidation); K12(iTRAQ4plex)	1	P04114	Apolipoprotein B-100 OS=Homo sapiens OX=9606 GN=APOB PE=1 SV=2	P04114	0	3	1	0	1	1	592.66	1775.97	1775.96	4.42	0.00262	42.7894	85.6	100	48.3642	19652	96.1	79.4	71.9	94.8		27	1	36	29	0.0921582	0.00229	0.02228
	SKPTVSSSMEFK	[K].skPTVSSSmEFk.[Y]	N-Term(iTRAQ4plex); K2(iTRAQ4plex); M9(Oxidation); K12(iTRAQ4plex)	1	P04114	Apolipoprotein B-100 OS=Homo sapiens OX=9606 GN=APOB PE=1 SV=2	P04114	0	3	1	0	1	1	592.66	1775.97	1775.96	4.83	0.00286	8.0442	156.6	63.678	49.5578	20284	156.6	138.3	125.3	206.3		92	1	36	29	3.20249e-08	8.771e-05	6.262e-06
	SKPTVSSSMEFK	[K].skPTVSSSmEFk.[Y]	N-Term(iTRAQ4plex); K2(iTRAQ4plex); M9(Oxidation); K12(iTRAQ4plex)	1	P04114	Apolipoprotein B-100 OS=Homo sapiens OX=9606 GN=APOB PE=1 SV=2	P04114	0	3	1	0	1	1	592.661	1775.97	1775.96	6.07	0.00359	7.9771	40	100	28.0542	10482	43	36.2	35.6	45.1		34	1	36	29	0.016604	0.001262	0.009013
	SKPTVSSSMEFK	[K].skPTVSSSmEFk.[Y]	N-Term(iTRAQ4plex); K2(iTRAQ4plex); M9(Oxidation); K12(iTRAQ4plex)	1	P04114	Apolipoprotein B-100 OS=Homo sapiens OX=9606 GN=APOB PE=1 SV=2	P04114	0	3	1	0	1	1	592.661	1775.97	1775.96	6.07	0.00359	45.7435	37.2	66.529	26.7588	9431	29.9	36.4	36.8	45.6		35	1	36	29	0.0129781	8.771e-05	0.0006031
	SKPTVSSSMEFK	[K].skPTVSSSmEFk.[Y]	N-Term(iTRAQ4plex); K2(iTRAQ4plex); M9(Oxidation); K12(iTRAQ4plex)	1	P04114	Apolipoprotein B-100 OS=Homo sapiens OX=9606 GN=APOB PE=1 SV=2	P04114	0	3	1	0	1	1	592.661	1775.97	1775.96	6.59	0.0039	24.9536	43.7	100	51.4299	19389	42.3	42.2	41.4	48.9		33	1	36	29	0.021278	0.000754	0.004539
	SKPTVSSSMEFK	[K].skPTVSSSmEFk.[Y]	N-Term(iTRAQ4plex); K2(iTRAQ4plex); M9(Oxidation); K12(iTRAQ4plex)	1	P04114	Apolipoprotein B-100 OS=Homo sapiens OX=9606 GN=APOB PE=1 SV=2	P04114	0	3	1	0	1	1	592.661	1775.97	1775.96	6.59	0.0039	30.9154	88.1	100	48.8794	19935	94.4	82.9	78.9	96		46	1	36	29	0.00123291	8.771e-05	0.0001167
	SKPTVSSSMEFK	[K].skPTVSSSmEFk.[Y]	N-Term(iTRAQ4plex); K2(iTRAQ4plex); M9(Oxidation); K12(iTRAQ4plex)	1	P04114	Apolipoprotein B-100 OS=Homo sapiens OX=9606 GN=APOB PE=1 SV=2	P04114	0	3	0.98	0	1	1	592.661	1775.97	1775.96	6.59	0.0039	17.5215	98.4	89.474	27.5299	10199	93.9	86.4	95.3	117.8		50	1	36	29	0.000414888	8.771e-05	8.882e-05
	SKPTVSSSMEFK	[K].skPTVSSSmEFk.[Y]	N-Term(iTRAQ4plex); K2(iTRAQ4plex); M9(Oxidation); K12(iTRAQ4plex)	1	P04114	Apolipoprotein B-100 OS=Homo sapiens OX=9606 GN=APOB PE=1 SV=2	P04114	0	3	1	0	1	1	592.661	1775.97	1775.96	6.79	0.00402	8.94067	96.1	100	27.025	9930	72.7	86.4	94.1	131.4		48	1	36	29	0.000735856	8.771e-05	0.0002925
	SKPTVSSSMEFK	[K].skPTVSSSmEFk.[Y]	N-Term(iTRAQ4plex); K2(iTRAQ4plex); M9(Oxidation); K12(iTRAQ4plex)	1	P04114	Apolipoprotein B-100 OS=Homo sapiens OX=9606 GN=APOB PE=1 SV=2	P04114	0	3	1	0	1	1	592.662	1775.97	1775.96	8.24	0.00488	0	36.4	100	50.3211	18848	33.3	37.8	32.9	41.4		14	1	36	29	1.95299	0.003182	0.04187
	QTEATMTFKYNR	[K].qTEATMTFkYNR.[Q]	N-Term(iTRAQ4plex); K9(iTRAQ4plex)	1	P04114	Apolipoprotein B-100 OS=Homo sapiens OX=9606 GN=APOB PE=1 SV=2	P04114	1	3	1	0	1	1	593.312	1777.92	1777.91	3.92	0.00232	13.0748	28.3	100	35.0852	12368	25.2	23.5	18.8	45.8		20	1	36	29	0.459523	0.0005231	0.002767
	IGQDGISTSATTNLK	[R].iGQDGISTSATTNLk.[C]	N-Term(iTRAQ4plex); K15(iTRAQ4plex)	1	P04114	Apolipoprotein B-100 OS=Homo sapiens OX=9606 GN=APOB PE=1 SV=2	P04114	0	2	1	0	1	1	897.498	1793.99	1793.98	2.36	0.00212	0	106.5	100	80.9001	35117	70.2	95.7	100.6	159.5		96	1	36	29	1.05557e-08	8.771e-05	1.928e-08
	IGQDGISTSATTNLK	[R].iGQDGISTSATTNLk.[C]	N-Term(iTRAQ4plex); K15(iTRAQ4plex)	1	P04114	Apolipoprotein B-100 OS=Homo sapiens OX=9606 GN=APOB PE=1 SV=2	P04114	0	3	0.9841	0	1	1	598.669	1793.99	1793.98	3.51	0.0021	61.4041	143.6	100	58.2657	26912	131.9	139.9	132.6	170.2		63	1	36	29	2.26459e-05	8.771e-05	3.535e-05
	IGQDGISTSATTNLK	[R].iGQDGISTSATTNLk.[C]	N-Term(iTRAQ4plex); K15(iTRAQ4plex)	1	P04114	Apolipoprotein B-100 OS=Homo sapiens OX=9606 GN=APOB PE=1 SV=2	P04114	0	2	1	0	1	1	897.499	1793.99	1793.98	3.86	0.00346	36.5941	70.7	100	58.349	26958	66.1	62.8	62	92		59	1	36	29	5.63447e-05	8.771e-05	1.647e-06
	IGQDGISTSATTNLK	[R].iGQDGISTSATTNLk.[C]	N-Term(iTRAQ4plex); K15(iTRAQ4plex)	1	P04114	Apolipoprotein B-100 OS=Homo sapiens OX=9606 GN=APOB PE=1 SV=2	P04114	0	3	0.9483	0	1	1	598.669	1793.99	1793.98	4.23	0.00253	23.2772	117.8	100	84.8582	37355	111	109.2	114.5	136.6		58	1	36	29	6.05777e-05	8.771e-05	3.063e-05
	IGQDGISTSATTNLK	[R].iGQDGISTSATTNLk.[C]	N-Term(iTRAQ4plex); K15(iTRAQ4plex)	1	P04114	Apolipoprotein B-100 OS=Homo sapiens OX=9606 GN=APOB PE=1 SV=2	P04114	0	2	0.9746	0	1	1	897.5	1793.99	1793.98	5.02	0.0045	0	95.3	100	54.3049	24712	63.6	84.1	95.5	138		118	1	36	29	7.15978e-11	8.771e-05	1.195e-09
	IGQDGISTSATTNLK	[R].iGQDGISTSATTNLk.[C]	N-Term(iTRAQ4plex); K15(iTRAQ4plex)	1	P04114	Apolipoprotein B-100 OS=Homo sapiens OX=9606 GN=APOB PE=1 SV=2	P04114	0	3	0.9655	0	1	1	598.669	1793.99	1793.98	5.04	0.00301	10.5684	28.1	3.809	54.3186	24720	24.2	25.9	25.8	36.5		58	1	36	29	6.25733e-05	8.771e-05	0.0002267
	IGQDGISTSATTNLK	[R].iGQDGISTSATTNLk.[C]	N-Term(iTRAQ4plex); K15(iTRAQ4plex)	1	P04114	Apolipoprotein B-100 OS=Homo sapiens OX=9606 GN=APOB PE=1 SV=2	P04114	0	3	1	0	1	1	598.67	1794	1793.98	6.16	0.00369	73.8983	232	100	80.8513	35092	229.6	243.4	208.1	246.8		39	1	36	29	0.00570116	8.771e-05	6.074e-05
	LSNDMMGSYAEMK	[K].lSNDmMGSYAEmk.[F]	N-Term(iTRAQ4plex); M5(Oxidation); M12(Oxidation); K13(iTRAQ4plex)	1	P04114	Apolipoprotein B-100 OS=Homo sapiens OX=9606 GN=APOB PE=1 SV=2	P04114	0	3	0.3889	0	1	1	599.61	1796.82	1796.81	2.51	0.00151	24.8782	142.5	100	70.5781	32092	147.1	140	133.8	149.2		18	1	30	23	0.175465	0.0006371	0.003745
	LSNDMMGSYAEMK	[K].lSNDmMGSYAEmk.[F]	N-Term(iTRAQ4plex); M5(Oxidation); M12(Oxidation); K13(iTRAQ4plex)	1	P04114	Apolipoprotein B-100 OS=Homo sapiens OX=9606 GN=APOB PE=1 SV=2	P04114	0	3	0.2917	0	1	1	599.611	1796.82	1796.81	4.14	0.00248	14.4421	166.6	65.065	71.4008	35688	180.5	154.3	128.8	202.7		48	1	30	23	0.000178213	8.771e-05	9.896e-05
	GIISALLVPPETEEAK	[R].GIISALLVPPETEEAk.[Q]	K16(iTRAQ4plex)	1	P04114	Apolipoprotein B-100 OS=Homo sapiens OX=9606 GN=APOB PE=1 SV=2	P04114	0	3	1	0	1	1	604.35	1811.03	1811.03	3.33	0.00201	47.6974	42.9	75.235	102.078	50785	37.9	44.4	42.5	46.8		48	1	35	28	0.000586224	8.771e-05	0.0002566
	GIISALLVPPETEEAK	[R].GIISALLVPPETEEAk.[Q]	K16(iTRAQ4plex)	1	P04114	Apolipoprotein B-100 OS=Homo sapiens OX=9606 GN=APOB PE=1 SV=2	P04114	0	2	1	0	1	1	906.024	1811.04	1811.03	6.68	0.00604	14.6099	90.2	100	101.793	44732	83.9	76.5	87.5	112.9		84	1	35	28	1.54918e-07	8.771e-05	5.168e-05
	LSNDMMGSYAEMK	[K].lSNDmmGSYAEmk.[F]	N-Term(iTRAQ4plex); M5(Oxidation); M6(Oxidation); M12(Oxidation); K13(iTRAQ4plex)	1	P04114	Apolipoprotein B-100 OS=Homo sapiens OX=9606 GN=APOB PE=1 SV=2	P04114	0	2	1	0	1	1	906.909	1812.81	1812.81	3.08	0.00279	0	59.2	100	55.0513	25926	66.4	53.5	41.6	75.4		19	1	28	21	0.0859323	0.001075	0.007576
	LSNDMMGSYAEMK	[K].lSNDmmGSYAEmk.[F]	N-Term(iTRAQ4plex); M5(Oxidation); M6(Oxidation); M12(Oxidation); K13(iTRAQ4plex)	1	P04114	Apolipoprotein B-100 OS=Homo sapiens OX=9606 GN=APOB PE=1 SV=2	P04114	0	3	1	0	1	1	604.942	1812.81	1812.81	3.85	0.00233	27.6845	185.9	93.208	55.2036	23443	199.4	158.4	209.6	176.4		9	1	28	21	0.875973	0.001075	0.007496
	IQIQEKLQQLKR	[R].IQIQEkLQQLkR.[H]	K6(iTRAQ4plex); K11(iTRAQ4plex)	1	P04114	Apolipoprotein B-100 OS=Homo sapiens OX=9606 GN=APOB PE=1 SV=2	P04114	2	4	1	0	1	1	454.041	1813.14	1813.13	8.06	0.00365	11.3404		100	48.8754	18652						5	1	28	21	2.10465	0.001622	0.01285
	AEPLAFTFSHDYK	[K].aEPLAFTFSHDYk.[G]	N-Term(iTRAQ4plex); K13(iTRAQ4plex)	1	P04114	Apolipoprotein B-100 OS=Homo sapiens OX=9606 GN=APOB PE=1 SV=2	P04114	0	3	0.9286	0	1	1	605.318	1813.94	1813.94	1.32	0.0008	20.1216	407	61.489	94.9412	43019	345.5	394.2	380	508.1		70	1	36	29	4.05258e-06	8.771e-05	3.588e-07
	AEPLAFTFSHDYK	[K].aEPLAFTFSHDYk.[G]	N-Term(iTRAQ4plex); K13(iTRAQ4plex)	1	P04114	Apolipoprotein B-100 OS=Homo sapiens OX=9606 GN=APOB PE=1 SV=2	P04114	0	3	1	0	1	1	605.318	1813.94	1813.94	2.53	0.00153	35.3926	202.3	53.314	68.5001	31319	198.7	186.1	171.6	252.6		51	1	36	29	0.00035713	8.771e-05	4.489e-06
	AEPLAFTFSHDYK	[K].aEPLAFTFSHDYk.[G]	N-Term(iTRAQ4plex); K13(iTRAQ4plex)	1	P04114	Apolipoprotein B-100 OS=Homo sapiens OX=9606 GN=APOB PE=1 SV=2	P04114	0	4	1	0	1	1	454.241	1813.94	1813.94	2.76	0.00125	0	205.1	64.883	68.4112	32513	166.9	206.9	193.4	253.3		53	1	36	29	0.000191123	8.771e-05	0.0001646
	AEPLAFTFSHDYK	[K].aEPLAFTFSHDYk.[G]	N-Term(iTRAQ4plex); K13(iTRAQ4plex)	1	P04114	Apolipoprotein B-100 OS=Homo sapiens OX=9606 GN=APOB PE=1 SV=2	P04114	0	3	1	0	1	1	605.32	1813.95	1813.94	4.96	0.003	13.4183	253.1	23.644	68.3281	32467	215.3	242.2	235.4	319.6		72	1	36	29	2.64211e-06	8.771e-05	1.952e-06
	AEPLAFTFSHDYK	[K].aEPLAFTFSHDYk.[G]	N-Term(iTRAQ4plex); K13(iTRAQ4plex)	1	P04114	Apolipoprotein B-100 OS=Homo sapiens OX=9606 GN=APOB PE=1 SV=2	P04114	0	3	1	0	1	1	605.32	1813.95	1813.94	5.76	0.00348	39.1189	164.1	100	74.1164	34345	166	130.5	134.3	225.5		57	1	36	29	8.60963e-05	8.771e-05	1.815e-05
	AEPLAFTFSHDYK	[K].aEPLAFTFSHDYk.[G]	N-Term(iTRAQ4plex); K13(iTRAQ4plex)	1	P04114	Apolipoprotein B-100 OS=Homo sapiens OX=9606 GN=APOB PE=1 SV=2	P04114	0	3	1	0	1	1	605.322	1813.95	1813.94	7.88	0.00477	18.2832	76	36.951	100.541	46141	78.8	67	65.5	92.7		26	1	36	29	0.101236	0.0004344	0.002029
	ATVAVYLESLQDTK	[K].aTVAVYLESLQDTk.[I]	N-Term(iTRAQ4plex); K14(iTRAQ4plex)	1	P04114	Apolipoprotein B-100 OS=Homo sapiens OX=9606 GN=APOB PE=1 SV=2	P04114	0	3	0.9245	0	1	1	609.344	1826.02	1826.01	0.96	0.00059	51.1213	69.4	100	86.3434	42332	73.2	63.4	60.3	80.6		53	1	35	28	0.000190084	8.771e-05	0.0003111
	ATVAVYLESLQDTK	[K].aTVAVYLESLQDTk.[I]	N-Term(iTRAQ4plex); K14(iTRAQ4plex)	1	P04114	Apolipoprotein B-100 OS=Homo sapiens OX=9606 GN=APOB PE=1 SV=2	P04114	0	3	0.9649	0	1	1	609.344	1826.02	1826.01	1.36	0.00083	19.7331	74.7	100	94.9331	45548	67.4	67.3	68.9	95		57	1	35	28	7.34339e-05	8.771e-05	0.0001297
	ATVAVYLESLQDTK	[K].aTVAVYLESLQDTk.[I]	N-Term(iTRAQ4plex); K14(iTRAQ4plex)	1	P04114	Apolipoprotein B-100 OS=Homo sapiens OX=9606 GN=APOB PE=1 SV=2	P04114	0	3	0.9623	0	1	1	609.345	1826.02	1826.01	2.47	0.0015	27.5467	46.2	24.385	117.298	55516	39.4	43.5	42.8	59.1		53	1	35	28	0.000185656	8.771e-05	1.041e-05
	ATVAVYLESLQDTK	[K].aTVAVYLESLQDTk.[I]	N-Term(iTRAQ4plex); K14(iTRAQ4plex)	1	P04114	Apolipoprotein B-100 OS=Homo sapiens OX=9606 GN=APOB PE=1 SV=2	P04114	0	3	0.9683	0	1	1	609.345	1826.02	1826.01	2.87	0.00175	6.82153	25.1	0.578	95.0648	47089	16.9	16.9	22.1	44.6		63	1	35	28	2.08539e-05	8.771e-05	4.671e-05
	ATVAVYLESLQDTK	[K].aTVAVYLESLQDTk.[I]	N-Term(iTRAQ4plex); K14(iTRAQ4plex)	1	P04114	Apolipoprotein B-100 OS=Homo sapiens OX=9606 GN=APOB PE=1 SV=2	P04114	0	3	0.4667	0	1	1	609.345	1826.02	1826.01	3.37	0.00205	0	66.2	100	124.47	59415	67.8	70.7	61.6	64.6		15	1	35	28	1.17623	0.001753	0.01339
	ATVAVYLESLQDTK	[K].aTVAVYLESLQDTk.[I]	N-Term(iTRAQ4plex); K14(iTRAQ4plex)	1	P04114	Apolipoprotein B-100 OS=Homo sapiens OX=9606 GN=APOB PE=1 SV=2	P04114	0	2	1	0	1	1	913.514	1826.02	1826.01	3.48	0.00317	28.2216	130.3	100	120.642	57365	86.3	117.3	124.4	193.1		80	1	35	28	4.00398e-07	8.771e-05	1.784e-06
	ATVAVYLESLQDTK	[K].aTVAVYLESLQDTk.[I]	N-Term(iTRAQ4plex); K14(iTRAQ4plex)	1	P04114	Apolipoprotein B-100 OS=Homo sapiens OX=9606 GN=APOB PE=1 SV=2	P04114	0	2	1	0	1	1	913.514	1826.02	1826.01	3.68	0.00336	30.5273	91.3	100	121.853	58017	78.6	85.1	80.9	120.6		90	1	35	28	3.39442e-08	8.771e-05	3.512e-07
	ATVAVYLESLQDTK	[K].aTVAVYLESLQDTk.[I]	N-Term(iTRAQ4plex); K14(iTRAQ4plex)	1	P04114	Apolipoprotein B-100 OS=Homo sapiens OX=9606 GN=APOB PE=1 SV=2	P04114	0	3	0.9016	0	1	1	609.345	1826.02	1826.01	3.77	0.00229	10.9998	96.3	100	96.0982	47650	85.5	85	81.1	133.7		61	1	35	28	2.79747e-05	8.771e-05	1.116e-05
	ATVAVYLESLQDTK	[K].aTVAVYLESLQDTk.[I]	N-Term(iTRAQ4plex); K14(iTRAQ4plex)	1	P04114	Apolipoprotein B-100 OS=Homo sapiens OX=9606 GN=APOB PE=1 SV=2	P04114	0	3	0.9667	0	1	1	609.346	1826.02	1826.01	4.17	0.00254	0	90.5	100	96.6737	47951	90.9	72.6	87.5	111.1		60	1	35	28	3.51191e-05	8.771e-05	0.0002004
	ATVAVYLESLQDTK	[K].aTVAVYLESLQDTk.[I]	N-Term(iTRAQ4plex); K14(iTRAQ4plex)	1	P04114	Apolipoprotein B-100 OS=Homo sapiens OX=9606 GN=APOB PE=1 SV=2	P04114	0	3	0.9636	0	1	1	609.346	1826.02	1826.01	4.47	0.00272	5.28257	40.6	14.061	120.639	57363	21.6	38.1	35.5	67.2		55	1	35	28	0.000110459	8.771e-05	1.733e-06
	ATVAVYLESLQDTK	[K].aTVAVYLESLQDTk.[I]	N-Term(iTRAQ4plex); K14(iTRAQ4plex)	1	P04114	Apolipoprotein B-100 OS=Homo sapiens OX=9606 GN=APOB PE=1 SV=2	P04114	0	2	1	0	1	1	913.515	1826.02	1826.01	4.48	0.00409	14.787	59.2	34.737	94.9274	47015	36	49.1	59.1	92.6		102	1	35	28	2.50151e-09	8.771e-05	4.229e-08
	ATVAVYLESLQDTK	[K].aTVAVYLESLQDTk.[I]	N-Term(iTRAQ4plex); K14(iTRAQ4plex)	1	P04114	Apolipoprotein B-100 OS=Homo sapiens OX=9606 GN=APOB PE=1 SV=2	P04114	0	3	0.9615	0	1	1	609.346	1826.02	1826.01	4.77	0.0029	23.047	76.3	68.021	91.4287	45117	68.2	72.6	67.5	96.8		52	1	35	28	0.000225273	8.771e-05	6.087e-06
	ATVAVYLESLQDTK	[K].aTVAVYLESLQDTk.[I]	N-Term(iTRAQ4plex); K14(iTRAQ4plex)	1	P04114	Apolipoprotein B-100 OS=Homo sapiens OX=9606 GN=APOB PE=1 SV=2	P04114	0	3	0.9672	0	1	1	609.346	1826.02	1826.01	4.87	0.00297	9.35799	18.8	2.841	121.155	57646	15	16.6	16	27.8		61	1	35	28	3.22633e-05	8.771e-05	5.519e-05
	ATVAVYLESLQDTK	[K].aTVAVYLESLQDTk.[I]	N-Term(iTRAQ4plex); K14(iTRAQ4plex)	1	P04114	Apolipoprotein B-100 OS=Homo sapiens OX=9606 GN=APOB PE=1 SV=2	P04114	0	2	1	0	1	1	913.516	1826.02	1826.01	5.01	0.00458	29.8759	103.5	50.361	121.156	57647	99.4	84.6	87.3	142.8		113	1	35	28	1.77811e-10	8.771e-05	5.375e-08
	ATVAVYLESLQDTK	[K].aTVAVYLESLQDTk.[I]	N-Term(iTRAQ4plex); K14(iTRAQ4plex)	1	P04114	Apolipoprotein B-100 OS=Homo sapiens OX=9606 GN=APOB PE=1 SV=2	P04114	0	3	0.971	0	1	1	609.346	1826.02	1826.01	5.07	0.00309	14.8502	31.9	12.218	95.5737	47361	24.6	26.4	28.7	48.1		69	1	35	28	4.25558e-06	8.771e-05	8.16e-06
	ATVAVYLESLQDTK	[K].aTVAVYLESLQDTk.[I]	N-Term(iTRAQ4plex); K14(iTRAQ4plex)	1	P04114	Apolipoprotein B-100 OS=Homo sapiens OX=9606 GN=APOB PE=1 SV=2	P04114	0	2	0.9902	0	1	1	913.516	1826.02	1826.01	5.28	0.00482	51.3316	38.1	15.527	95.4498	47297	35	30.6	33.3	53.4		102	1	35	28	2.29153e-09	8.771e-05	2.036e-07
	ATVAVYLESLQDTK	[K].aTVAVYLESLQDTk.[I]	N-Term(iTRAQ4plex); K14(iTRAQ4plex)	1	P04114	Apolipoprotein B-100 OS=Homo sapiens OX=9606 GN=APOB PE=1 SV=2	P04114	0	3	0.9077	0	1	1	609.347	1826.03	1826.01	6.28	0.00382	11.0021	50.6	36.435	121.734	57952	41.3	49.6	44.4	67		65	1	35	28	1.29795e-05	8.771e-05	2.427e-05
	ATVAVYLESLQDTK	[K].aTVAVYLESLQDTk.[I]	N-Term(iTRAQ4plex); K14(iTRAQ4plex)	1	P04114	Apolipoprotein B-100 OS=Homo sapiens OX=9606 GN=APOB PE=1 SV=2	P04114	0	3	0.9825	0	1	1	609.347	1826.03	1826.01	6.68	0.00406	12.8636	76.8	100	122.901	58580	71.9	63.7	76	95.4		57	1	35	28	6.63233e-05	8.771e-05	2.404e-05
	ATVAVYLESLQDTK	[K].aTVAVYLESLQDTk.[I]	N-Term(iTRAQ4plex); K14(iTRAQ4plex)	1	P04114	Apolipoprotein B-100 OS=Homo sapiens OX=9606 GN=APOB PE=1 SV=2	P04114	0	3	1	0	1	1	609.347	1826.03	1826.01	6.98	0.00425	0	45.9	100	98.6595	48989	42.3	49.7	47	44.4		22	1	35	28	0.239799	0.000165	0.0007867
	ATVAVYLESLQDTK	[K].aTVAVYLESLQDTk.[I]	N-Term(iTRAQ4plex); K14(iTRAQ4plex)	1	P04114	Apolipoprotein B-100 OS=Homo sapiens OX=9606 GN=APOB PE=1 SV=2	P04114	0	3	1	0	1	1	609.348	1826.03	1826.01	7.18	0.00437	35.2316	42.5	34.97	91.4036	42132	41.6	41.6	37	49.8		45	1	35	28	0.00110936	8.771e-05	7.574e-05
	ATVAVYLESLQDTK	[K].aTVAVYLESLQDTk.[I]	N-Term(iTRAQ4plex); K14(iTRAQ4plex)	1	P04114	Apolipoprotein B-100 OS=Homo sapiens OX=9606 GN=APOB PE=1 SV=2	P04114	0	3	0.9825	0	1	1	609.348	1826.03	1826.01	7.48	0.00455	37.0042	43.8	100	97.429	48346	45.6	40.4	36.1	52.9		57	1	35	28	7.4013e-05	8.771e-05	0.0001416
	ATVAVYLESLQDTK	[K].aTVAVYLESLQDTk.[I]	N-Term(iTRAQ4plex); K14(iTRAQ4plex)	1	P04114	Apolipoprotein B-100 OS=Homo sapiens OX=9606 GN=APOB PE=1 SV=2	P04114	0	3	0.9219	0	1	1	609.348	1826.03	1826.01	7.78	0.00474	10.7421	74.4	100	122.268	58241	65.2	68	65.9	98.5		64	1	35	28	1.36176e-05	8.771e-05	2.044e-05
	ATVAVYLESLQDTK	[K].aTVAVYLESLQDTk.[I]	N-Term(iTRAQ4plex); K14(iTRAQ4plex)	1	P04114	Apolipoprotein B-100 OS=Homo sapiens OX=9606 GN=APOB PE=1 SV=2	P04114	0	3	0.9545	0	1	1	609.348	1826.03	1826.01	7.98	0.00486	13.6022	44.4	100	123.769	59042	43.9	44.4	41.9	47.4		44	1	35	28	0.0013561	8.771e-05	0.0004957
	NRQTIIVVLENVQR	[R].nRQTIIVVLENVQR.[N]	N-Term(iTRAQ4plex)	1	P04114	Apolipoprotein B-100 OS=Homo sapiens OX=9606 GN=APOB PE=1 SV=2	P04114	1	3	1	0	1	1	609.365	1826.08	1826.07	4.95	0.00301	35.7533	33.6	36.014	69.5775	29980	37.6	34.6	26.6	35.6		37	1	32	25	0.00378018	8.771e-05	1.617e-05
	LLSGGNTLHLVSTTK	[K].lLSGGNTLHLVSTTk.[T]	N-Term(iTRAQ4plex); K15(iTRAQ4plex)	1	P04114	Apolipoprotein B-100 OS=Homo sapiens OX=9606 GN=APOB PE=1 SV=2	P04114	0	3	1	0	1	1	610.364	1829.08	1829.07	2.2	0.00134	7.79409	35.7	0.055	61.5259	25810	29.5	25.3	30.6	57.6		55	1	33	26	6.47635e-05	8.771e-05	0.0005595
	LLSGGNTLHLVSTTK	[K].lLSGGNTLHLVSTTk.[T]	N-Term(iTRAQ4plex); K15(iTRAQ4plex)	1	P04114	Apolipoprotein B-100 OS=Homo sapiens OX=9606 GN=APOB PE=1 SV=2	P04114	0	4	1	0	1	1	458.025	1829.08	1829.07	3.16	0.00145	49.3341	40.7	100	61.3955	24574	42.8	35.9	41.5	42.6		37	1	33	26	0.00438715	8.771e-05	0.0001093
	LLSGGNTLHLVSTTK	[K].lLSGGNTLHLVSTTk.[T]	N-Term(iTRAQ4plex); K15(iTRAQ4plex)	1	P04114	Apolipoprotein B-100 OS=Homo sapiens OX=9606 GN=APOB PE=1 SV=2	P04114	0	3	1	0	1	1	610.365	1829.08	1829.07	4.61	0.00281	12.9292	147.4	95.896	61.0236	25544	142	130.8	130.2	186.5		72	1	33	26	1.28654e-06	8.771e-05	5.1e-06
	LLSGGNTLHLVSTTK	[K].lLSGGNTLHLVSTTk.[T]	N-Term(iTRAQ4plex); K15(iTRAQ4plex)	1	P04114	Apolipoprotein B-100 OS=Homo sapiens OX=9606 GN=APOB PE=1 SV=2	P04114	0	3	1	0	1	1	610.366	1829.08	1829.07	5.01	0.00305	52.5154	110	85.517	62.0446	26073	103.5	89.7	99.5	147.4		67	1	33	26	5.17688e-06	8.771e-05	1.079e-06
	LLSGGNTLHLVSTTK	[K].lLSGGNTLHLVSTTk.[T]	N-Term(iTRAQ4plex); K15(iTRAQ4plex)	1	P04114	Apolipoprotein B-100 OS=Homo sapiens OX=9606 GN=APOB PE=1 SV=2	P04114	0	2	1	0	1	1	915.045	1829.08	1829.07	5.05	0.00462	0	49.6	100	61.3446	25710	29.8	41.1	47.8	79.6		111	1	33	26	1.88893e-10	8.771e-05	1.551e-08
	LLSGGNTLHLVSTTK	[K].lLSGGNTLHLVSTTk.[T]	N-Term(iTRAQ4plex); K15(iTRAQ4plex)	1	P04114	Apolipoprotein B-100 OS=Homo sapiens OX=9606 GN=APOB PE=1 SV=2	P04114	0	4	1	0	1	1	458.026	1829.08	1829.07	5.57	0.00255	45.8843	78.5	44.084	61.3025	25689	60.6	73.9	77.8	101.5		35	1	33	26	0.00801726	8.771e-05	0.0002418
	LLSGGNTLHLVSTTK	[K].lLSGGNTLHLVSTTk.[T]	N-Term(iTRAQ4plex); K15(iTRAQ4plex)	1	P04114	Apolipoprotein B-100 OS=Homo sapiens OX=9606 GN=APOB PE=1 SV=2	P04114	0	3	1	0	1	1	610.366	1829.08	1829.07	5.91	0.0036	42.6296	68.6	51.65	63.2998	26727	76.4	58	60.2	79.9		66	1	33	26	5.94267e-06	8.771e-05	1.298e-05
	LLSGGNTLHLVSTTK	[K].lLSGGNTLHLVSTTk.[T]	N-Term(iTRAQ4plex); K15(iTRAQ4plex)	1	P04114	Apolipoprotein B-100 OS=Homo sapiens OX=9606 GN=APOB PE=1 SV=2	P04114	0	3	1	0	1	1	610.366	1829.08	1829.07	6.01	0.00366	31.348	87.4	100	61.4987	26492	87	74.7	84.9	103.1		49	1	33	26	0.000311249	8.771e-05	0.0001835
	LLSGGNTLHLVSTTK	[K].lLSGGNTLHLVSTTk.[T]	N-Term(iTRAQ4plex); K15(iTRAQ4plex)	1	P04114	Apolipoprotein B-100 OS=Homo sapiens OX=9606 GN=APOB PE=1 SV=2	P04114	0	3	1	0	1	1	610.367	1829.09	1829.07	6.41	0.00391	12.4515	54.1	100	61.3869	24570	39.6	46.1	52.4	78.5		63	1	33	26	1.1656e-05	8.771e-05	5.967e-06
	LLSGGNTLHLVSTTK	[K].lLSGGNTLHLVSTTk.[T]	N-Term(iTRAQ4plex); K15(iTRAQ4plex)	1	P04114	Apolipoprotein B-100 OS=Homo sapiens OX=9606 GN=APOB PE=1 SV=2	P04114	0	3	1	0	1	1	610.367	1829.09	1829.07	7.21	0.00439	38.9768	80.5	100	62.5594	26343	87.5	74.5	72.6	87.6		52	1	33	26	0.000135974	8.771e-05	1.042e-05
	ATFQTPDFIVPLTDLR	[K].ATFQTPDFIVPLTDLR.[I]		1	P04114	Apolipoprotein B-100 OS=Homo sapiens OX=9606 GN=APOB PE=1 SV=2	P04114	0	2	1	0	1	1	917.492	1833.98	1833.97	1.6	0.00147	0	82.6	100	128.995	61438	90.6	78.7	71.9	89.4	No Quan Labels	59	1	36	29	5.51048e-05	0.0003048	0.001617
	IPSVQINFKDLK	[R].iPSVQINFkDLk.[N]	N-Term(iTRAQ4plex); K9(iTRAQ4plex); K12(iTRAQ4plex)	1	P04114	Apolipoprotein B-100 OS=Homo sapiens OX=9606 GN=APOB PE=1 SV=2	P04114	1	3	0.9048	0	1	1	612.048	1834.13	1834.12	7.17	0.00438	71.2292	268.9	100	81.5875	36259	330.7	255.8	231.8	257.3		21	1	30	23	0.0942597	0.0002025	0.0009595
	HLIDSLIDFLNFPR	[K].hLIDSLIDFLNFPR.[F]	N-Term(iTRAQ4plex)	1	P04114	Apolipoprotein B-100 OS=Homo sapiens OX=9606 GN=APOB PE=1 SV=2	P04114	0	2	1	0	1	1	922.517	1844.03	1844.02	4.13	0.00381	41.8288	78.1	100	129.904	58905	60.6	70.5	65.1	116.1		32	1	36	29	0.0254314	8.771e-05	0.0004782
	HLIDSLIDFLNFPR	[K].hLIDSLIDFLNFPR.[F]	N-Term(iTRAQ4plex)	1	P04114	Apolipoprotein B-100 OS=Homo sapiens OX=9606 GN=APOB PE=1 SV=2	P04114	0	4	1	0	1	1	461.762	1844.03	1844.02	4.18	0.00193	5.54666	60.2	100	128.016	57981	52	58.9	51.3	78.6		60	1	36	29	3.80513e-05	8.771e-05	0.0001343
	HLIDSLIDFLNFPR	[K].hLIDSLIDFLNFPR.[F]	N-Term(iTRAQ4plex)	1	P04114	Apolipoprotein B-100 OS=Homo sapiens OX=9606 GN=APOB PE=1 SV=2	P04114	0	4	0.9855	0	1	1	461.762	1844.03	1844.02	4.84	0.00223	0	36.2	21.519	141.938	64805	29.1	29.7	31.6	54.5		69	1	36	29	5.18973e-06	8.771e-05	6.627e-05
	HLIDSLIDFLNFPR	[K].hLIDSLIDFLNFPR.[F]	N-Term(iTRAQ4plex)	1	P04114	Apolipoprotein B-100 OS=Homo sapiens OX=9606 GN=APOB PE=1 SV=2	P04114	0	4	1	0	1	1	461.762	1844.03	1844.02	4.84	0.00223	0	54.9	100	129.912	58909	48.3	47.4	48.1	76		64	1	36	29	1.62984e-05	8.771e-05	4.288e-05
	HLIDSLIDFLNFPR	[K].hLIDSLIDFLNFPR.[F]	N-Term(iTRAQ4plex)	1	P04114	Apolipoprotein B-100 OS=Homo sapiens OX=9606 GN=APOB PE=1 SV=2	P04114	0	3	1	0	1	1	615.347	1844.03	1844.02	4.98	0.00306	11.0719	19.7	4.723	128.032	57989	17.1	15	19.2	27.5		62	1	36	29	2.42016e-05	8.771e-05	5.504e-05
	HLIDSLIDFLNFPR	[K].hLIDSLIDFLNFPR.[F]	N-Term(iTRAQ4plex)	1	P04114	Apolipoprotein B-100 OS=Homo sapiens OX=9606 GN=APOB PE=1 SV=2	P04114	0	2	1	0	1	1	922.518	1844.03	1844.02	4.99	0.0046	8.10025	381	3.806	141.916	64785	301.7	289.6	317.6	615		86	1	36	29	1.08354e-07	8.771e-05	8.67e-08
	HLIDSLIDFLNFPR	[K].hLIDSLIDFLNFPR.[F]	N-Term(iTRAQ4plex)	1	P04114	Apolipoprotein B-100 OS=Homo sapiens OX=9606 GN=APOB PE=1 SV=2	P04114	0	3	1	0	1	1	615.348	1844.03	1844.02	5.48	0.00337	34.7364	44.7	100	130.279	59083	47	35.4	36.3	59.9		52	1	36	29	0.000267667	8.771e-05	2.372e-05
	HLIDSLIDFLNFPR	[K].hLIDSLIDFLNFPR.[F]	N-Term(iTRAQ4plex)	1	P04114	Apolipoprotein B-100 OS=Homo sapiens OX=9606 GN=APOB PE=1 SV=2	P04114	0	3	1	0	1	1	615.348	1844.03	1844.02	5.97	0.00367	3.24759	27.9	30.41	129.765	58836	22.9	22.3	22.4	43.9		75	1	35	29	1.32399e-06	8.771e-05	1.187e-05
	HLIDSLIDFLNFPR	[K].hLIDSLIDFLNFPR.[F]	N-Term(iTRAQ4plex)	1	P04114	Apolipoprotein B-100 OS=Homo sapiens OX=9606 GN=APOB PE=1 SV=2	P04114	0	3	1	0	1	1	615.348	1844.03	1844.02	6.17	0.00379	2.85358	102.4	14.472	141.893	64772	78.5	82.7	91.3	157.1		73	1	35	28	1.96311e-06	8.771e-05	1.046e-05
	HLIDSLIDFLNFPR	[K].hLIDSLIDFLNFPR.[F]	N-Term(iTRAQ4plex)	1	P04114	Apolipoprotein B-100 OS=Homo sapiens OX=9606 GN=APOB PE=1 SV=2	P04114	0	2	1	0	1	1	922.52	1844.03	1844.02	7.5	0.00692	35.865	128.1	100	128.128	58037	120.3	95.4	105.8	190.8		41	1	35	28	0.0029163	8.771e-05	1.24e-05
	ITENDIQIALDDAK	[R].iTENDIQIALDDAk.[I]	N-Term(iTRAQ4plex); K14(iTRAQ4plex)	1	P04114	Apolipoprotein B-100 OS=Homo sapiens OX=9606 GN=APOB PE=1 SV=2	P04114	0	2	0.8919	0	1	1	924.007	1847.01	1847	3.45	0.00319	43.0854	124.4	100	83.8832	40971	92.7	115.9	124.3	164.8		74	1	36	29	2.07609e-06	8.771e-05	1.046e-06
	ITENDIQIALDDAK	[R].iTENDIQIALDDAk.[I]	N-Term(iTRAQ4plex); K14(iTRAQ4plex)	1	P04114	Apolipoprotein B-100 OS=Homo sapiens OX=9606 GN=APOB PE=1 SV=2	P04114	0	2	0.9205	0	1	1	924.007	1847.01	1847	3.72	0.00343	28.566	110.9	100	88.2804	43391	89.4	97	102.3	154.7		88	1	36	29	6.78862e-08	8.771e-05	7.348e-08
	ITENDIQIALDDAK	[R].iTENDIQIALDDAk.[I]	N-Term(iTRAQ4plex); K14(iTRAQ4plex)	1	P04114	Apolipoprotein B-100 OS=Homo sapiens OX=9606 GN=APOB PE=1 SV=2	P04114	0	3	0.9355	0	1	1	616.341	1847.01	1847	4.17	0.00257	40.2551	118.6	95.877	114.221	53774	92.6	105.5	107.2	169.1		62	1	36	29	3.0378e-05	8.771e-05	7.867e-06
	ITENDIQIALDDAK	[R].iTENDIQIALDDAk.[I]	N-Term(iTRAQ4plex); K14(iTRAQ4plex)	1	P04114	Apolipoprotein B-100 OS=Homo sapiens OX=9606 GN=APOB PE=1 SV=2	P04114	0	2	0.9024	0	1	1	924.008	1847.01	1847	4.71	0.00435	29.5436	88.4	21.236	110.075	51464	68.4	76.6	78.3	130.3		82	1	36	29	3.00526e-07	8.771e-05	1.646e-07
	ITENDIQIALDDAK	[R].iTENDIQIALDDAk.[I]	N-Term(iTRAQ4plex); K14(iTRAQ4plex)	1	P04114	Apolipoprotein B-100 OS=Homo sapiens OX=9606 GN=APOB PE=1 SV=2	P04114	0	2	0.85	0	1	1	924.008	1847.01	1847	4.71	0.00435	29.5007	172.7	81.596	86.008	42151	130.3	158.2	157.8	244.5		80	1	36	29	4.80709e-07	8.771e-05	2.503e-08
	ITENDIQIALDDAK	[R].iTENDIQIALDDAk.[I]	N-Term(iTRAQ4plex); K14(iTRAQ4plex)	1	P04114	Apolipoprotein B-100 OS=Homo sapiens OX=9606 GN=APOB PE=1 SV=2	P04114	0	3	0.9038	0	1	1	616.341	1847.01	1847	4.77	0.00293	32.4085	42.8	30.863	93.6152	46313	41.6	37.1	38.3	54.2		52	1	36	29	0.000338477	8.771e-05	3.029e-05
	ITENDIQIALDDAK	[R].iTENDIQIALDDAk.[I]	N-Term(iTRAQ4plex); K14(iTRAQ4plex)	1	P04114	Apolipoprotein B-100 OS=Homo sapiens OX=9606 GN=APOB PE=1 SV=2	P04114	0	2	0.8866	0	1	1	924.008	1847.01	1847	4.84	0.00447	31.1258	168.7	88.166	93.4168	46207	144.6	141.4	151.3	237.3		97	1	36	29	9.05905e-09	8.771e-05	1.642e-07
	ITENDIQIALDDAK	[R].iTENDIQIALDDAk.[I]	N-Term(iTRAQ4plex); K14(iTRAQ4plex)	1	P04114	Apolipoprotein B-100 OS=Homo sapiens OX=9606 GN=APOB PE=1 SV=2	P04114	0	3	1	0	1	1	616.341	1847.01	1847	4.97	0.00306	27.2596	93.8	100	83.8889	39605	91.1	93.1	89.1	102		26	1	36	29	0.139389	0.0003738	0.00168
	ITENDIQIALDDAK	[R].iTENDIQIALDDAk.[I]	N-Term(iTRAQ4plex); K14(iTRAQ4plex)	1	P04114	Apolipoprotein B-100 OS=Homo sapiens OX=9606 GN=APOB PE=1 SV=2	P04114	0	2	0.8778	0	1	1	924.008	1847.01	1847	5.04	0.00465	0	199.8	63.436	112.128	52607	152.7	163.4	186.1	296.9		90	1	36	29	5.57643e-08	8.771e-05	1.398e-07
	ITENDIQIALDDAK	[R].iTENDIQIALDDAk.[I]	N-Term(iTRAQ4plex); K14(iTRAQ4plex)	1	P04114	Apolipoprotein B-100 OS=Homo sapiens OX=9606 GN=APOB PE=1 SV=2	P04114	0	3	0.9783	0	1	1	616.341	1847.01	1847	5.16	0.00318	10.1135	94.8	38.264	118.568	56229	83.1	89.2	89.4	117.3		46	1	36	29	0.00112566	8.771e-05	1.713e-05
	ITENDIQIALDDAK	[R].iTENDIQIALDDAk.[I]	N-Term(iTRAQ4plex); K14(iTRAQ4plex)	1	P04114	Apolipoprotein B-100 OS=Homo sapiens OX=9606 GN=APOB PE=1 SV=2	P04114	0	3	0.9643	0	1	1	616.342	1847.01	1847	6.25	0.00385	27.7114	57	30.007	83.8298	40939	43.1	53.7	53.2	77.8		56	1	37	30	0.000132785	8.771e-05	5.153e-05
	ITENDIQIALDDAK	[R].iTENDIQIALDDAk.[I]	N-Term(iTRAQ4plex); K14(iTRAQ4plex)	1	P04114	Apolipoprotein B-100 OS=Homo sapiens OX=9606 GN=APOB PE=1 SV=2	P04114	0	3	1	0	1	1	616.342	1847.01	1847	6.45	0.00397	25.3307	85.1	100	119.452	56721	85.2	79.3	73.4	102.4		38	1	36	29	0.00773538	8.771e-05	0.0001797
	ITENDIQIALDDAK	[R].iTENDIQIALDDAk.[I]	N-Term(iTRAQ4plex); K14(iTRAQ4plex)	1	P04114	Apolipoprotein B-100 OS=Homo sapiens OX=9606 GN=APOB PE=1 SV=2	P04114	0	3	0.8718	0	1	1	616.342	1847.01	1847	6.75	0.00416	38.8428	54.6	23.773	94.4227	46744	47.8	54.6	52.6	63.6		39	1	36	29	0.00642934	8.771e-05	0.0002304
	ITENDIQIALDDAK	[R].iTENDIQIALDDAk.[I]	N-Term(iTRAQ4plex); K14(iTRAQ4plex)	1	P04114	Apolipoprotein B-100 OS=Homo sapiens OX=9606 GN=APOB PE=1 SV=2	P04114	0	3	0.9333	0	1	1	616.343	1847.01	1847	7.54	0.00464	48.9861	104.9	37.587	120.188	57123	99.3	107.2	93.3	119.6		30	1	36	29	0.0526255	8.771e-05	0.0001592
	ITENDIQIALDDAK	[R].iTENDIQIALDDAk.[I]	N-Term(iTRAQ4plex); K14(iTRAQ4plex)	1	P04114	Apolipoprotein B-100 OS=Homo sapiens OX=9606 GN=APOB PE=1 SV=2	P04114	0	3	0.9333	0	1	1	616.343	1847.01	1847	7.94	0.00489	78.4855	95.2	62.484	113.139	53176	88.4	83.6	80.5	128.2		15	1	36	29	1.40698	0.0002677	0.001394
	ITENDIQIALDDAK	[R].iTENDIQIALDDAk.[I]	N-Term(iTRAQ4plex); K14(iTRAQ4plex)	1	P04114	Apolipoprotein B-100 OS=Homo sapiens OX=9606 GN=APOB PE=1 SV=2	P04114	0	3	0.9667	0	1	1	616.343	1847.01	1847	7.94	0.00489	28.6913	158.8	100	92.7879	45859	125.2	154.6	148.3	207.1		60	1	36	29	4.62687e-05	8.771e-05	8.386e-06
	ITENDIQIALDDAK	[R].iTENDIQIALDDAk.[I]	N-Term(iTRAQ4plex); K14(iTRAQ4plex)	1	P04114	Apolipoprotein B-100 OS=Homo sapiens OX=9606 GN=APOB PE=1 SV=2	P04114	0	3	0.814	0	1	1	616.343	1847.01	1847	8.04	0.00495	32.8891	20.8	31.736	114.497	55859	19.4	17.5	20.6	25.8		43	1	36	29	0.00235183	8.771e-05	0.0001513
	ITENDIQIALDDAK	[R].iTENDIQIALDDAk.[I]	N-Term(iTRAQ4plex); K14(iTRAQ4plex)	1	P04114	Apolipoprotein B-100 OS=Homo sapiens OX=9606 GN=APOB PE=1 SV=2	P04114	0	3	1	0	1	1	616.344	1847.02	1847	9.53	0.00586	32.2427	76.6	24.767	85.9387	42115	60.6	71.3	72.6	101.9		25	1	36	29	0.143627	8.771e-05	0.000605
	ITENDIQIALDDAK	[R].iTENDIQIALDDAk.[I]	N-Term(iTRAQ4plex); K14(iTRAQ4plex)	1	P04114	Apolipoprotein B-100 OS=Homo sapiens OX=9606 GN=APOB PE=1 SV=2	P04114	0	3	0.9683	0	1	1	616.344	1847.02	1847	9.72	0.00599	28.0943	85.5	100	118.839	58112	62.7	65.5	82.7	131		63	1	36	29	2.3363e-05	8.771e-05	1.275e-05
	NIQEYLSILTDPDGK	[R].NIQEYLSILTDPDGk.[G]	K15(iTRAQ4plex)	1	P04114	Apolipoprotein B-100 OS=Homo sapiens OX=9606 GN=APOB PE=1 SV=2	P04114	0	3	0.9836	0	1	1	617.328	1849.97	1849.97	2.16	0.00133	0	27.4	30.303	120.511	58940	23.2	21.5	22.6	42.2		61	1	36	29	3.8944e-05	8.771e-05	0.0001549
	NIQEYLSILTDPDGK	[R].NIQEYLSILTDPDGk.[G]	K15(iTRAQ4plex)	1	P04114	Apolipoprotein B-100 OS=Homo sapiens OX=9606 GN=APOB PE=1 SV=2	P04114	0	3	1	0	1	1	617.331	1849.98	1849.97	7.21	0.00445	0	39	100	120.401	60201	36.6	36.8	39.9	42.7		27	1	36	29	0.084789	0.0005472	0.003116
	MNFKQELNGNTK	[R].mNFkQELNGNTk.[S]	N-Term(iTRAQ4plex); K4(iTRAQ4plex); K12(iTRAQ4plex)	1	P04114	Apolipoprotein B-100 OS=Homo sapiens OX=9606 GN=APOB PE=1 SV=2	P04114	1	3	1	0	1	1	619.344	1856.02	1856.01	5.56	0.00344	44.2125	188.9	71.227	39.9881	16899	188.1	213.9	165.3	188.2		25	1	36	29	0.124019	8.771e-05	0.000221
	IVQILPWEQNEQVK	[K].IVQILPWEQNEQVk.[N]	K14(iTRAQ4plex)	1	P04114	Apolipoprotein B-100 OS=Homo sapiens OX=9606 GN=APOB PE=1 SV=2	P04114	0	3	1	0	1	1	623.356	1868.05	1868.04	8.02	0.00499	27.3438	57.1	48.29	89.2633	42525	57.1	52.2	53.6	65.5		64	1	35	28	1.55063e-05	8.771e-05	0.0004917
	SGSSTASWIQNVDTK	[K].sGSSTASWIQNVDTk.[Y]	N-Term(iTRAQ4plex); K15(iTRAQ4plex)	1	P04114	Apolipoprotein B-100 OS=Homo sapiens OX=9606 GN=APOB PE=1 SV=2	P04114	0	3	1	0	1	1	623.662	1868.97	1868.96	7.21	0.00449	9.01848	36.2	100	59.4601	25441	36.8	32.7	31.3	44.1		58	1	36	29	7.40131e-05	0.000165	0.0007885
	SGSSTASWIQNVDTK	[K].sGSSTASWIQNVDTk.[Y]	N-Term(iTRAQ4plex); K15(iTRAQ4plex)	1	P04114	Apolipoprotein B-100 OS=Homo sapiens OX=9606 GN=APOB PE=1 SV=2	P04114	0	3	1	0	1	1	623.663	1868.97	1868.96	8.29	0.00516	58.348	64.2	76.541	59.4062	26434	64	59	54.8	78.8		21	1	36	29	0.396911	0.0007824	0.004782
	HIYAISSAALSASYK	[K].hIYAISSAALSASYk.[A]	N-Term(iTRAQ4plex); K15(iTRAQ4plex)	1	P04114	Apolipoprotein B-100 OS=Homo sapiens OX=9606 GN=APOB PE=1 SV=2	P04114	0	4	1	0	1	1	468.265	1870.04	1870.03	3.99	0.00186	34.5591	71.5	18.907	59.1053	24545	66.6	64	66.4	88.8		61	1	35	28	3.11994e-05	8.771e-05	2.898e-05
	HIYAISSAALSASYK	[K].hIYAISSAALSASYk.[A]	N-Term(iTRAQ4plex); K15(iTRAQ4plex)	1	P04114	Apolipoprotein B-100 OS=Homo sapiens OX=9606 GN=APOB PE=1 SV=2	P04114	0	3	1	0	1	1	624.018	1870.04	1870.03	5.17	0.00322	35.1365	32.7	6.908	59.143	24565	31.7	33.1	28.1	38		55	1	36	29	0.000140212	8.771e-05	1.88e-05
	MNFKQELNGNTK	[R].mNFkQELNGNTk.[S]	N-Term(iTRAQ4plex); M1(Oxidation); K4(iTRAQ4plex); K12(iTRAQ4plex)	1	P04114	Apolipoprotein B-100 OS=Homo sapiens OX=9606 GN=APOB PE=1 SV=2	P04114	1	4	1	0	1	1	468.757	1872	1872	1.73	0.00081	20.3454	117.5	61.65	52.5003	19917	131.3	122.3	103.7	112.8		13	1	36	29	2.04875	0.001075	0.007537
	MNFKQELNGNTK	[R].mNFkQELNGNTk.[S]	N-Term(iTRAQ4plex); M1(Oxidation); K4(iTRAQ4plex); K12(iTRAQ4plex)	1	P04114	Apolipoprotein B-100 OS=Homo sapiens OX=9606 GN=APOB PE=1 SV=2	P04114	1	3	1	0	1	1	624.674	1872.01	1872	3.6	0.00225	0	63	100	29.7767	11387	61.1	68.3	58.1	64.7		28	1	36	29	0.0759423	0.001075	0.006924
	MNFKQELNGNTK	[R].mNFkQELNGNTk.[S]	N-Term(iTRAQ4plex); M1(Oxidation); K4(iTRAQ4plex); K12(iTRAQ4plex)	1	P04114	Apolipoprotein B-100 OS=Homo sapiens OX=9606 GN=APOB PE=1 SV=2	P04114	1	3	0.5	0	1	1	624.674	1872.01	1872	4.18	0.00261	39.0239	39.3	100	53.1079	20234	40.8	38.1	36.2	42		12	1	36	29	2.40381	0.006026	0.1096
	MNFKQELNGNTK	[R].mNFkQELNGNTk.[S]	N-Term(iTRAQ4plex); M1(Oxidation); K4(iTRAQ4plex); K12(iTRAQ4plex)	1	P04114	Apolipoprotein B-100 OS=Homo sapiens OX=9606 GN=APOB PE=1 SV=2	P04114	1	3	0.9286	0	1	1	624.675	1872.01	1872	5.07	0.00316	15.3267	107.4	74.096	52.3427	19836	128.6	122.3	81.4	97.4		28	1	36	29	0.0731755	0.0004344	0.002291
	LLDHRVPQTDMTFR	[R].lLDHRVPQTDMTFR.[H]	N-Term(iTRAQ4plex)	1	P04114	Apolipoprotein B-100 OS=Homo sapiens OX=9606 GN=APOB PE=1 SV=2	P04114	1	4	1	0	1	1	469.003	1872.99	1872.99	2.49	0.00116	56.2993	26.1	100	53.2892	20735	25.2	23.8	22.3	32.9		12	1	36	29	2.9566	0.001825	0.01479
	FSVPAGIVIPSFQALTAR	[K].FSVPAGIVIPSFQALTAR.[F]		1	P04114	Apolipoprotein B-100 OS=Homo sapiens OX=9606 GN=APOB PE=1 SV=2	P04114	0	2	1	0	1	1	937.536	1874.06	1874.05	6.03	0.00565	24.6448	44.6	87.346	134.922	61351	44.8	40.3	36.8	56.5	No Quan Labels	63	1	35	28	1.86159e-05	8.771e-05	5.729e-05
	FSVPAGIVIPSFQALTAR	[K].FSVPAGIVIPSFQALTAR.[F]		1	P04114	Apolipoprotein B-100 OS=Homo sapiens OX=9606 GN=APOB PE=1 SV=2	P04114	0	3	1	0	1	1	625.36	1874.07	1874.05	6.67	0.00417	16.7441	34.9	90.383	134.928	61354	40.7	34.2	29.9	34.9	No Quan Labels	53	1	35	28	0.000186831	8.771e-05	0.0005399
	VSALLTPAEQTGTWK	[K].vSALLTPAEQTGTWk.[L]	N-Term(iTRAQ4plex); K15(iTRAQ4plex)	1	P04114	Apolipoprotein B-100 OS=Homo sapiens OX=9606 GN=APOB PE=1 SV=2	P04114	0	3	0.8929	0	1	1	630.691	1890.06	1890.06	1.06	0.00067	42.7287	126.4	100	83.9721	37522	138	134.9	104.9	127.8		28	1	36	29	0.0716117	0.00186	0.01546
	VSALLTPAEQTGTWK	[K].vSALLTPAEQTGTWk.[L]	N-Term(iTRAQ4plex); K15(iTRAQ4plex)	1	P04114	Apolipoprotein B-100 OS=Homo sapiens OX=9606 GN=APOB PE=1 SV=2	P04114	0	2	1	0	1	1	945.534	1890.06	1890.06	1.72	0.00162	10.7442	80.8	77.923	83.8682	38164	60	68.6	72.5	122.2		76	1	36	29	1.24135e-06	8.771e-05	9.1e-06
	VSALLTPAEQTGTWK	[K].vSALLTPAEQTGTWk.[L]	N-Term(iTRAQ4plex); K15(iTRAQ4plex)	1	P04114	Apolipoprotein B-100 OS=Homo sapiens OX=9606 GN=APOB PE=1 SV=2	P04114	0	4	0.9744	0	1	1	473.271	1890.06	1890.06	2.61	0.00123	0	156.6	100	83.8918	38177	172.1	149.8	144.3	160.1		39	1	36	29	0.00521764	0.0005231	0.002621
	VSALLTPAEQTGTWK	[K].vSALLTPAEQTGTWk.[L]	N-Term(iTRAQ4plex); K15(iTRAQ4plex)	1	P04114	Apolipoprotein B-100 OS=Homo sapiens OX=9606 GN=APOB PE=1 SV=2	P04114	0	3	0.9571	0	1	1	630.694	1890.07	1890.06	4.84	0.00305	22.1649	17.4	2.295	83.8664	38163	14.7	13.3	17.2	24.2		70	1	36	29	3.91263e-06	8.771e-05	0.0001575
	VSALLTPAEQTGTWK	[K].vSALLTPAEQTGTWk.[L]	N-Term(iTRAQ4plex); K15(iTRAQ4plex)	1	P04114	Apolipoprotein B-100 OS=Homo sapiens OX=9606 GN=APOB PE=1 SV=2	P04114	0	3	0.8947	0	1	1	630.694	1890.07	1890.06	4.84	0.00305	90.572	91.6	100	84.3828	38440	113	95.2	71.4	87		19	1	36	29	0.547606	8.771e-05	0.0005776
	VSALLTPAEQTGTWK	[K].vSALLTPAEQTGTWk.[L]	N-Term(iTRAQ4plex); K15(iTRAQ4plex)	1	P04114	Apolipoprotein B-100 OS=Homo sapiens OX=9606 GN=APOB PE=1 SV=2	P04114	0	3	0.9828	0	1	1	630.695	1890.07	1890.06	6.49	0.00409	32.6244	89.5	100	84.7246	37925	101.8	85.9	79.9	90.3		58	1	36	29	6.14506e-05	8.771e-05	0.0001807
	VNWEEEAASGLLTSLK	[K].VNWEEEAASGLLTSLk.[D]	K16(iTRAQ4plex)	1	P04114	Apolipoprotein B-100 OS=Homo sapiens OX=9606 GN=APOB PE=1 SV=2	P04114	0	3	0.8333	0	1	1	631.005	1891	1890.99	3.21	0.00203	11.077	13.5	100	131.354	65554	10.4	14.5	12.3	17		24	1	36	29	0.189391	0.003513	0.05141
	VNWEEEAASGLLTSLK	[K].VNWEEEAASGLLTSLk.[D]	K16(iTRAQ4plex)	1	P04114	Apolipoprotein B-100 OS=Homo sapiens OX=9606 GN=APOB PE=1 SV=2	P04114	0	3	0.96	0	1	1	631.005	1891	1890.99	3.5	0.00221	0	13.2	100	134.573	67089	11.3	10	14.1	17.5		25	1	36	29	0.151404	0.002621	0.03064
	VNWEEEAASGLLTSLK	[K].VNWEEEAASGLLTSLk.[D]	K16(iTRAQ4plex)	1	P04114	Apolipoprotein B-100 OS=Homo sapiens OX=9606 GN=APOB PE=1 SV=2	P04114	0	3	0.9836	0	1	1	631.005	1891	1890.99	4.28	0.0027	7.09344	18.6	21.297	117.862	58961	13.7	17.7	17.6	25.2		61	1	36	29	3.40912e-05	8.771e-05	0.0002012
	VNWEEEAASGLLTSLK	[K].VNWEEEAASGLLTSLk.[D]	K16(iTRAQ4plex)	1	P04114	Apolipoprotein B-100 OS=Homo sapiens OX=9606 GN=APOB PE=1 SV=2	P04114	0	3	0.9882	0	1	1	631.005	1891	1890.99	4.57	0.00288	7.35428	206.3	77.876	141.934	68714	163.3	183.4	212.2	266.2		85	1	36	29	1.40715e-07	8.771e-05	7.078e-06
	VNWEEEAASGLLTSLK	[K].VNWEEEAASGLLTSLk.[D]	K16(iTRAQ4plex)	1	P04114	Apolipoprotein B-100 OS=Homo sapiens OX=9606 GN=APOB PE=1 SV=2	P04114	0	3	0.9846	0	1	1	631.005	1891	1890.99	4.76	0.003	10.9126	27.3	36.919	117.351	58707	24	24.4	23.9	36.8		65	1	36	29	1.51859e-05	0.000165	0.0007066
	VNWEEEAASGLLTSLK	[K].VNWEEEAASGLLTSLk.[D]	K16(iTRAQ4plex)	1	P04114	Apolipoprotein B-100 OS=Homo sapiens OX=9606 GN=APOB PE=1 SV=2	P04114	0	3	0.9375	0	1	1	631.005	1891	1890.99	4.76	0.003	17.7487	42.9	66.944	117.261	57305	36.7	40.8	36.7	57.2		33	1	36	29	0.0256709	0.0005231	0.002787
	VNWEEEAASGLLTSLK	[K].VNWEEEAASGLLTSLk.[D]	K16(iTRAQ4plex)	1	P04114	Apolipoprotein B-100 OS=Homo sapiens OX=9606 GN=APOB PE=1 SV=2	P04114	0	3	1	0	1	1	631.007	1891.01	1890.99	7.67	0.00483	36.3832	11.5	100	138.018	68714	12.4	11.6	9.3	12.5		11	1	36	29	3.41577	0.003899	0.05951
	IEGNLIFDPNNYLPK	[K].IEGNLIFDPNNYLPk.[E]	K15(iTRAQ4plex)	1	P04114	Apolipoprotein B-100 OS=Homo sapiens OX=9606 GN=APOB PE=1 SV=2	P04114	0	3	0.7333	0	1	1	631.011	1891.02	1891.01	5.22	0.00329	23.8518	39.5	59.104	113.299	53557	33.1	33.4	39.7	51.9		15	1	36	29	1.38031	0.001496	0.01137
	IEGNLIFDPNNYLPK	[K].IEGNLIFDPNNYLPk.[E]	K15(iTRAQ4plex)	1	P04114	Apolipoprotein B-100 OS=Homo sapiens OX=9606 GN=APOB PE=1 SV=2	P04114	0	2	0.9091	0	1	1	946.015	1891.02	1891.01	8.23	0.00778	25.4118	38.4	100	113.406	53612	45.4	32.5	33.4	42.4		22	1	36	29	0.249453	0.00186	0.01696
	LALWGEHTGQLYSK	[K].lALWGEHTGQLYSk.[F]	N-Term(iTRAQ4plex); K14(iTRAQ4plex)	1	P04114	Apolipoprotein B-100 OS=Homo sapiens OX=9606 GN=APOB PE=1 SV=2	P04114	0	3	1	0	1	1	631.018	1891.04	1891.03	3.68	0.00232	10.363	52.5	2.235	68.2552	29965	45.6	45	47.5	71.9		65	1	36	29	1.41188e-05	8.771e-05	3.213e-05
	LALWGEHTGQLYSK	[K].lALWGEHTGQLYSk.[F]	N-Term(iTRAQ4plex); K14(iTRAQ4plex)	1	P04114	Apolipoprotein B-100 OS=Homo sapiens OX=9606 GN=APOB PE=1 SV=2	P04114	0	4	1	0	1	1	473.515	1891.04	1891.03	4.48	0.00212	27.9859	106	58.025	68.201	29937	88.2	93.1	93.9	148.6		23	1	36	29	0.217427	0.0006371	0.003593
	LALWGEHTGQLYSK	[K].lALWGEHTGQLYSk.[F]	N-Term(iTRAQ4plex); K14(iTRAQ4plex)	1	P04114	Apolipoprotein B-100 OS=Homo sapiens OX=9606 GN=APOB PE=1 SV=2	P04114	0	3	1	0	1	1	631.019	1891.04	1891.03	5.23	0.00329	14.2109	65.8	34.057	68.062	29188	53.7	57.2	60.1	92.1		58	1	36	29	6.06647e-05	8.771e-05	1.566e-05
	LALWGEHTGQLYSK	[K].lALWGEHTGQLYSk.[F]	N-Term(iTRAQ4plex); K14(iTRAQ4plex)	1	P04114	Apolipoprotein B-100 OS=Homo sapiens OX=9606 GN=APOB PE=1 SV=2	P04114	0	4	1	0	1	1	473.516	1891.04	1891.03	5.38	0.00254	14.7425	91.9	66.874	68.1356	29227	84.1	84.8	77.8	120.7		19	1	36	29	0.500322	0.0002677	0.001392
	MTSNFPVDLSDYPK	[K].mTSNFPVDLSDYPk.[S]	N-Term(iTRAQ4plex); K14(iTRAQ4plex)	1	P04114	Apolipoprotein B-100 OS=Homo sapiens OX=9606 GN=APOB PE=1 SV=2	P04114	0	2	0.0685	0	1	1	951.483	1901.96	1901.96	1.68	0.0016	0	121.6	8.686	118.424	56156	90.4	103.9	114.8	177.2		73	1	35	28	1.60745e-06	8.771e-05	5.83e-07
	KMTSNFPVDLSDYPK	[K].KmTSNFPVDLSDYPk.[S]	M2(Oxidation); K15(iTRAQ4plex)	1	P04114	Apolipoprotein B-100 OS=Homo sapiens OX=9606 GN=APOB PE=1 SV=2	P04114	1	3	0	0	1	1	634.659	1901.96	1901.94	9.37	0.00594	30.9783	42.3	11.76	118.225	56046	34.6	39.9	40	54.7		39	1	35	28	0.00392338	0.0011	0.007774
	MTSNFPVDLSDYPK	[K].mTSNFPVDLSDYPk.[S]	N-Term(iTRAQ4plex); K14(iTRAQ4plex)	1	P04114	Apolipoprotein B-100 OS=Homo sapiens OX=9606 GN=APOB PE=1 SV=2	P04114	0	3	1	0	1	1	634.659	1901.96	1901.96	3.73	0.00236	11.5687	147.3	43.352	118.749	56336	134	147.4	166.2	141.6		45	1	35	28	0.00108288	8.771e-05	4.521e-05
	MTSNFPVDLSDYPK	[K].mTSNFPVDLSDYPk.[S]	N-Term(iTRAQ4plex); K14(iTRAQ4plex)	1	P04114	Apolipoprotein B-100 OS=Homo sapiens OX=9606 GN=APOB PE=1 SV=2	P04114	0	3	0.9839	0	1	1	634.659	1901.96	1901.96	4.11	0.00261	12.5046	36.2	11.512	92.457	45681	26.4	32.2	31.2	54.8		62	1	35	28	2.29393e-05	8.771e-05	2.459e-05
	MTSNFPVDLSDYPK	[K].mTSNFPVDLSDYPk.[S]	N-Term(iTRAQ4plex); K14(iTRAQ4plex)	1	P04114	Apolipoprotein B-100 OS=Homo sapiens OX=9606 GN=APOB PE=1 SV=2	P04114	0	3	1	0	1	1	634.66	1901.96	1901.96	4.5	0.00285	15.6907	368.1	61.57	92.9731	45962	377.7	367.4	446.7	280.7		24	1	35	28	0.133183	8.771e-05	0.0003418
	TSSFALNLPTLPEVK	[R].tSSFALNLPTLPEVk.[F]	N-Term(iTRAQ4plex); K15(iTRAQ4plex)	1	P04114	Apolipoprotein B-100 OS=Homo sapiens OX=9606 GN=APOB PE=1 SV=2	P04114	0	4	0.9836	0	1	1	477.031	1905.1	1905.09	3.97	0.00189	0	96	100	109.583	51327	79.7	81.5	90.8	132		61	1	35	28	2.53627e-05	8.771e-05	1.18e-05
	TSSFALNLPTLPEVK	[R].tSSFALNLPTLPEVk.[F]	N-Term(iTRAQ4plex); K15(iTRAQ4plex)	1	P04114	Apolipoprotein B-100 OS=Homo sapiens OX=9606 GN=APOB PE=1 SV=2	P04114	0	3	1	0	1	1	635.705	1905.1	1905.09	4.24	0.00269	11.2646	24.6	4.685	110.103	51604	23.1	22.5	21.8	31		64	1	35	28	1.19712e-05	8.771e-05	2.456e-05
	TSSFALNLPTLPEVK	[R].tSSFALNLPTLPEVk.[F]	N-Term(iTRAQ4plex); K15(iTRAQ4plex)	1	P04114	Apolipoprotein B-100 OS=Homo sapiens OX=9606 GN=APOB PE=1 SV=2	P04114	0	3	1	0	1	1	635.706	1905.1	1905.09	4.72	0.003	30.0775	13.2	1.911	109.574	51321	10.3	12.4	13.6	16.4		55	1	35	28	9.90247e-05	8.771e-05	1.117e-05
	TSSFALNLPTLPEVK	[R].tSSFALNLPTLPEVk.[F]	N-Term(iTRAQ4plex); K15(iTRAQ4plex)	1	P04114	Apolipoprotein B-100 OS=Homo sapiens OX=9606 GN=APOB PE=1 SV=2	P04114	0	3	1	0	1	1	635.706	1905.1	1905.09	4.81	0.00306	48.6129	38.8	92.437	109.829	51770	39.6	39.3	34.4	41.8		28	1	35	28	0.0508597	0.000165	0.0007061
	TSSFALNLPTLPEVK	[R].tSSFALNLPTLPEVk.[F]	N-Term(iTRAQ4plex); K15(iTRAQ4plex)	1	P04114	Apolipoprotein B-100 OS=Homo sapiens OX=9606 GN=APOB PE=1 SV=2	P04114	0	2	1	0	1	1	953.056	1905.1	1905.09	5.53	0.00526	20.7566	101.8	32.461	109.604	51338	77.1	88.2	91.4	150.4		84	1	34	27	1.11837e-07	8.771e-05	8.866e-07
	TSSFALNLPTLPEVK	[R].tSSFALNLPTLPEVk.[F]	N-Term(iTRAQ4plex); K15(iTRAQ4plex)	1	P04114	Apolipoprotein B-100 OS=Homo sapiens OX=9606 GN=APOB PE=1 SV=2	P04114	0	3	1	0	1	1	635.707	1905.11	1905.09	6.26	0.00397	40.7207	33.3	13.656	109.81	48828	28.1	33	29	43.1		29	1	34	27	0.0337926	0.000165	0.0008741
	WNFYYSPQSSPDK	[K].wNFYYSPQSSPDk.[K]	N-Term(iTRAQ4plex); K13(iTRAQ4plex)	1	P04114	Apolipoprotein B-100 OS=Homo sapiens OX=9606 GN=APOB PE=1 SV=2	P04114	0	4	1	0	1	1	477.487	1906.93	1906.92	2.64	0.00126	12.4437	112.4	100	76.289	36801	125.5	97.7	99.4	126.8		46	1	34	27	0.000628753	8.771e-05	0.0005525
[truncated: 41,518 more rows]
